# Supplementary material for: Grf10 regulates the response to copper, iron, and phosphate in Candida albicans
Source: G3 (Bethesda). 2023 Mar 26;13(6):jkad070. doi: 10.1093/g3journal/jkad070 (PMC10234403; doi:10.1093/g3journal/jkad070)
Supplement: jkad070_Supplementary_Data [file jkad070_supplementary_data.zip]

Archive with 13 entries (13 files):
- File S1 Differential Gene Exp 1-hr.xlsx
- File S2 Differential Gene Exp 4-hr.xlsx
- File S3 GO Term Analysis 1-hr.xlsx
- File S4 GO Term Analysis 4-hr.xlsx
- Supplemental Figures.pdf
- Table_S1.xlsx
- Table_S2.xlsx
- Table_S3.xlsx
- Table_S4.xlsx
- Table_S5.xlsx
- Table_S6.xlsx
- Table_S7.xlsx
- Supplemental Figure and Table Legends.docx
