# Supplementary material for: Grf10 regulates the response to copper, iron, and phosphate in Candida albicans
Source: G3 (Bethesda). 2023 Mar 26;13(6):jkad070. doi: 10.1093/g3journal/jkad070 (PMC10234403; doi:10.1093/g3journal/jkad070)
Supplement: jkad070_Supplementary_Data [file jkad070_supplementary_data.zip › File S1 Differential Gene Exp 1-hr.xlsx]

## Sheet: Raw Differential Expression 1hr
Locus Name (sorted by chromosome)	Differential Expression Log2 Ratio	Differential Expression Adjusted p-value	Differential Expression Confidence
C1_00010W_A	0.00614217	NA	0
C1_00010W_B	0.00580663	NA	0
C1_00020C_A	0.252791	0.620879	1
C1_00020C_B	0.395106	NA	1.6
C1_00030C_A	0.183386	NA	0.7
C1_00030C_B	0.0712708	NA	0.2
C1_00040W_A	-0.0507013	0.970866	-0.1
C1_00040W_B	-0.0695323	0.950038	-0.2
C1_00050C_A	-0.0388493	NA	-0.5
C1_00050C_B	0.00112626	NA	0
C1_00060W_A	-0.19912	0.582561	-1
C1_00060W_B	-0.249794	0.335901	-1.5
C1_00070W_A	-0.29186	0.181442	-2
C1_00070W_B	-0.208833	0.442329	-1.3
C1_00080C_A	-0.11374	0.910166	-0.3
C1_00080C_B	-0.148059	0.878628	-0.5
C1_00090W_A	-0.10565	NA	-0.3
C1_00090W_B	0.0477314	NA	0.1
C1_00100C_A	0.0204897	0.984909	0
C1_00100C_B	0.0805428	0.942685	0.2
C1_00110W_A	-0.101076	0.816954	-0.6
C1_00110W_B	-0.0206466	0.976007	-0.1
C1_00120C_A	-0.0509887	0.965771	-0.1
C1_00120C_B	-0.0552905	0.961413	-0.2
C1_00130C_A	-0.159138	0.845107	-0.5
C1_00130C_B	0.0341676	0.979422	0.1
C1_00140W_A	-0.0509348	0.964722	-0.1
C1_00140W_B	-0.0867712	0.927813	-0.3
C1_00150C_A	-0.485491	0.10637	-2.3
C1_00150C_B	0.00692951	0.995252	0
C1_00160C_A	0.0486406	0.925937	0.3
C1_00160C_B	0.024704	0.965991	0.1
C1_00170W_A	-0.0028659	0.997557	0
C1_00170W_B	0.0173847	0.988558	0
C1_00180W_A	-0.0360647	0.9281	-0.3
C1_00180W_B	-0.035382	0.930219	-0.3
C1_00190C_A	0.0968674	NA	0.4
C1_00190C_B	-0.00420962	NA	0
C1_00200C_A	0.121609	NA	0.4
C1_00200C_B	-0.0480019	NA	-0.1
C1_00210C_A	-0.137425	0.733929	-0.7
C1_00210C_B	-0.18158	0.480813	-1.2
C1_00220W_A	-0.0468536	0.930219	-0.3
C1_00220W_B	-0.00732797	0.989172	0
C1_00230C_A	0.0908004	0.941005	0.2
C1_00230C_B	0.151595	0.881068	0.4
C1_00240C_A	-0.0065005	NA	-0.1
C1_00240C_B	-0.0065005	NA	-0.1
C1_00270W_A	-0.145135	NA	-0.4
C1_00270W_B	-0.417159	NA	-1.8
C1_00280C_A	-0.0365648	NA	-0.4
C1_00280C_B	-0.0139304	NA	-0.2
C1_00290W_A	-0.456472	0.132836	-2.2
C1_00290W_B	-0.406856	0.161367	-2.1
C1_00310W_A	0.167219	NA	0.5
C1_00310W_B	0.0556565	NA	0.1
C1_00320W_A	0.029996	0.981818	0.1
C1_00320W_B	-0.062449	NA	-0.1
C1_00330C_A	-0.0765355	0.948117	-0.2
C1_00330C_B	-0.0553873	0.965771	-0.1
C1_00340W_A	0.0368232	0.969511	0.1
C1_00340W_B	0.068451	0.930219	0.3
C1_00350C_A	0.0437135	0.97292	0.1
C1_00350C_B	-0.00798042	0.995252	0
C1_00360W_A	-0.0849671	NA	-0.2
C1_00360W_B	0.075994	NA	0.2
C1_00370W_A	0.103523	NA	0.3
C1_00370W_B	-0.0751901	NA	-0.2
C1_00380C_A	-0.232885	0.684137	-0.8
C1_00380C_B	-0.137475	0.887143	-0.4
C1_00390W_A	0.00735983	0.995252	0
C1_00390W_B	0.0290492	0.981818	0.1
C1_00400W_A	-0.0124491	0.987162	0
C1_00400W_B	-0.0501516	0.952636	-0.2
C1_00410C_A	-0.317084	NA	-1.2
C1_00410C_B	0.279106	NA	1
C1_00420W_A	-0.485545	0.102635	-2.4
C1_00420W_B	-0.24069	0.702001	-0.8
C1_00430W_A	-0.25974	NA	-0.8
C1_00430W_B	0.0869801	NA	0.2
C1_00440W_A	-0.0388593	0.968511	-0.1
C1_00440W_B	-0.0118615	0.989646	0
C1_00450C_A	0.0675343	0.936615	0.2
C1_00450C_B	0.0560799	0.954325	0.2
C1_00460W_A	0.0412847	0.965771	0.1
C1_00460W_B	-0.0916769	0.909439	-0.3
C1_00470C_A	0.272508	0.622607	1
C1_00470C_B	0.0256122	0.984445	0.1
C1_00480C_A	0.0401134	0.965771	0.1
C1_00480C_B	0.11246	0.838915	0.5
C1_00490C_A	0.170993	0.779679	0.7
C1_00490C_B	-0.0646725	0.950038	-0.2
C1_00500C_A	0.117782	0.893112	0.4
C1_00500C_B	0.06216	0.953002	0.2
C1_00510W_A	0.144778	0.857441	0.5
C1_00510W_B	-0.00115585	0.997792	0
C1_00520W_A	-0.0192999	0.987162	0
C1_00520W_B	-0.10125	0.931739	-0.2
C1_00530C_A	-0.0847234	NA	-0.2
C1_00530C_B	-0.00461763	NA	0
C1_00540C_A	0.176271	0.801169	0.6
C1_00540C_B	0.318424	0.265979	1.7
C1_00550W_A	0.181444	NA	0.5
C1_00550W_B	0.233602	NA	0.7
C1_00560W_A	0.110384	0.901302	0.4
C1_00560W_B	-0.0978632	0.910166	-0.3
C1_00570C_A	0.060645	NA	0.1
C1_00570C_B	-0.216796	NA	-0.7
C1_00580W_A	-0.0400865	NA	-0.1
C1_00580W_B	-0.309855	NA	-1.2
C1_00590W_A	-0.0562796	0.899124	-0.4
C1_00590W_B	-0.0250198	0.96509	-0.1
C1_00600W_A	-0.0372083	0.97712	-0.1
C1_00600W_B	-0.137847	0.901438	-0.4
C1_00610W_A	0.0756944	0.930219	0.3
C1_00610W_B	0.0820732	0.9281	0.3
C1_00620W_A	-0.0812268	0.946843	-0.2
C1_00620W_B	0.116507	0.909895	0.3
C1_00630W_A	0.0136174	NA	0
C1_00630W_B	0.0646522	NA	0.2
C1_00640C_A	0.0581535	0.933662	0.2
C1_00640C_B	0.0216251	0.977974	0.1
C1_00650C_A	-0.134692	0.889626	-0.4
C1_00650C_B	0.051096	0.966366	0.1
C1_00660C_A	-0.377805	0.30012	-1.6
C1_00660C_B	0.101202	0.928011	0.3
C1_00670C_A	-0.0314829	NA	-0.1
C1_00670C_B	-0.124613	NA	-0.3
C1_00680W_A	0.107872	NA	0.3
C1_00680W_B	-0.196692	NA	-0.6
C1_00690W_A	-0.149627	NA	-0.4
C1_00690W_B	-0.0773827	NA	-0.2
C1_00700W_A	0.115033	0.910166	0.3
C1_00700W_B	0.155402	0.870113	0.5
C1_00710C_A	-0.0677024	0.907006	-0.3
C1_00710C_B	-0.0112313	0.984909	0
C1_00720W_A	-0.0516411	NA	-0.6
C1_00720W_B	-0.0147076	NA	-0.1
C1_00730C_A	-0.0926162	0.925111	-0.3
C1_00730C_B	0.0253844	0.981818	0.1
C1_00740C_A	0.0729188	0.909946	0.3
C1_00740C_B	0.0956182	0.874633	0.5
C1_00750C_A	0.1696	NA	0.5
C1_00750C_B	0.00198706	NA	0
C1_00760W_A	-0.0653573	0.962776	-0.2
C1_00760W_B	0.14486	NA	0.4
C1_00770C_A	0.144234	NA	0.4
C1_00770C_B	-0.0693633	NA	-0.2
C1_00780C_A	0.217048	0.703929	0.8
C1_00780C_B	0.166108	0.847592	0.5
C1_00790W_A	0.202986	NA	0.7
C1_00790W_B	0.0573281	NA	0.1
C1_00800C_A	-0.249774	0.424534	-1.4
C1_00800C_B	-0.0561393	0.950038	-0.2
C1_00810W_A	0.00591854	NA	0
C1_00810W_B	-0.0306167	NA	-0.1
C1_00820W_A	-0.0843371	NA	-0.3
C1_00820W_B	-0.079646	NA	-0.3
C1_00830W_A	-0.038033	NA	-0.1
C1_00830W_B	0.0429875	NA	0.1
C1_00840C_A	0.307525	0.40579	1.4
C1_00840C_B	0.169874	0.816539	0.6
C1_00850W_A	0.27989	NA	1
C1_00850W_B	-0.0375015	NA	-0.1
C1_00860W_A	0.178262	NA	0.6
C1_00860W_B	-0.121663	NA	-0.3
C1_00870W_A	0.00990738	0.993697	0
C1_00870W_B	0.196853	0.733929	0.7
C1_00880W_A	-0.0150561	NA	-0.2
C1_00880W_B	-0.123847	NA	-0.8
C1_00890W_A	0.123155	NA	0.3
C1_00890W_B	-0.116204	NA	-0.3
C1_00900W_A	0.218171	0.406549	1.4
C1_00900W_B	0.21948	0.38219	1.4
C1_00910W_A	0.0942515	NA	0.2
C1_00910W_B	-0.0973775	NA	-0.2
C1_00920W_A	0.216736	NA	0.7
C1_00920W_B	0.0844835	NA	0.2
C1_00930C_A	-0.0667363	0.930219	-0.3
C1_00930C_B	-0.129085	0.803864	-0.6
C1_00940W_A	0.171326	0.837577	0.5
C1_00940W_B	0.207078	0.736763	0.7
C1_00950C_A	-0.0775709	0.902663	-0.4
C1_00950C_B	-0.149829	0.656884	-0.9
C1_00960C_A	0.126172	0.907528	0.3
C1_00960C_B	-0.0768535	0.950038	-0.2
C1_00970W_A	0.130015	NA	0.4
C1_00970W_B	0.1323	NA	0.4
C1_00980W_A	0.199954	0.707111	0.8
C1_00980W_B	-0.157434	0.80331	-0.6
C1_00990C_A	0.0200464	0.981818	0.1
C1_00990C_B	0.00956974	0.989908	0
C1_01000C_A	0.0900233	NA	0.2
C1_01000C_B	0.00606846	NA	0
C1_01010W_A	0.0106134	0.989908	0
C1_01010W_B	-0.117526	0.868643	-0.5
C1_01020W_A	NA	NA	0
C1_01020W_B	NA	NA	0
C1_01030W_A	0.13045	0.748254	0.7
C1_01030W_B	0.0491298	0.940127	0.2
C1_01040W_A	0.0310375	NA	0.1
C1_01040W_B	-0.0154749	NA	0
C1_01050C_A	0.187096	0.670216	0.9
C1_01050C_B	-0.205242	0.637009	-0.9
C1_01060W_A	0.0114862	0.984766	0.1
C1_01060W_B	-0.0280232	0.965771	-0.1
C1_01070C_A	0.0518741	NA	0.1
C1_01070C_B	0.151609	NA	0.4
C1_01080W_A	-0.0521925	NA	-0.1
C1_01080W_B	0.197985	NA	0.6
C1_01090C_A	0.178858	0.778255	0.7
C1_01090C_B	0.0283812	0.981818	0.1
C1_01100W_A	-0.135818	0.898675	-0.4
C1_01100W_B	0.138125	0.897406	0.4
C1_01110C_A	-0.0955891	0.857944	-0.5
C1_01110C_B	0.0424	0.952854	0.2
C1_01130W_A	0.0131728	0.991028	0
C1_01130W_B	-0.0510917	0.968844	-0.1
C1_01140C_A	-0.0846672	NA	-0.2
C1_01140C_B	-0.219738	NA	-0.7
C1_01150C_A	0.290515	0.398492	1.4
C1_01150C_B	0.23673	0.534979	1.1
C1_01160C_A	0.0867191	0.92937	0.3
C1_01160C_B	0.268245	0.477966	1.2
C1_01170C_A	0.315261	0.488071	1.2
C1_01170C_B	0.0257763	0.98339	0.1
C1_01180C_A	-0.117015	NA	-0.4
C1_01180C_B	-0.14343	NA	-0.8
C1_01190C_A	-0.267844	NA	-0.9
C1_01190C_B	0.0610097	NA	0.1
C1_01200W_A	-0.0121977	NA	0
C1_01200W_B	-0.217152	NA	-0.7
C1_01210W_A	-0.1118	0.910166	-0.3
C1_01210W_B	-0.0506794	0.969511	-0.1
C1_01220C_A	-0.0170364	NA	-0.1
C1_01220C_B	0.0375368	NA	0.3
C1_01240W_A	-0.138564	NA	-0.5
C1_01240W_B	-0.202925	NA	-0.8
C1_01250W_A	-0.0358933	0.970879	-0.1
C1_01250W_B	-0.0938974	0.923722	-0.3
C1_01260C_A	-0.248446	NA	-0.8
C1_01260C_B	0.0147136	NA	0
C1_01270W_A	-0.050618	0.969347	-0.1
C1_01270W_B	0.0614407	0.96319	0.2
C1_01280C_A	0.128196	NA	0.4
C1_01280C_B	0.036685	NA	0.1
C1_01290C_A	-0.111221	NA	-0.3
C1_01290C_B	-0.0803199	NA	-0.2
C1_01300W_A	-0.267181	0.378809	-1.4
C1_01300W_B	0.0492494	0.962776	0.2
C1_01310W_A	-0.0139304	NA	-0.2
C1_01310W_B	0.00647292	NA	0
C1_01320W_A	-0.0852006	0.891337	-0.4
C1_01320W_B	0.045539	0.954325	0.2
C1_01330C_A	-0.0667969	0.954732	-0.2
C1_01330C_B	-0.163445	0.848939	-0.5
C1_01340C_A	0.130584	NA	0.4
C1_01340C_B	0.0765816	NA	0.2
C1_01350C_A	-0.0553755	0.881596	-0.4
C1_01350C_B	-0.04277	0.926944	-0.3
C1_01360C_A	-0.875389	1.9004e-06	-7.9
C1_01360C_B	-0.918504	8.18221e-07	-8.3
C1_01370C_A	0.169186	0.219568	1.9
C1_01370C_B	0.121783	0.467649	1.3
C1_01380C_A	-0.023171	0.981483	-0.1
C1_01380C_B	-0.0572211	0.954325	-0.2
C1_01390C_A	0.150748	0.881068	0.4
C1_01390C_B	0.127138	0.907006	0.4
C1_01400C_A	-0.150425	0.878909	-0.4
C1_01400C_B	-0.119943	0.911597	-0.3
C1_01420C_A	0.120032	0.914169	0.3
C1_01420C_B	0.124788	0.911312	0.3
C1_01440C_A	-0.0577853	NA	-0.4
C1_01440C_B	-0.0189398	NA	-0.2
C1_01450W_A	0.189856	0.665863	0.9
C1_01450W_B	0.0639039	0.950279	0.2
C1_01460W_A	-0.199184	0.800818	-0.6
C1_01460W_B	-0.0701858	0.954751	-0.2
C1_01470W_A	0.103841	0.883634	0.4
C1_01470W_B	0.151471	0.751118	0.7
C1_01480C_A	-0.040911	0.907006	-0.4
C1_01480C_B	-0.0746046	0.722248	-0.8
C1_01490W_A	-0.013049	0.987162	0
C1_01490W_B	-0.0845798	0.910215	-0.3
C1_01500W_A	NA	NA	0
C1_01500W_B	NA	NA	0
C1_01510W_A	0.0619604	NA	0.3
C1_01510W_B	0.0363753	NA	0.2
C1_01520C_A	-0.0760525	0.946843	-0.2
C1_01520C_B	-0.192561	0.740853	-0.7
C1_01530C_A	-0.0372576	0.954325	-0.2
C1_01530C_B	-0.0185385	0.976648	-0.1
C1_01540W_A	0.113677	NA	0.3
C1_01540W_B	-0.15882	NA	-0.4
C1_01550W_A	0.0983382	0.930219	0.3
C1_01550W_B	-0.0448202	0.97292	-0.1
C1_01560W_A	-0.0913395	0.930219	-0.3
C1_01560W_B	0.204228	0.71357	0.8
C1_01570C_A	-0.228383	0.703929	-0.8
C1_01570C_B	0.299775	0.43615	1.3
C1_01580W_A	0.149501	0.793765	0.7
C1_01580W_B	0.0177524	0.984909	0
C1_01590C_A	0.110203	0.842682	0.5
C1_01590C_B	0.129722	0.782177	0.7
C1_01600W_A	0.047859	0.953439	0.2
C1_01600W_B	0.137774	0.800979	0.6
C1_01610C_A	-0.0730285	NA	-0.4
C1_01610C_B	0.0726235	NA	0.5
C1_01620C_A	0.397332	NA	1.7
C1_01620C_B	0.0149415	NA	0
C1_01630W_A	-0.0245521	0.981818	-0.1
C1_01630W_B	0.284268	0.500192	1.2
C1_01640W_A	0.0359956	0.950038	0.2
C1_01640W_B	-0.0234497	0.967155	-0.1
C1_01650W_A	0.258427	NA	0.9
C1_01650W_B	0.212564	NA	0.6
C1_01660C_A	NA	NA	0
C1_01660C_B	-0.0139304	NA	-0.2
C1_01670C_A	-0.0807242	NA	-0.2
C1_01670C_B	0.17829	NA	0.5
C1_01680C_A	0.148247	0.78451	0.7
C1_01680C_B	0.248856	0.424817	1.3
C1_01690C_A	-0.151297	0.486453	-1.2
C1_01690C_B	-0.0230635	0.970866	-0.1
C1_01700W_A	0.091794	0.933662	0.2
C1_01700W_B	0.22549	0.699881	0.8
C1_01710W_A	0.0349559	NA	0.1
C1_01710W_B	0.268035	NA	0.9
C1_01720C_A	0.044486	NA	0.1
C1_01720C_B	0.178396	NA	0.5
C1_01730W_A	NA	NA	0
C1_01730W_B	NA	NA	0
C1_01740W_A	0.018619	NA	0.2
C1_01740W_B	-0.0150561	NA	-0.2
C1_01750W_A	-0.215793	NA	-0.7
C1_01750W_B	0.145118	NA	0.4
C1_01760W_A	-0.126207	NA	-0.3
C1_01760W_B	-0.18679	NA	-0.5
C1_01770W_A	-0.0856805	NA	-0.2
C1_01770W_B	-0.0549188	NA	-0.1
C1_01780C_A	0.120428	0.907262	0.3
C1_01780C_B	0.130333	0.892797	0.4
C1_01790W_A	-0.0609117	0.956231	-0.2
C1_01790W_B	0.0447386	0.969572	0.1
C1_01800W_A	-0.0213786	0.986292	0
C1_01800W_B	-0.117499	0.915852	-0.3
C1_01810C_A	0.0266091	NA	0.1
C1_01810C_B	-0.0791849	NA	-0.3
C1_01820C_A	-0.103552	NA	-0.3
C1_01820C_B	0.0125431	NA	0
C1_01830C_A	-0.197193	NA	-0.6
C1_01830C_B	0.0756673	NA	0.2
C1_01840C_A	0.0113379	NA	0
C1_01840C_B	-0.275314	NA	-1.1
C1_01850C_A	-0.177378	0.847641	-0.5
C1_01850C_B	0.0428696	0.97574	0.1
C1_01860W_A	-0.225638	0.510028	-1.2
C1_01860W_B	0.0221312	0.981483	0.1
C1_01870C_A	-0.00842014	0.990154	0
C1_01870C_B	-0.0555156	0.930219	-0.3
C1_01880C_A	0.0676217	NA	0.2
C1_01880C_B	-0.104284	NA	-0.3
C1_01890C_A	0.0399514	0.976281	0.1
C1_01890C_B	0.160549	0.861396	0.5
C1_01900C_A	0.0994431	0.933662	0.2
C1_01900C_B	0.0984472	0.931739	0.2
C1_01910W_A	0.0979882	0.862986	0.5
C1_01910W_B	0.0758566	0.910166	0.3
C1_01920W_A	0.315917	0.337067	1.5
C1_01920W_B	0.257761	0.477416	1.2
C1_01930W_A	-0.179345	NA	-0.5
C1_01930W_B	-0.502679	0.0989559	-2.4
C1_01940C_A	0.181143	0.800979	0.6
C1_01940C_B	-0.164814	0.831092	-0.6
C1_01950C_A	-0.0357464	NA	-0.1
C1_01950C_B	0.102774	0.930219	0.3
C1_01970W_A	NA	NA	0
C1_01970W_B	NA	NA	0
C1_01980W_A	0.406893	0.150685	2.1
C1_01980W_B	0.0855089	NA	0.2
C1_01990W_A	NA	NA	0
C1_01990W_B	0.0521483	NA	0.6
C1_02000W_A	-0.252502	0.641243	-0.9
C1_02000W_B	-0.0849007	0.946881	-0.2
C1_02010C_A	-0.147281	NA	-0.4
C1_02010C_B	0.0475173	NA	0.1
C1_02020W_A	-0.0708937	NA	-0.2
C1_02020W_B	-0.118025	NA	-0.3
C1_02030C_A	0.0989597	NA	0.2
C1_02030C_B	-0.149734	NA	-0.5
C1_02040C_A	0.0335921	NA	0.1
C1_02040C_B	-0.124967	NA	-0.3
C1_02050C_A	0.013587	0.990154	0
C1_02050C_B	0.129053	0.889108	0.4
C1_02060W_A	0.0199723	NA	0
C1_02060W_B	0.0755126	NA	0.2
C1_02070W_A	-0.0219529	NA	-0.2
C1_02070W_B	0.018619	NA	0.2
C1_02080W_A	0.281707	0.580438	1
C1_02080W_B	0.188193	0.828174	0.6
C1_02090C_A	0.0564068	NA	0.1
C1_02090C_B	-0.00302423	NA	0
C1_02100W_A	0.0884534	NA	0.2
C1_02100W_B	-0.185116	NA	-0.6
C1_02110C_A	-0.15913	NA	-1
C1_02110C_B	-0.109984	NA	-0.5
C1_02120C_A	0.14035	0.670923	0.9
C1_02120C_B	0.0687038	0.920373	0.3
C1_02130C_A	-0.0762677	0.94764	-0.2
C1_02130C_B	-0.223691	0.672282	-0.9
C1_02140C_A	0.00645464	NA	0.1
C1_02140C_B	NA	NA	0
C1_02150W_A	-0.386225	0.159186	-2.1
C1_02150W_B	-0.246821	0.557221	-1.1
C1_02160W_A	-0.177859	NA	-0.5
C1_02160W_B	-0.129914	NA	-0.4
C1_02170C_A	-0.0839399	NA	-0.2
C1_02170C_B	0.0867761	NA	0.2
C1_02180W_A	-0.152326	0.849059	-0.5
C1_02180W_B	0.0177069	0.987162	0
C1_02190W_A	0.118155	0.901111	0.4
C1_02190W_B	0.18348	0.772086	0.7
C1_02200C_A	-0.0766669	NA	-0.2
C1_02200C_B	-0.200265	NA	-0.7
C1_02210W_A	-0.114764	NA	-0.3
C1_02210W_B	0.121119	NA	0.3
C1_02220C_A	-0.065577	NA	-0.1
C1_02220C_B	-0.168901	NA	-0.5
C1_02230W_A	0.0526065	0.966366	0.1
C1_02230W_B	0.217945	0.703712	0.8
C1_02240W_A	0.00388082	0.996923	0
C1_02240W_B	-0.115169	0.886183	-0.4
C1_02250W_A	-0.202725	NA	-0.6
C1_02250W_B	-0.000778526	NA	0
C1_02260C_A	-0.223965	0.551006	-1.1
C1_02260C_B	-0.151545	0.8069	-0.6
C1_02270C_A	-0.13419	NA	-0.8
C1_02270C_B	-0.0454491	NA	-0.2
C1_02280C_A	0.204099	NA	0.6
C1_02280C_B	0.175666	NA	0.5
C1_02290C_A	0.125395	0.907006	0.4
C1_02290C_B	0.00582615	0.996029	0
C1_02300W_A	-0.058881	NA	-0.2
C1_02300W_B	-0.0542052	NA	-0.1
C1_02310C_A	0.119654	NA	0.3
C1_02310C_B	0.0755922	NA	0.2
C1_02320C_A	0.100207	0.930219	0.3
C1_02320C_B	-0.141538	0.892797	-0.4
C1_02330C_A	0.354104	0.00119098	4.8
C1_02330C_B	0.327647	0.00318399	4.3
C1_02340C_A	0.11328	NA	0.5
C1_02340C_B	-0.0110699	NA	0
C1_02350W_A	0.0707177	0.961413	0.2
C1_02350W_B	0.0696271	0.954732	0.2
C1_02360C_A	-0.0858788	NA	-0.4
C1_02360C_B	-0.065403	NA	-0.3
C1_02370C_A	-0.186285	NA	-0.5
C1_02370C_B	0.36539	NA	1.4
C1_02380C_A	0.058175	NA	0.2
C1_02380C_B	-0.147221	NA	-0.6
C1_02390W_A	0.21075	NA	0.6
C1_02390W_B	-0.217706	NA	-0.7
C1_02400C_A	0.29494	NA	1
C1_02400C_B	0.0434076	NA	0.1
C1_02410C_A	0.00309768	0.997327	0
C1_02410C_B	-0.0307497	0.98177	-0.1
C1_02420C_A	-0.187474	0.620879	-1
C1_02420C_B	-0.00992184	0.989908	0
C1_02430C_A	-0.0673453	0.9281	-0.3
C1_02430C_B	-0.0628101	0.932508	-0.2
C1_02440C_A	0.0934849	NA	0.2
C1_02440C_B	0.124338	NA	0.3
C1_02450C_A	0.257967	0.533942	1.1
C1_02450C_B	0.352427	0.236698	1.8
C1_02460W_A	-0.0302526	0.942918	-0.2
C1_02460W_B	0.0150775	0.970879	0.1
C1_02470W_A	-0.318116	NA	-1.2
C1_02470W_B	0.0769487	NA	0.2
C1_02480W_A	0.105767	0.905572	0.4
C1_02480W_B	0.0365173	0.970866	0.1
C1_02490C_A	-0.0968741	0.933662	-0.2
C1_02490C_B	0.15726	NA	0.4
C1_02500W_A	0.0867575	NA	0.2
C1_02500W_B	-0.0160611	NA	0
C1_02510W_A	-0.0149945	NA	0
C1_02510W_B	0.139429	NA	0.4
C1_02520W_A	-0.0219529	NA	-0.2
C1_02520W_B	0.0521483	NA	0.6
C1_02530C_A	0.319093	0.0436628	2.9
C1_02530C_B	0.219591	0.272732	1.7
C1_02540C_A	0.0214634	NA	0.2
C1_02540C_B	0.0169155	NA	0.2
C1_02560W_A	-0.0309089	NA	-0.3
C1_02560W_B	-0.04835	NA	-0.2
C1_02570C_A	-0.0245762	NA	-0.1
C1_02570C_B	0.060676	NA	0.2
C1_02580W_A	-0.0150561	NA	-0.2
C1_02580W_B	0.077415	NA	0.5
C1_02590C_A	-0.13473	NA	-0.4
C1_02590C_B	-0.336142	NA	-1.3
C1_02600W_A	0.0103437	NA	0
C1_02600W_B	-0.544183	NA	-3.8
C1_02610W_A	0.0794402	0.950038	0.2
C1_02610W_B	-0.0795746	0.947806	-0.2
C1_02620C_A	-0.00990306	0.989646	0
C1_02620C_B	0.0775044	0.914105	0.3
C1_02630C_A	-0.0539822	0.969511	-0.1
C1_02630C_B	0.0611379	0.965771	0.1
C1_02640C_A	0.188051	0.371145	1.5
C1_02640C_B	0.1831	0.483281	1.2
C1_02650W_A	-0.155263	0.684137	-0.8
C1_02650W_B	-0.0728714	0.920407	-0.3
C1_02660C_A	0.00966386	0.995252	0
C1_02660C_B	0.108624	0.91348	0.3
C1_02670C_A	0.0224491	NA	0.2
C1_02670C_B	0.120891	NA	0.8
C1_02680C_A	0.237978	NA	0.8
C1_02680C_B	-0.132699	NA	-0.4
C1_02690C_A	0.0170476	NA	0.2
C1_02690C_B	NA	NA	0
C1_02700C_A	0.112601	NA	0.3
C1_02700C_B	-0.102478	NA	-0.3
C1_02710W_A	-0.0392376	0.950038	-0.2
C1_02710W_B	-0.0523882	0.929066	-0.3
C1_02720W_A	0.0587247	0.965771	0.1
C1_02720W_B	-0.0402904	0.976281	-0.1
C1_02730W_A	-0.0259057	NA	-0.1
C1_02730W_B	-0.16862	NA	-0.7
C1_02740C_A	0.0606233	NA	0.1
C1_02740C_B	0.184463	NA	0.6
C1_02750C_A	-0.12588	0.867112	-0.5
C1_02750C_B	-0.115242	0.880791	-0.4
C1_02760W_A	-0.0919909	0.900451	-0.4
C1_02760W_B	0.0025157	0.997327	0
C1_02770W_A	0.100778	0.927813	0.3
C1_02770W_B	0.0210254	0.984909	0
C1_02780W_A	-0.155553	0.878909	-0.4
C1_02780W_B	-0.263349	0.645076	-0.9
C1_02790W_A	-0.128324	0.630468	-1
C1_02790W_B	-0.0487057	0.933662	-0.2
C1_02800W_A	-0.0139304	NA	-0.2
C1_02800W_B	0.00241797	NA	0
C1_02810W_A	0.427983	0.149689	2.1
C1_02810W_B	0.0678979	0.954732	0.2
C1_02820W_A	-0.0266959	0.98339	-0.1
C1_02820W_B	-0.112551	0.920407	-0.3
C1_02830W_A	0.380408	0.335901	1.5
C1_02830W_B	-0.0422587	0.976007	-0.1
C1_02840W_A	-0.0967151	0.930219	-0.3
C1_02840W_B	-0.112668	0.921114	-0.3
C1_02850W_A	0.0535537	0.965771	0.1
C1_02850W_B	0.219341	0.650415	0.9
C1_02860C_A	-0.0564921	0.965771	-0.1
C1_02860C_B	0.0654865	0.95537	0.2
C1_02870W_A	-0.00723298	0.995252	0
C1_02870W_B	0.0550872	0.966366	0.1
C1_02880C_A	-0.017537	0.982966	-0.1
C1_02880C_B	0.0690394	0.9281	0.3
C1_02890C_A	0.0755329	NA	0.2
C1_02890C_B	-0.00589056	NA	0
C1_02900C_A	0.182266	0.82658	0.6
C1_02900C_B	0.195957	0.810494	0.6
C1_02910C_A	0.151879	NA	0.5
C1_02910C_B	0.0619204	NA	0.2
C1_02920W_A	0.0667608	0.953439	0.2
C1_02920W_B	0.0843625	0.933662	0.2
C1_02930C_A	-0.117318	0.909279	-0.3
C1_02930C_B	0.0970755	0.9281	0.3
C1_02940C_A	0.0482135	0.970879	0.1
C1_02940C_B	-0.331695	NA	-1.2
C1_02950W_A	0.140892	NA	0.5
C1_02950W_B	-0.0807467	NA	-0.2
C1_02960C_A	0.0491198	0.965771	0.1
C1_02960C_B	-0.201468	0.712905	-0.8
C1_02970W_A	-0.085962	0.9281	-0.3
C1_02970W_B	-0.130254	0.881068	-0.4
C1_02980W_A	-0.0561931	NA	-0.2
C1_02980W_B	-0.126833	NA	-0.4
C1_02990C_A	-0.032484	NA	-0.1
C1_02990C_B	-0.0240346	NA	0
C1_03000W_A	-0.240401	NA	-0.8
C1_03000W_B	-0.317369	NA	-1.2
C1_03010W_A	-0.0555238	0.909982	-0.3
C1_03010W_B	-0.0925552	0.80331	-0.6
C1_03020C_A	-0.0733918	0.774735	-0.7
C1_03020C_B	-0.0543319	0.878909	-0.4
C1_03030W_A	-0.0522948	0.890343	-0.4
C1_03030W_B	-0.00901213	0.984445	-0.1
C1_03040W_A	0.0841168	NA	0.2
C1_03040W_B	0.00581544	0.996029	0
C1_03050W_A	-0.141164	0.896784	-0.4
C1_03050W_B	0.275316	0.61331	1
C1_03060C_A	-0.00554173	0.995252	0
C1_03060C_B	0.111607	0.890343	0.4
C1_03070C_A	-0.0215296	0.984909	0
C1_03070C_B	0.232897	0.645076	0.9
C1_03080C_A	0.00914932	NA	0
C1_03080C_B	0.0268332	NA	0.1
C1_03090W_A	-0.0329741	0.933662	-0.2
C1_03090W_B	-0.0238303	0.961413	-0.2
C1_03100W_A	-0.155516	0.801169	-0.6
C1_03100W_B	-0.0446086	0.965771	-0.1
C1_03110W_A	0.00219232	0.996029	0
C1_03110W_B	0.0163048	0.971636	0.1
C1_03120W_A	-0.126008	0.910166	-0.3
C1_03120W_B	-0.117514	0.914169	-0.3
C1_03130C_A	-0.0142098	0.988558	0
C1_03130C_B	-0.0478286	0.965051	-0.1
C1_03140W_A	-0.0248241	NA	-0.1
C1_03140W_B	-0.0546157	NA	-0.2
C1_03150C_A	0.130406	NA	0.3
C1_03150C_B	0.102919	NA	0.3
C1_03160C_A	0.0482121	0.969347	0.1
C1_03160C_B	-0.228436	0.664396	-0.9
C1_03170C_A	-0.0784815	NA	-0.2
C1_03170C_B	0.0430756	NA	0.1
C1_03180W_A	0.0114843	NA	0
C1_03180W_B	-0.0505753	NA	-0.1
C1_03190C_A	-0.16764	0.118834	-2.3
C1_03190C_B	-0.162824	0.127024	-2.2
C1_03200C_A	-0.0713334	NA	-0.2
C1_03200C_B	-0.00704143	NA	0
C1_03210C_A	-0.139213	0.800979	-0.6
C1_03210C_B	-0.129389	0.793765	-0.7
C1_03220C_A	-0.114541	0.63354	-0.9
C1_03220C_B	-0.0990541	0.733929	-0.7
C1_03230C_A	0.125182	0.689076	0.8
C1_03230C_B	0.141093	0.630468	1
C1_03240W_A	0.0794036	0.943342	0.2
C1_03240W_B	-0.0118316	0.992433	0
C1_03250C_A	0.125349	NA	0.3
C1_03250C_B	-0.00520885	NA	0
C1_03260W_A	-0.0819934	NA	-0.2
C1_03260W_B	0.00974773	NA	0
C1_03270W_A	0.0401153	NA	0.1
C1_03270W_B	-0.0523397	NA	-0.2
C1_03280W_A	0.00634468	0.994349	0
C1_03280W_B	-0.0941239	0.881068	-0.4
C1_03290W_A	-0.0370548	0.97712	-0.1
C1_03290W_B	0.0522294	0.969572	0.1
C1_03300C_A	0.133569	0.847592	0.5
C1_03300C_B	0.0205182	0.982932	0.1
C1_03310W_A	-0.188484	0.733527	-0.8
C1_03310W_B	-0.111919	0.907006	-0.4
C1_03320C_A	-0.0338202	NA	-0.2
C1_03320C_B	-0.138399	NA	-0.7
C1_03330C_A	-0.171148	NA	-0.6
C1_03330C_B	-0.0894016	NA	-0.5
C1_03340C_A	-0.0822941	0.929675	-0.3
C1_03340C_B	-0.0223711	0.981818	-0.1
C1_03350C_A	0.058734	0.907006	0.4
C1_03350C_B	0.0147526	0.979422	0.1
C1_03360W_A	-0.294026	0.372812	-1.5
C1_03360W_B	-0.275088	0.526247	-1.1
C1_03370W_A	0.00375073	0.994349	0
C1_03370W_B	0.0221139	0.964619	0.2
C1_03380W_A	-0.352118	0.216886	-1.9
C1_03380W_B	-0.392162	0.119505	-2.3
C1_03390W_A	-0.267813	0.45898	-1.3
C1_03390W_B	-0.0393628	0.970866	-0.1
C1_03400W_A	-0.196152	0.739082	-0.7
C1_03400W_B	-0.103095	0.910215	-0.3
C1_03410W_A	0.235087	NA	0.8
C1_03410W_B	0.244419	NA	0.8
C1_03420W_A	0.0390417	NA	0.4
C1_03420W_B	0.000877361	NA	0
C1_03430W_A	0.0307924	NA	0.1
C1_03430W_B	-0.0123317	NA	0
C1_03440C_A	-0.025784	0.981818	-0.1
C1_03440C_B	0.163234	0.811941	0.6
C1_03450C_A	-0.427707	0.213898	-1.9
C1_03450C_B	-0.0974779	0.931688	-0.2
C1_03460C_A	-0.167898	NA	-0.5
C1_03460C_B	-0.146101	NA	-0.4
C1_03470C_A	0.0197478	NA	0.2
C1_03470C_B	NA	NA	0
C1_03480C_A	-0.286514	0.564416	-1.1
C1_03480C_B	-0.12625	0.907006	-0.4
C1_03490W_A	-0.261066	0.637537	-0.9
C1_03490W_B	-0.0235828	0.984445	-0.1
C1_03500W_A	0.0817803	0.907006	0.3
C1_03500W_B	0.0235095	0.977974	0.1
C1_03510C_A	-0.456692	0.133936	-2.2
C1_03510C_B	-0.592609	0.0186115	-3.4
C1_03520W_A	0.0066585	0.995252	0
C1_03520W_B	-0.0225844	0.979422	-0.1
C1_03530W_A	0.0415916	0.975451	0.1
C1_03530W_B	-0.0607205	0.964619	-0.2
C1_03540C_A	0.141242	0.896715	0.4
C1_03540C_B	0.0578621	0.965991	0.1
C1_03550C_A	-0.248945	0.455862	-1.3
C1_03550C_B	-0.0975839	0.901111	-0.4
C1_03560C_A	0.0214619	0.981818	0.1
C1_03560C_B	-0.0110793	0.989646	0
C1_03570C_A	NA	NA	0
C1_03570C_B	NA	NA	0
C1_03580W_A	NA	NA	0
C1_03580W_B	NA	NA	0
C1_03600W_A	-0.182388	0.782895	-0.7
C1_03600W_B	0.0942024	0.9281	0.3
C1_03610C_A	0.00435171	NA	0
C1_03610C_B	-0.252488	NA	-0.8
C1_03620C_A	0.206632	0.216886	1.9
C1_03620C_B	0.203336	0.480705	1.2
C1_03630W_A	-0.00775211	0.995252	0
C1_03630W_B	0.00577277	0.996047	0
C1_03640C_A	-0.00527831	NA	0
C1_03640C_B	0.251432	NA	0.8
C1_03650C_A	0.2058	0.454774	1.3
C1_03650C_B	0.216894	0.483281	1.2
C1_03660W_A	-0.0240571	NA	-0.1
C1_03660W_B	-0.100664	NA	-0.3
C1_03670C_A	0.11591	NA	0.3
C1_03670C_B	-0.274312	NA	-0.9
C1_03680W_A	-0.402457	0.108411	-2.3
C1_03680W_B	-0.326912	0.237017	-1.8
C1_03690W_A	-0.144421	0.881068	-0.4
C1_03690W_B	-0.108661	0.920407	-0.3
C1_03700C_A	NA	NA	0
C1_03700C_B	NA	NA	0
C1_03710C_A	0.335099	0.318605	1.6
C1_03710C_B	0.0986018	0.926944	0.3
C1_03720C_A	-0.363011	0.388899	-1.4
C1_03720C_B	-0.381227	0.321834	-1.6
C1_03730C_A	-0.0997903	0.914778	-0.3
C1_03730C_B	-0.0990615	0.92537	-0.3
C1_03740W_A	0.143897	NA	0.4
C1_03740W_B	-0.0715639	NA	-0.2
C1_03750W_A	-0.0669344	NA	-0.2
C1_03750W_B	0.012506	0.992767	0
C1_03760C_A	-0.0638662	0.954751	-0.2
C1_03760C_B	0.259243	0.561372	1.1
C1_03770W_A	0.0428866	0.97574	0.1
C1_03770W_B	-0.0640082	0.964722	-0.1
C1_03780C_A	-0.0410481	0.954732	-0.2
C1_03780C_B	-0.0834529	0.902481	-0.4
C1_03790C_A	0.159634	0.396721	1.4
C1_03790C_B	0.140967	0.497381	1.2
C1_03800W_A	0.108669	NA	0.3
C1_03800W_B	0.415802	NA	1.8
C1_03810C_A	0.627063	NA	3.4
C1_03810C_B	-0.0151971	NA	0
C1_03820W_A	0.019991	NA	0
C1_03820W_B	0.181928	NA	0.5
C1_03830C_A	-0.0482453	0.969112	-0.1
C1_03830C_B	0.0967699	0.926944	0.3
C1_03840W_A	0.333058	NA	1.2
C1_03840W_B	0.101636	NA	0.3
C1_03860C_A	0.22123	0.739082	0.7
C1_03860C_B	0.0737157	0.953439	0.2
C1_03870C_A	0.162338	0.637537	0.9
C1_03870C_B	0.000383307	0.998544	0
C1_03880C_A	NA	NA	0
C1_03880C_B	NA	NA	0
C1_03890W_A	0.0758423	NA	0.8
C1_03890W_B	-0.0171729	NA	-0.2
C1_03900W_A	0.17414	NA	0.5
C1_03900W_B	0.206785	NA	0.6
C1_03910C_A	-0.0581285	NA	-0.1
C1_03910C_B	-0.0485177	NA	-0.1
C1_03920C_A	0.197997	NA	0.7
C1_03920C_B	-0.186342	NA	-0.6
C1_03930W_A	0.236758	0.71418	0.8
C1_03930W_B	-0.134005	NA	-0.4
C1_03940W_A	0.0920902	0.857944	0.5
C1_03940W_B	0.0158777	0.981818	0.1
C1_03950C_A	-0.141342	NA	-0.4
C1_03950C_B	-0.0590876	NA	-0.2
C1_03960C_A	0.0638296	NA	0.1
C1_03960C_B	0.210604	NA	0.6
C1_03970W_A	-0.0516919	NA	-0.3
C1_03970W_B	0.243928	NA	1.7
C1_03980W_A	-0.00233763	NA	0
C1_03980W_B	0.00426757	NA	0
C1_03990W_A	-0.184137	NA	-0.5
C1_03990W_B	-0.0835158	NA	-0.2
C1_04000C_A	0.219493	NA	0.7
C1_04000C_B	0.0648359	NA	0.1
C1_04010C_A	0.0907602	NA	0.3
C1_04010C_B	-0.00974342	NA	0
C1_04020C_A	-0.129443	NA	-0.4
C1_04020C_B	0.0829275	NA	0.2
C1_04030W_A	0.00253277	0.997557	0
C1_04030W_B	0.134133	0.902548	0.4
C1_04040C_A	0.0735716	0.914778	0.3
C1_04040C_B	0.0297065	0.970879	0.1
C1_04050C_A	NA	NA	0
C1_04050C_B	NA	NA	0
C1_04060W_A	-0.0392236	NA	-0.1
C1_04060W_B	-0.0319479	NA	-0.1
C1_04070C_A	0.0936459	NA	0.3
C1_04070C_B	0.0862278	NA	0.3
C1_04080W_A	0.148889	NA	0.5
C1_04080W_B	0.076981	NA	0.2
C1_04090C_A	0.190056	NA	0.6
C1_04090C_B	0.208478	NA	0.6
C1_04100C_A	-0.0370057	0.950038	-0.2
C1_04100C_B	-0.163458	0.330561	-1.6
C1_04110W_A	0.0951744	NA	0.3
C1_04110W_B	-0.0358524	NA	-0.1
C1_04120C_A	0.0522325	NA	0.1
C1_04120C_B	0.103845	NA	0.3
C1_04130W_A	0.18039	0.556114	1.1
C1_04130W_B	0.143197	0.747193	0.7
C1_04140W_A	0.034421	NA	0.1
C1_04140W_B	-0.0920148	NA	-0.4
C1_04150C_A	0.131176	NA	0.4
C1_04150C_B	-0.00626594	NA	0
C1_04160C_A	0.0361087	NA	0.1
C1_04160C_B	0.0115664	NA	0
C1_04170C_A	0.21191	0.194165	1.9
C1_04170C_B	0.320639	0.0135737	3.5
C1_04180W_A	0.251764	0.0760776	2.6
C1_04180W_B	0.305888	0.0251837	3.2
C1_04190C_A	0.0145138	0.990461	0
C1_04190C_B	0.191439	0.801169	0.6
C1_04200C_A	-0.0192472	NA	0
C1_04200C_B	0.0106354	NA	0
C1_04210C_A	-0.129668	0.801169	-0.6
C1_04210C_B	0.021481	0.981089	0.1
C1_04220C_A	-0.166236	NA	-0.5
C1_04220C_B	-0.178575	NA	-0.5
C1_04230W_A	-0.0193857	0.984909	0
C1_04230W_B	0.067205	0.950038	0.2
C1_04240C_A	0.343741	0.0053908	4.1
C1_04240C_B	0.39367	2.23555e-05	6.7
C1_04250C_A	0.0278643	NA	0.1
C1_04250C_B	0.0292859	NA	0.1
C1_04260W_A	0.263184	0.00972789	3.7
C1_04260W_B	0.322996	0.00417345	4.2
C1_04270C_A	0.0787864	NA	0.5
C1_04270C_B	0.00313984	NA	0
C1_04280C_A	0.109319	NA	0.3
C1_04280C_B	0.216646	NA	0.7
C1_04290C_A	-0.249421	0.165244	-2
C1_04290C_B	-0.322571	0.00743235	-3.9
C1_04300C_A	-0.261296	0.0442676	-2.9
C1_04300C_B	-0.238282	0.0725393	-2.6
C1_04310C_A	0.0596438	NA	0.2
C1_04310C_B	0.0307602	NA	0.1
C1_04320W_A	0.239807	NA	0.8
C1_04320W_B	-0.0799572	NA	-0.2
C1_04330W_A	0.205009	0.712905	0.8
C1_04330W_B	0.16855	0.809602	0.6
C1_04340C_A	-0.1259	NA	-0.3
C1_04340C_B	0.0352529	NA	0.1
C1_04350C_A	0.253883	NA	0.9
C1_04350C_B	0.170695	NA	0.5
C1_04360C_A	-0.0293729	0.970866	-0.1
C1_04360C_B	0.0124088	0.987162	0
C1_04370C_A	0.254752	0.426039	1.3
C1_04370C_B	0.0966553	0.907006	0.4
C1_04380W_A	-0.05349	0.965771	-0.1
C1_04380W_B	0.0319629	0.978651	0.1
C1_04390C_A	0.1468	0.57901	1
C1_04390C_B	0.122836	0.717973	0.8
C1_04400C_A	-0.0356309	0.953439	-0.2
C1_04400C_B	-0.0139629	0.981818	-0.1
C1_04410C_A	0.116549	0.907006	0.3
C1_04410C_B	-0.185879	0.800979	-0.6
C1_04420C_A	-0.287447	0.253678	-1.8
C1_04420C_B	-0.120704	0.842682	-0.5
C1_04430C_A	0.13048	NA	0.3
C1_04430C_B	-0.0942491	NA	-0.2
C1_04440W_A	-0.0749308	NA	-0.2
C1_04440W_B	0.00535373	NA	0
C1_04450C_A	0.516992	NA	2.5
C1_04450C_B	0.389045	0.222085	1.8
C1_04460C_A	0.0674601	NA	0.7
C1_04460C_B	-0.0508001	NA	-0.3
C1_04470C_A	0.168944	NA	0.5
C1_04470C_B	0.121433	NA	0.3
C1_04480C_A	-0.0350623	0.979422	-0.1
C1_04480C_B	-0.0339086	NA	-0.1
C1_04490W_A	-0.0555323	0.962776	-0.2
C1_04490W_B	0.0645579	0.950038	0.2
C1_04500W_A	0.10499	NA	0.4
C1_04500W_B	-0.0400188	NA	-0.1
C1_04510W_A	-0.0172309	0.988558	0
C1_04510W_B	0.0461262	0.970879	0.1
C1_04520C_A	-0.0626207	0.954732	-0.2
C1_04520C_B	-0.184565	0.77176	-0.7
C1_04530C_A	0.092959	0.933662	0.2
C1_04530C_B	0.170765	0.831092	0.6
C1_04540C_A	0.120235	NA	0.3
C1_04540C_B	-0.0206297	NA	0
C1_04550W_A	0.188223	NA	0.5
C1_04550W_B	0.18624	NA	0.5
C1_04560W_A	-0.0860971	NA	-0.3
C1_04560W_B	0.131082	NA	0.4
C1_04570C_A	0.233819	NA	0.9
C1_04570C_B	-0.102031	NA	-0.3
C1_04580C_A	-0.317435	0.496267	-1.2
C1_04580C_B	-0.14205	0.892797	-0.4
C1_04590W_A	0.27961	0.337067	1.5
C1_04590W_B	0.167581	0.747709	0.7
C1_04600C_A	0.0395706	0.965771	0.1
C1_04600C_B	0.0987811	0.878909	0.4
C1_04610W_A	-0.0870464	0.761887	-0.7
C1_04610W_B	-0.0761252	0.800979	-0.6
C1_04620W_A	-0.335422	0.185663	-2
C1_04620W_B	-0.278709	0.372857	-1.5
C1_04630C_A	0.146749	0.881068	0.4
C1_04630C_B	0.227615	0.700125	0.8
C1_04640W_A	-0.328597	NA	-1.2
C1_04640W_B	0.0894129	NA	0.2
C1_04650W_A	0.00578289	NA	0
C1_04650W_B	-0.183409	NA	-0.8
C1_04660W_A	-0.0107682	NA	0
C1_04660W_B	-0.270745	NA	-0.9
C1_04670W_A	0.074036	0.950038	0.2
C1_04670W_B	0.10585	0.920968	0.3
C1_04680W_A	-0.303542	0.0991959	-2.4
C1_04680W_B	-0.3458	0.00955442	-3.7
C1_04690C_A	NA	NA	0
C1_04690C_B	NA	NA	0
C1_04700C_A	-0.209303	NA	-0.7
C1_04700C_B	-0.0710338	NA	-0.2
C1_04710C_A	0.160206	0.849059	0.5
C1_04710C_B	0.322074	0.45898	1.3
C1_04720W_A	0.0346096	NA	0.1
C1_04720W_B	-0.182135	NA	-0.5
C1_04730C_A	0.068701	0.930219	0.3
C1_04730C_B	-0.0869555	0.892797	-0.4
C1_04740W_A	-0.0284213	NA	-0.1
C1_04740W_B	-0.0926852	NA	-0.3
C1_04750W_A	-0.0104986	NA	0
C1_04750W_B	-0.00523655	NA	0
C1_04760C_A	-0.105716	NA	-0.3
C1_04760C_B	0.179286	0.823703	0.6
C1_04770C_A	-0.367125	0.38255	-1.4
C1_04770C_B	-0.341202	0.46365	-1.3
C1_04780C_A	0.0727381	0.956231	0.2
C1_04780C_B	-0.0503219	0.970866	-0.1
C1_04790W_A	-0.022291	0.984445	-0.1
C1_04790W_B	-0.0965967	0.9281	-0.3
C1_04800C_A	-0.0365648	NA	-0.4
C1_04800C_B	-0.0524394	NA	-0.6
C1_04810W_A	-0.0462735	NA	-0.1
C1_04810W_B	-0.0296598	NA	-0.1
C1_04820C_A	0.192134	0.793765	0.7
C1_04820C_B	0.0964513	0.9281	0.3
C1_04830W_A	0.086938	0.907006	0.4
C1_04830W_B	0.0204876	0.979422	0.1
C1_04840C_A	0.0606102	NA	0.1
C1_04840C_B	0.104529	NA	0.3
C1_04850C_A	-0.125422	NA	-0.4
C1_04850C_B	-0.090123	NA	-0.2
C1_04860W_A	-0.252133	0.651273	-0.9
C1_04860W_B	0.0349928	0.97712	0.1
C1_04870W_A	0.0741259	NA	0.7
C1_04870W_B	-0.073192	NA	-0.4
C1_04880C_A	0.138607	0.857944	0.5
C1_04880C_B	-0.0184467	0.985742	0
C1_04890W_A	0.0177308	0.976007	0.1
C1_04890W_B	-0.00797588	0.988558	0
C1_04900W_A	0.0866578	NA	0.2
C1_04900W_B	0.188713	NA	0.5
C1_04910C_A	-0.152688	NA	-0.4
C1_04910C_B	-0.190751	NA	-0.6
C1_04930C_A	0.0933006	NA	0.7
C1_04930C_B	-0.0195256	NA	-0.1
C1_04940C_A	0.102635	NA	0.5
C1_04940C_B	-0.0206901	NA	-0.1
C1_04950C_A	0.0390514	NA	0.1
C1_04950C_B	0.00090462	NA	0
C1_04960C_A	0.207311	NA	0.6
C1_04960C_B	0.129759	NA	0.3
C1_04970W_A	0.196702	0.528146	1.1
C1_04970W_B	0.236666	0.448073	1.3
C1_04980C_A	-0.00545085	0.995252	0
C1_04980C_B	-0.0329338	0.976648	-0.1
C1_04990C_A	0.0248295	0.984445	0.1
C1_04990C_B	0.0885343	NA	0.2
C1_05000W_A	0.192574	0.800979	0.6
C1_05000W_B	0.0770566	0.949189	0.2
C1_05010C_A	-0.172553	NA	-0.5
C1_05010C_B	-0.0115421	NA	0
C1_05020C_A	-0.0843493	NA	-0.2
C1_05020C_B	-0.0890191	NA	-0.2
C1_05030C_A	0.0638346	NA	0.1
C1_05030C_B	0.0976966	NA	0.2
C1_05050C_A	0.0377642	0.965771	0.1
C1_05050C_B	0.00427261	0.995252	0
C1_05060W_A	0.148082	0.753739	0.7
C1_05060W_B	0.129151	0.816954	0.6
C1_05070C_A	-0.0487376	NA	-0.1
C1_05070C_B	0.194212	NA	0.6
C1_05080W_A	-0.211176	NA	-0.9
C1_05080W_B	-0.181377	NA	-0.7
C1_05090W_A	0.233542	0.717973	0.8
C1_05090W_B	0.0892004	0.946843	0.2
C1_05100W_A	-0.278657	NA	-1
C1_05100W_B	0.170678	NA	0.5
C1_05110C_A	0.108562	0.640787	0.9
C1_05110C_B	-0.0306251	0.954732	-0.2
C1_05120W_A	-0.0537624	NA	-0.1
C1_05120W_B	0.30128	NA	1.1
C1_05130W_A	-0.0065005	NA	-0.1
C1_05130W_B	NA	NA	0
C1_05140W_A	0.15839	0.779294	0.7
C1_05140W_B	0.0996144	0.899138	0.4
C1_05150C_A	0.00225629	NA	0
C1_05150C_B	-0.0171729	NA	-0.2
C1_05160C_A	-0.0454982	NA	-0.5
C1_05160C_B	-0.0239145	NA	-0.2
C1_05170C_A	-0.0619644	0.953439	-0.2
C1_05170C_B	0.0805288	0.946606	0.2
C1_05180C_A	0.185962	0.805169	0.6
C1_05180C_B	0.1379	0.881068	0.4
C1_05190C_A	0.384562	0.180778	2
C1_05190C_B	0.253304	0.510028	1.2
C1_05200C_A	-0.197639	NA	-0.6
C1_05200C_B	-0.174668	NA	-0.5
C1_05210C_A	-0.0886661	0.914169	-0.3
C1_05210C_B	0.108536	0.863439	0.5
C1_05220C_A	-0.16927	NA	-0.5
C1_05220C_B	0.286288	NA	1.1
C1_05230W_A	0.152981	0.843009	0.5
C1_05230W_B	0.255011	0.602682	1
C1_05240C_A	-0.141661	0.841319	-0.5
C1_05240C_B	-0.115365	0.887579	-0.4
C1_05250W_A	-0.152028	0.880791	-0.4
C1_05250W_B	-0.0654761	0.962776	-0.2
C1_05260C_A	-0.305443	0.517427	-1.1
C1_05260C_B	-0.0287766	0.981818	-0.1
C1_05270C_A	-0.0607353	0.947806	-0.2
C1_05270C_B	0.0765184	0.9281	0.3
C1_05280W_A	0.014946	NA	0
C1_05280W_B	0.0374581	NA	0.1
C1_05290W_A	0.0599567	0.907528	0.3
C1_05290W_B	-0.0197095	0.976281	-0.1
C1_05300C_A	-0.422722	0.160264	-2.1
C1_05300C_B	-0.378935	0.253591	-1.8
C1_05310W_A	0.000941978	NA	0
C1_05310W_B	NA	NA	0
C1_05320C_A	0.0606999	NA	0.1
C1_05320C_B	0.162252	NA	0.4
C1_05330C_A	-0.353582	NA	-1.3
C1_05330C_B	0.181061	NA	0.5
C1_05340C_A	0.0732132	0.954732	0.2
C1_05340C_B	0.0679963	0.960643	0.2
C1_05350W_A	0.125737	NA	0.4
C1_05350W_B	-0.206459	NA	-0.7
C1_05360C_A	0.218875	0.642277	0.9
C1_05360C_B	-0.0914934	0.923722	-0.3
C1_05370C_A	0.0498948	NA	0.1
C1_05370C_B	-0.199888	NA	-0.7
C1_05380C_A	-0.0513814	0.969511	-0.1
C1_05380C_B	0.0898953	0.93467	0.2
C1_05390C_A	0.21006	0.756012	0.7
C1_05390C_B	-0.0851297	0.940801	-0.2
C1_05400C_A	-0.0953454	NA	-0.2
C1_05400C_B	0.437808	NA	1.9
C1_05410C_A	0.0416078	NA	0.1
C1_05410C_B	-0.0816896	0.950038	-0.2
C1_05420W_A	-0.00621789	0.995644	0
C1_05420W_B	0.0631468	0.965771	0.1
C1_05430W_A	-0.107352	0.926944	-0.3
C1_05430W_B	-0.24233	0.705662	-0.8
C1_05440C_A	-0.0423582	NA	-0.2
C1_05440C_B	0.0199196	NA	0.1
C1_05450W_A	-0.0200157	NA	-0.2
C1_05450W_B	0.00807508	NA	0
C1_05460W_A	0.0637817	0.957131	0.2
C1_05460W_B	0.033212	0.979422	0.1
C1_05470W_A	0.24216	0.645076	0.9
C1_05470W_B	0.219864	0.684518	0.8
C1_05480C_A	-0.102887	NA	-0.4
C1_05480C_B	0.0434478	NA	0.1
C1_05490C_A	0.0962843	0.916079	0.3
C1_05490C_B	-0.0850745	0.9281	-0.3
C1_05500W_A	0.237159	0.488071	1.2
C1_05500W_B	0.139131	0.837577	0.5
C1_05510C_A	-0.0919838	NA	-0.2
C1_05510C_B	-0.0260283	NA	-0.1
C1_05520W_A	0.252492	NA	0.8
C1_05520W_B	-0.144777	NA	-0.4
C1_05530C_A	0.0216486	0.981818	0.1
C1_05530C_B	0.136	0.847592	0.5
C1_05540C_A	0.123243	NA	0.3
C1_05540C_B	0.0235486	NA	0
C1_05550C_A	NA	NA	0
C1_05550C_B	NA	NA	0
C1_05560W_A	0.123285	0.899373	0.4
C1_05560W_B	-0.0241405	0.984445	-0.1
C1_05570W_A	NA	NA	0
C1_05570W_B	NA	NA	0
C1_05580W_A	NA	NA	0
C1_05580W_B	-0.0065005	NA	-0.1
C1_05590W_A	NA	NA	0
C1_05590W_B	-0.0139304	NA	-0.2
C1_05600W_A	-0.21459	NA	-0.7
C1_05600W_B	0.0256	NA	0.1
C1_05610W_A	-0.070435	0.956707	-0.2
C1_05610W_B	0.0693058	NA	0.2
C1_05620C_A	-0.0100967	NA	0
C1_05620C_B	-0.0464506	NA	-0.1
C1_05630C_A	-0.0250674	0.969348	-0.1
C1_05630C_B	-0.0753698	0.831092	-0.6
C1_05640C_A	-0.0108704	0.99217	0
C1_05640C_B	0.155382	0.805169	0.6
C1_05650W_A	-0.00424578	0.997327	0
C1_05650W_B	-0.0617622	0.965771	-0.1
C1_05660C_A	-0.0826907	0.914778	-0.3
C1_05660C_B	0.0808658	0.911312	0.3
C1_05670W_A	-0.0390314	0.97292	-0.1
C1_05670W_B	0.00755361	0.995252	0
C1_05680C_A	0.0330686	0.970879	0.1
C1_05680C_B	0.0502718	0.95537	0.2
C1_05690C_A	NA	NA	0
C1_05690C_B	NA	NA	0
C1_05700W_A	-0.224051	NA	-0.9
C1_05700W_B	-0.0793397	NA	-0.2
C1_05710C_A	-0.0666038	NA	-0.2
C1_05710C_B	0.110512	NA	0.4
C1_05720W_A	-0.0680214	0.838915	-0.5
C1_05720W_B	-0.0386902	0.923577	-0.3
C1_05730W_A	-0.0357181	NA	-0.1
C1_05730W_B	-0.00885296	NA	0
C1_05740C_A	-0.0173375	NA	0
C1_05740C_B	-0.0537718	NA	-0.1
C1_05750C_A	0.0858591	0.93935	0.2
C1_05750C_B	-0.0415861	0.97166	-0.1
C1_05760C_A	-0.0904629	NA	-0.3
C1_05760C_B	-0.0587027	NA	-0.2
C1_05770C_A	-0.149112	NA	-0.4
C1_05770C_B	-0.0310964	NA	-0.1
C1_05780W_A	-0.0312299	0.979318	-0.1
C1_05780W_B	0.166404	0.811941	0.6
C1_05790W_A	0.0863258	0.933662	0.2
C1_05790W_B	0.180741	0.816954	0.6
C1_05800C_A	-0.195609	NA	-0.6
C1_05800C_B	0.0652869	NA	0.2
C1_05810W_A	0.0321864	0.979422	0.1
C1_05810W_B	-0.0438269	0.970879	-0.1
C1_05820C_A	-0.0176366	NA	0
C1_05820C_B	-0.277567	NA	-1
C1_05830W_A	-0.0139304	NA	-0.2
C1_05830W_B	NA	NA	0
C1_05840W_A	-0.108181	NA	-0.3
C1_05840W_B	-0.0877709	NA	-0.2
C1_05850W_A	0.128686	0.907006	0.4
C1_05850W_B	-0.274836	0.630468	-1
C1_05860W_A	-0.0754857	NA	-0.2
C1_05860W_B	-0.193409	NA	-0.6
C1_05870W_A	-0.0293283	NA	-0.1
C1_05870W_B	0.068925	NA	0.2
C1_05880W_A	0.108739	0.926944	0.3
C1_05880W_B	0.128988	0.907006	0.4
C1_05890W_A	0.00258555	NA	0
C1_05890W_B	0.00870687	NA	0
C1_05900W_A	-0.0891649	0.924621	-0.3
C1_05900W_B	0.101597	0.910166	0.3
C1_05910W_A	-0.102208	NA	-0.3
C1_05910W_B	-0.150917	NA	-0.4
C1_05920W_A	-0.133637	NA	-0.3
C1_05920W_B	-0.179427	NA	-0.5
C1_05930C_A	0.0714419	0.956231	0.2
C1_05930C_B	-0.074957	NA	-0.2
C1_05940W_A	-0.64055	1.06938e-06	-8.2
C1_05940W_B	-1.12163	4.04246e-18	-20.4
C1_05950C_A	-0.500487	0.0806382	-2.5
C1_05950C_B	-0.404308	0.194134	-1.9
C1_05960W_A	-0.991254	1.17839e-06	-8.1
C1_05960W_B	-1.24552	1.77535e-10	-12.2
C1_05970W_A	-0.0150561	NA	-0.2
C1_05970W_B	-0.0139304	NA	-0.2
C1_05980W_A	-0.0320966	0.980052	-0.1
C1_05980W_B	0.0670099	0.962776	0.2
C1_05990C_A	0.0352002	NA	0.1
C1_05990C_B	-0.032611	NA	-0.1
C1_06000W_A	-0.0324691	NA	-0.1
C1_06000W_B	-0.0518633	NA	-0.3
C1_06010W_A	0.23195	0.527001	1.1
C1_06010W_B	0.392903	0.102003	2.4
C1_06020W_A	-0.0172502	0.988972	0
C1_06020W_B	-0.0171967	0.988558	0
C1_06030C_A	0.0664037	NA	0.2
C1_06030C_B	0.063332	NA	0.2
C1_06040W_A	-0.0606149	NA	-0.1
C1_06040W_B	0.0673709	NA	0.2
C1_06050C_A	0.145453	0.797452	0.6
C1_06050C_B	0.104602	0.892797	0.4
C1_06060C_A	0.00100987	0.997888	0
C1_06060C_B	0.207563	0.651273	0.9
C1_06070W_A	0.0307675	0.97292	0.1
C1_06070W_B	0.150156	0.733929	0.7
C1_06080C_A	0.0752545	NA	0.2
C1_06080C_B	0.0915929	NA	0.2
C1_06090C_A	0.0856021	0.930219	0.3
C1_06090C_B	0.0457638	0.969511	0.1
C1_06100C_A	0.0480501	0.9281	0.3
C1_06100C_B	0.06824	0.877659	0.5
C1_06110C_A	-0.0250796	NA	-0.1
C1_06110C_B	0.0623479	NA	0.1
C1_06120C_A	0.0116849	NA	0.1
C1_06120C_B	-0.0418068	NA	-0.2
C1_06130C_A	0.478012	0.0462449	2.9
C1_06130C_B	0.347269	0.287673	1.7
C1_06140C_A	0.0959152	NA	0.4
C1_06140C_B	0.355525	NA	2.3
C1_06150W_A	NA	NA	0
C1_06150W_B	NA	NA	0
C1_06160W_A	NA	NA	0
C1_06160W_B	NA	NA	0
C1_06180W_A	-0.110322	0.889093	-0.4
C1_06180W_B	-0.105416	0.889108	-0.4
C1_06190C_A	-0.119976	0.892797	-0.4
C1_06190C_B	-0.0710756	0.941572	-0.2
C1_06200W_A	-0.000713212	NA	0
C1_06200W_B	-0.230338	0.735647	-0.7
C1_06210W_A	0.0674482	NA	0.2
C1_06210W_B	0.135109	NA	0.4
C1_06220C_A	0.0298774	NA	0.3
C1_06220C_B	-0.0327396	NA	-0.2
C1_06230C_A	0.0813511	NA	0.2
C1_06230C_B	0.153565	NA	0.4
C1_06250W_A	-0.109164	NA	-0.3
C1_06250W_B	-0.181014	NA	-0.5
C1_06260W_A	0.018619	NA	0.2
C1_06260W_B	NA	NA	0
C1_06270W_A	0.0851517	NA	0.2
C1_06270W_B	0.0110478	NA	0
C1_06280C_A	-0.000105804	NA	0
C1_06280C_B	0.0499738	NA	0.1
C1_06290C_A	NA	NA	0
C1_06290C_B	NA	NA	0
C1_06300W_A	-0.0163739	NA	-0.1
C1_06300W_B	0.0310748	NA	0.3
C1_06310W_A	-0.000833428	NA	0
C1_06310W_B	0.0155993	NA	0.1
C1_06320W_A	-0.0259404	NA	-0.1
C1_06320W_B	0.19888	NA	0.6
C1_06330W_A	NA	NA	0
C1_06330W_B	NA	NA	0
C1_06340W_A	-0.0218088	NA	-0.1
C1_06340W_B	-0.148655	NA	-0.6
C1_06350W_A	-0.040308	NA	-0.1
C1_06350W_B	0.164953	NA	0.5
C1_06360W_A	0.0137929	NA	0
C1_06360W_B	0.207992	NA	0.6
C1_06370C_A	-0.00896206	NA	-0.1
C1_06370C_B	-0.0139304	NA	-0.2
C1_06380C_A	0.0997237	NA	0.2
C1_06380C_B	-0.164871	NA	-0.5
C1_06390W_A	0.29501	NA	1.3
C1_06390W_B	0.224502	NA	1.1
C1_06400C_A	0.216281	0.713711	0.8
C1_06400C_B	0.15577	0.849059	0.5
C1_06410W_A	-0.0940091	NA	-0.3
C1_06410W_B	-0.116354	NA	-0.4
C1_06420C_A	0.0251949	NA	0.1
C1_06420C_B	0.0471729	NA	0.1
C1_06430C_A	NA	NA	0
C1_06430C_B	NA	NA	0
C1_06440C_A	0.160265	0.847592	0.5
C1_06440C_B	0.0213304	0.984734	0.1
C1_06450C_A	0.00115404	0.997327	0
C1_06450C_B	-0.0428022	0.914169	-0.3
C1_06460C_A	0.0685654	0.800979	0.6
C1_06460C_B	0.0205973	0.965771	0.1
C1_06470W_A	0.228802	0.00893293	3.8
C1_06470W_B	0.198645	0.0355254	3
C1_06480C_A	0.120273	0.894222	0.4
C1_06480C_B	0.172332	0.793765	0.7
C1_06490C_A	-0.0114253	NA	-0.1
C1_06490C_B	0.000929029	NA	0
C1_06500W_A	-0.121491	NA	-0.3
C1_06500W_B	0.300481	0.533175	1.1
C1_06510C_A	0.059307	0.954732	0.2
C1_06510C_B	-0.137055	0.859414	-0.5
C1_06520C_A	0.24566	NA	1
C1_06520C_B	-0.0745684	NA	-0.2
C1_06530C_A	-0.115181	0.887579	-0.4
C1_06530C_B	-0.0347773	0.97292	-0.1
C1_06540C_A	0.0575421	0.96477	0.1
C1_06540C_B	0.151931	0.849059	0.5
C1_06550W_A	-0.271479	0.160266	-2.1
C1_06550W_B	-0.157575	0.630468	-1
C1_06560W_A	0.0683145	NA	0.2
C1_06560W_B	-0.0111846	NA	0
C1_06570W_A	0.0934589	NA	0.3
C1_06570W_B	-0.160891	NA	-0.6
C1_06580W_A	-0.00684776	0.987162	0
C1_06580W_B	-0.00594568	0.988972	0
C1_06590C_A	0.0137933	0.988556	0
C1_06590C_B	-0.0604451	0.953439	-0.2
C1_06600W_A	-0.105352	0.849059	-0.5
C1_06600W_B	-0.0811917	0.887808	-0.4
C1_06610C_A	0.0170476	NA	0.2
C1_06610C_B	-0.0256615	NA	-0.2
C1_06620C_A	NA	NA	0
C1_06620C_B	-0.0189398	NA	-0.2
C1_06630W_A	-0.309865	NA	-1.1
C1_06630W_B	0.0966096	NA	0.2
C1_06640C_A	0.147909	0.857944	0.5
C1_06640C_B	0.0092004	0.995252	0
C1_06650W_A	0.274303	0.608446	1
C1_06650W_B	-0.0499245	0.970866	-0.1
C1_06660W_A	0.0890644	0.942918	0.2
C1_06660W_B	0.0089473	0.995252	0
C1_06670W_A	0.0678472	0.960643	0.2
C1_06670W_B	0.18773	0.814771	0.6
C1_06680W_A	-0.0327344	NA	-0.1
C1_06680W_B	-0.230342	NA	-0.7
C1_06690W_A	-0.0437604	0.97292	-0.1
C1_06690W_B	-0.276755	0.620226	-1
C1_06700W_A	0.0714134	0.953002	0.2
C1_06700W_B	-0.0776146	0.942125	-0.2
C1_06710W_A	0.0773406	NA	0.2
C1_06710W_B	-0.0824808	NA	-0.2
C1_06720C_A	-0.165573	NA	-0.5
C1_06720C_B	-0.100467	NA	-0.2
C1_06730W_A	0.0396567	0.970866	0.1
C1_06730W_B	-0.0409114	0.970866	-0.1
C1_06740C_A	0.25294	0.526508	1.1
C1_06740C_B	0.0381576	0.970879	0.1
C1_06750W_A	-0.177939	NA	-0.7
C1_06750W_B	-0.108852	NA	-0.3
C1_06760C_A	0.0781709	0.927129	0.3
C1_06760C_B	0.0787252	0.910166	0.3
C1_06770W_A	-0.0645587	0.954751	-0.2
C1_06770W_B	0.105486	0.907006	0.4
C1_06780W_A	-0.239589	0.713711	-0.8
C1_06780W_B	-0.263875	0.645076	-0.9
C1_06790C_A	-0.0267391	0.979422	-0.1
C1_06790C_B	-0.139192	0.816539	-0.6
C1_06800W_A	0.243556	0.633294	0.9
C1_06800W_B	-0.0529978	0.965771	-0.1
C1_06810W_A	-0.654624	0.00695532	-3.9
C1_06810W_B	-0.592315	0.0117802	-3.6
C1_06820W_A	-0.150096	0.810494	-0.6
C1_06820W_B	-0.0387167	0.969511	-0.1
C1_06830W_A	0.0338523	NA	0.2
C1_06830W_B	0.0152139	NA	0.1
C1_06840C_A	0.0651954	NA	0.1
C1_06840C_B	0.0322172	NA	0.1
C1_06850W_A	-0.00518815	0.996558	0
C1_06850W_B	0.241452	0.664433	0.9
C1_06860W_A	NA	NA	0
C1_06860W_B	0.0409573	NA	0.5
C1_06870C_A	-0.167925	NA	-0.8
C1_06870C_B	-0.148866	NA	-0.7
C1_06880C_A	-0.0146288	NA	-0.1
C1_06880C_B	0.0595307	NA	0.4
C1_06890C_A	-0.0371047	0.933662	-0.2
C1_06890C_B	-0.0385444	0.933662	-0.2
C1_06900C_A	-0.129432	0.796981	-0.6
C1_06900C_B	-0.371873	0.0290425	-3.1
C1_06910C_A	0.253267	0.583849	1
C1_06910C_B	0.353743	0.319077	1.6
C1_06920C_A	-0.060542	NA	-0.1
C1_06920C_B	0.0688394	NA	0.2
C1_06930W_A	-0.317776	0.0487551	-2.8
C1_06930W_B	-0.13581	0.707748	-0.8
C1_06940C_A	-0.290181	NA	-1
C1_06940C_B	-0.0212689	NA	0
C1_06950C_A	0.00479832	NA	0
C1_06950C_B	0.0372055	NA	0.2
C1_06960W_A	0.0384817	0.950038	0.2
C1_06960W_B	0.0285709	0.965771	0.1
C1_06970C_A	0.0649717	NA	0.1
C1_06970C_B	0.0645395	NA	0.1
C1_06980C_A	-0.221583	0.696398	-0.8
C1_06980C_B	-0.0983456	0.9281	-0.3
C1_06990C_A	NA	NA	0
C1_06990C_B	NA	NA	0
C1_07000W_A	0.262731	0.484241	1.2
C1_07000W_B	0.0497472	0.965771	0.1
C1_07010W_A	-0.115904	NA	-0.3
C1_07010W_B	-0.0363529	NA	-0.1
C1_07020C_A	0.144059	0.881068	0.4
C1_07020C_B	0.0569531	0.965771	0.1
C1_07030C_A	0.281578	NA	1
C1_07030C_B	0.126299	NA	0.3
C1_07040C_A	NA	NA	0
C1_07040C_B	NA	NA	0
C1_07050C_A	-0.153014	NA	-0.4
C1_07050C_B	-0.0654096	NA	-0.2
C1_07060C_A	0.0307692	0.981818	0.1
C1_07060C_B	0.0953211	0.933662	0.2
C1_07070C_A	-0.0802908	NA	-0.2
C1_07070C_B	0.142997	NA	0.4
C1_07080W_A	-0.116724	NA	-0.5
C1_07080W_B	0.109396	NA	0.6
C1_07090C_A	-0.0764948	0.9281	-0.3
C1_07090C_B	0.0872502	0.914778	0.3
C1_07100C_A	-0.0906869	NA	-0.3
C1_07100C_B	-0.00501672	NA	0
C1_07110W_A	-0.0858661	0.933662	-0.2
C1_07110W_B	-0.0700464	0.950038	-0.2
C1_07120W_A	-0.406029	5.51689e-06	-7.4
C1_07120W_B	-0.387788	3.96905e-06	-7.6
C1_07130C_A	0.0811694	0.933662	0.2
C1_07130C_B	0.124635	0.896784	0.4
C1_07140C_A	0.0109805	0.990154	0
C1_07140C_B	0.0328943	0.970879	0.1
C1_07150W_A	-0.105369	NA	-0.3
C1_07150W_B	0.0218931	NA	0
C1_07160C_A	-0.373679	0.349772	-1.5
C1_07160C_B	-0.70353	0.0038263	-4.2
C1_07170C_A	-0.150097	NA	-0.4
C1_07170C_B	0.269627	NA	1
C1_07180W_A	-0.283446	0.546197	-1.1
C1_07180W_B	-0.168348	0.838915	-0.5
C1_07190W_A	-0.113575	0.910166	-0.3
C1_07190W_B	0.0770759	0.946313	0.2
C1_07200W_A	-0.158834	0.800979	-0.6
C1_07200W_B	-0.109484	0.877038	-0.5
C1_07210C_A	-0.0169908	0.987162	0
C1_07210C_B	-0.250566	0.57537	-1
C1_07220W_A	0.119353	NA	0.3
C1_07220W_B	0.57732	NA	2.9
C1_07230W_A	-0.190539	0.824225	-0.6
C1_07230W_B	-0.287346	0.599026	-1
C1_07240W_A	0.142544	0.889093	0.4
C1_07240W_B	0.123898	0.907006	0.3
C1_07250C_A	-0.0268678	0.981818	-0.1
C1_07250C_B	-0.20731	0.761125	-0.7
C1_07260C_A	0.0810657	NA	0.2
C1_07260C_B	-0.194185	NA	-0.6
C1_07270W_A	0.110942	0.911312	0.3
C1_07270W_B	-0.172251	0.82294	-0.6
C1_07280C_A	0.111481	NA	0.3
C1_07280C_B	0.0375149	NA	0.1
C1_07290W_A	0.145071	NA	0.4
C1_07290W_B	-0.0516762	NA	-0.1
C1_07310C_A	-0.0398677	NA	-0.5
C1_07310C_B	0.0177885	NA	0.1
C1_07320W_A	0.0315273	NA	0.2
C1_07320W_B	0.00384956	NA	0
C1_07330W_A	-0.0769297	NA	-0.4
C1_07330W_B	0.0616811	NA	0.4
C1_07340W_A	-0.00065881	0.997941	0
C1_07340W_B	-0.119747	0.881068	-0.4
C1_07350C_A	-0.0157761	NA	0
C1_07350C_B	-0.190025	NA	-0.6
C1_07360W_A	0.0829064	0.933662	0.2
C1_07360W_B	0.0991978	0.914778	0.3
C1_07370C_A	-0.244855	NA	-0.8
C1_07370C_B	-0.083247	NA	-0.2
C1_07380C_A	-0.036643	NA	-0.1
C1_07380C_B	-0.029048	NA	-0.1
C1_07390W_A	-0.146098	0.87633	-0.5
C1_07390W_B	-0.147261	0.86422	-0.5
C1_07400C_A	0.0566441	0.967155	0.1
C1_07400C_B	-0.150523	0.883634	-0.4
C1_07410C_A	-0.031427	0.970879	-0.1
C1_07410C_B	0.107853	0.849059	0.5
C1_07420C_A	-0.0253032	NA	-0.1
C1_07420C_B	0.00936505	NA	0
C1_07430W_A	-0.357966	NA	-2.3
C1_07430W_B	-0.547143	NA	-4.1
C1_07440W_A	0.105044	0.921114	0.3
C1_07440W_B	0.0352901	0.97712	0.1
C1_07450W_A	0.0162	NA	0.1
C1_07450W_B	0.131632	NA	0.6
C1_07460C_A	0.0480563	0.970866	0.1
C1_07460C_B	-0.0598089	0.965666	-0.1
C1_07470C_A	0.150541	NA	0.4
C1_07470C_B	0.0697696	NA	0.2
C1_07480C_A	-0.0164566	NA	-0.1
C1_07480C_B	0.000877361	NA	0
C1_07490C_A	0.201891	0.801169	0.6
C1_07490C_B	-0.27418	NA	-0.9
C1_07500C_A	0.119692	0.800979	0.6
C1_07500C_B	0.187265	0.4893	1.2
C1_07510W_A	0.160011	0.849059	0.5
C1_07510W_B	-0.0356272	0.976007	-0.1
C1_07520C_A	-0.150852	NA	-0.4
C1_07520C_B	-0.372896	NA	-1.5
C1_07530W_A	-0.0491506	NA	-0.2
C1_07530W_B	-0.146853	NA	-0.6
C1_07540C_A	-0.14752	0.881068	-0.4
C1_07540C_B	-0.247884	NA	-0.8
C1_07550W_A	-0.00797723	0.995252	0
C1_07550W_B	-0.0991243	0.931727	-0.2
C1_07560W_A	0.0127117	NA	0
C1_07560W_B	-0.0823522	NA	-0.2
C1_07570C_A	-0.0893177	NA	-0.2
C1_07570C_B	0.0533147	NA	0.1
C1_07580C_A	-0.0522742	NA	-0.6
C1_07580C_B	NA	NA	0
C1_07590C_A	0.147124	NA	0.4
C1_07590C_B	0.128589	NA	0.3
C1_07600W_A	0.273747	0.196163	1.9
C1_07600W_B	0.288646	0.128259	2.2
C1_07610C_A	0.107756	NA	0.4
C1_07610C_B	0.0758423	NA	0.8
C1_07620C_A	0.0111332	NA	0.1
C1_07620C_B	NA	NA	0
C1_07630W_A	0.142691	0.814771	0.6
C1_07630W_B	0.144796	0.831092	0.6
C1_07640C_A	0.0190181	NA	0.1
C1_07640C_B	0.0968295	NA	0.6
C1_07650W_A	-0.214764	NA	-0.9
C1_07650W_B	-0.132018	NA	-0.4
C1_07660W_A	-0.134557	NA	-0.4
C1_07660W_B	-0.0388361	NA	-0.1
C1_07670W_A	0.0197478	NA	0.2
C1_07670W_B	0.00792032	NA	0.1
C1_07680W_A	-0.0611132	NA	-0.1
C1_07680W_B	-0.0874122	0.94764	-0.2
C1_07690C_A	-0.250891	0.684137	-0.8
C1_07690C_B	0.0514464	0.969511	0.1
C1_07700C_A	0.0788082	0.915852	0.3
C1_07700C_B	0.0713813	0.921114	0.3
C1_07710C_A	-0.209949	0.386257	-1.4
C1_07710C_B	-0.341241	0.0330596	-3.1
C1_07770W_A	0.030928	NA	0.1
C1_07770W_B	-0.0327383	NA	-0.1
C1_07780W_A	-0.127404	0.907006	-0.4
C1_07780W_B	-0.0410222	0.976007	-0.1
C1_07790C_A	0.329378	0.258301	1.7
C1_07790C_B	0.331088	0.310228	1.6
C1_07800W_A	0.023623	0.984445	0.1
C1_07800W_B	0.415316	0.221098	1.9
C1_07810C_A	0.0855436	NA	0.2
C1_07810C_B	-0.131314	NA	-0.3
C1_07820W_A	-0.198128	NA	-0.6
C1_07820W_B	-0.175866	NA	-0.5
C1_07830C_A	-0.175766	NA	-0.7
C1_07830C_B	0.0620496	NA	0.1
C1_07840W_A	-0.0308971	NA	-0.1
C1_07840W_B	-0.0977195	NA	-0.2
C1_07850C_A	-0.0634812	NA	-0.2
C1_07850C_B	0.207048	NA	0.7
C1_07860W_A	0.10424	NA	0.6
C1_07860W_B	-0.0634443	NA	-0.2
C1_07870C_A	-0.0425668	0.967155	-0.1
C1_07870C_B	-0.0750501	0.911312	-0.3
C1_07880C_A	-0.0107081	0.992767	0
C1_07880C_B	-0.0368177	0.976007	-0.1
C1_07890C_A	-0.249409	0.300408	-1.6
C1_07890C_B	-0.270504	0.203964	-1.9
C1_07900W_A	-0.321129	0.223464	-1.8
C1_07900W_B	-0.30752	0.311912	-1.6
C1_07910C_A	-0.0589902	0.947927	-0.2
C1_07910C_B	0.135972	0.831727	0.6
C1_07920W_A	0.110748	0.907006	0.4
C1_07920W_B	0.207033	0.705274	0.8
C1_07930C_A	-0.378464	NA	-1.6
C1_07930C_B	0.0351635	NA	0.1
C1_07940W_A	-0.017433	NA	-0.2
C1_07940W_B	0.0775256	NA	0.5
C1_07950C_A	0.197867	0.736763	0.7
C1_07950C_B	0.391025	0.150685	2.1
C1_07960W_A	0.121952	0.909279	0.3
C1_07960W_B	0.280505	0.57901	1
C1_07970C_A	-0.290672	0.493916	-1.2
C1_07970C_B	0.00450476	0.997327	0
C1_07980C_A	0.0189703	NA	0.3
C1_07980C_B	-0.085281	NA	-0.8
C1_07990C_A	0.0947805	NA	0.3
C1_07990C_B	-0.148184	NA	-0.5
C1_08000W_A	0.316705	NA	1.1
C1_08000W_B	-0.0108994	NA	0
C1_08010W_A	0.0124971	0.988558	0
C1_08010W_B	0.0485171	0.962776	0.2
C1_08020W_A	-0.047208	0.970866	-0.1
C1_08020W_B	-0.203353	0.753739	-0.7
C1_08030W_A	-0.0218341	0.979422	-0.1
C1_08030W_B	0.0334802	0.970866	0.1
C1_08040W_A	-0.155558	NA	-0.5
C1_08040W_B	0.0307957	NA	0.1
C1_08050W_A	-0.0211823	0.979422	-0.1
C1_08050W_B	0.00226665	0.997327	0
C1_08060W_A	-0.196446	0.8069	-0.6
C1_08060W_B	-0.373111	0.318949	-1.6
C1_08070W_A	-0.216577	NA	-0.7
C1_08070W_B	-0.134066	NA	-0.4
C1_08080C_A	0.026777	0.976007	0.1
C1_08080C_B	-0.0044435	0.995252	0
C1_08090C_A	0.0605558	0.907006	0.4
C1_08090C_B	0.036547	0.950038	0.2
C1_08100W_A	-0.0141557	0.984445	-0.1
C1_08100W_B	0.0213492	0.976648	0.1
C1_08110W_A	-0.0507134	0.934	-0.2
C1_08110W_B	-0.0235048	0.976648	-0.1
C1_08120W_A	-0.067672	0.954751	-0.2
C1_08120W_B	0.0746668	0.950279	0.2
C1_08130C_A	-0.144781	NA	-0.4
C1_08130C_B	-0.197276	NA	-0.6
C1_08140W_A	-0.0951555	NA	-0.2
C1_08140W_B	0.0290989	NA	0.1
C1_08150C_A	0.0909893	NA	0.4
C1_08150C_B	0.117139	NA	0.4
C1_08160W_A	-0.0935247	0.930219	-0.3
C1_08160W_B	-0.00516023	0.99597	0
C1_08170C_A	0.28039	NA	0.9
C1_08170C_B	-0.151881	NA	-0.4
C1_08180C_A	-0.103029	0.904091	-0.4
C1_08180C_B	-0.158443	0.805599	-0.6
C1_08190C_A	0.160301	NA	0.6
C1_08190C_B	-0.0665063	NA	-0.2
C1_08200W_A	-0.0506375	NA	-0.1
C1_08200W_B	-0.00651944	NA	0
C1_08210C_A	-0.047292	0.954325	-0.2
C1_08210C_B	0.0529995	0.950038	0.2
C1_08220W_A	-0.0475387	0.969112	-0.1
C1_08220W_B	-0.167647	0.800979	-0.6
C1_08230C_A	-0.0218711	NA	0
C1_08230C_B	0.0281144	0.981818	0.1
C1_08240C_A	-0.063649	0.96477	-0.1
C1_08240C_B	-0.160125	NA	-0.4
C1_08260C_A	-0.111878	0.909279	-0.3
C1_08260C_B	-0.0499941	0.967155	-0.1
C1_08270C_A	0.0437952	0.969511	0.1
C1_08270C_B	0.00132608	0.997741	0
C1_08290C_A	-0.0624617	0.930219	-0.3
C1_08290C_B	0.225322	0.316633	1.6
C1_08300W_A	0.0382728	0.97292	0.1
C1_08300W_B	0.012874	0.989646	0
C1_08310W_A	0.169036	0.855869	0.5
C1_08310W_B	0.00602783	NA	0
C1_08320W_A	-0.232197	0.162582	-2.1
C1_08320W_B	-0.220038	0.211861	-1.9
C1_08330C_A	0.128762	NA	0.8
C1_08330C_B	0.0802944	NA	0.4
C1_08340C_A	0.27673	NA	1.1
C1_08340C_B	-0.307519	NA	-1.2
C1_08350C_A	-0.0892354	0.883634	-0.4
C1_08350C_B	-0.00721923	0.99217	0
C1_08360C_A	-0.574072	2.19021e-11	-13.3
C1_08360C_B	-0.608814	3.25041e-12	-14.2
C1_08370W_A	-0.290948	0.409694	-1.4
C1_08370W_B	-0.0561919	0.96319	-0.2
C1_08380W_A	-0.067634	0.800979	-0.6
C1_08380W_B	-0.0824259	0.66295	-0.9
C1_08390C_A	0.0810354	0.950038	0.2
C1_08390C_B	-0.190586	0.8069	-0.6
C1_08400C_A	-0.147974	0.85641	-0.5
C1_08400C_B	-0.105532	0.905838	-0.4
C1_08410C_A	0.00810855	0.989829	0
C1_08410C_B	0.213162	0.254394	1.8
C1_08420W_A	-0.0309687	0.976007	-0.1
C1_08420W_B	-0.120334	0.850399	-0.5
C1_08430W_A	-0.141131	0.881068	-0.4
C1_08430W_B	-0.0180571	0.987162	0
C1_08440C_A	0.197707	NA	0.6
C1_08440C_B	-0.0105642	NA	0
C1_08450C_A	-0.0671161	0.926793	-0.3
C1_08450C_B	0.0485946	0.951924	0.2
C1_08460C_A	-0.259448	0.382184	-1.4
C1_08460C_B	-0.422732	0.0241543	-3.2
C1_08470W_A	-0.0327435	0.979422	-0.1
C1_08470W_B	0.016415	0.988558	0
C1_08480C_A	0.106445	NA	0.3
C1_08480C_B	-0.120004	NA	-0.3
C1_08490W_A	0.0159391	0.988558	0
C1_08490W_B	-0.107263	0.914778	-0.3
C1_08500C_A	-0.312867	0.398492	-1.4
C1_08500C_B	-0.33898	0.33695	-1.5
C1_08510W_A	0.0909571	NA	0.2
C1_08510W_B	-0.0595925	0.965771	-0.1
C1_08520C_A	0.0180264	0.987162	0
C1_08520C_B	0.274338	0.45898	1.3
C1_08530W_A	0.0568448	NA	0.4
C1_08530W_B	0.0525148	NA	0.3
C1_08540C_A	-0.078602	0.933662	-0.2
C1_08540C_B	-0.12959	0.874633	-0.5
C1_08550C_A	0.248534	0.335993	1.5
C1_08550C_B	-0.0271398	0.976007	-0.1
C1_08560W_A	0.0884074	0.878909	0.4
C1_08560W_B	-0.0190977	0.979422	-0.1
C1_08570C_A	-0.151577	NA	-0.4
C1_08570C_B	0.163564	NA	0.5
C1_08580C_A	-0.145775	0.878909	-0.4
C1_08580C_B	-0.067708	0.960643	-0.2
C1_08590C_A	-0.388725	0.016246	-3.4
C1_08590C_B	-0.29873	0.166482	-2
C1_08600C_A	0.00598633	0.995252	0
C1_08600C_B	0.0259712	0.976007	0.1
C1_08610C_A	0.102626	0.879015	0.4
C1_08610C_B	0.0194225	0.981818	0.1
C1_08620W_A	-0.236891	NA	-0.7
C1_08620W_B	-0.0678936	NA	-0.2
C1_08630W_A	0.0657028	0.953439	0.2
C1_08630W_B	0.108559	0.910166	0.3
C1_08640W_A	-0.233431	NA	-0.8
C1_08640W_B	0.307869	0.526858	1.1
C1_08650C_A	0.0769318	NA	0.2
C1_08650C_B	-0.102626	NA	-0.3
C1_08660C_A	0.286769	NA	1
C1_08660C_B	-0.0889468	NA	-0.2
C1_08670W_A	-0.116538	0.910166	-0.3
C1_08670W_B	-0.126858	0.907006	-0.4
C1_08680C_A	-0.102257	NA	-0.3
C1_08680C_B	0.288041	NA	1
C1_08690W_A	0.308434	0.486453	1.2
C1_08690W_B	0.00210986	0.997557	0
C1_08700W_A	-0.0238508	0.981818	-0.1
C1_08700W_B	-0.0887985	0.926793	-0.3
C1_08710W_A	0.254655	NA	0.8
C1_08710W_B	0.214419	NA	0.7
C1_08730W_A	0.00776461	NA	0
C1_08730W_B	-0.331499	0.469537	-1.3
C1_08740C_A	-0.0427926	0.956231	-0.2
C1_08740C_B	-0.0555161	0.947806	-0.2
C1_08750W_A	0.0407741	NA	0.1
C1_08750W_B	0.20571	NA	0.6
C1_08760W_A	0.0215072	NA	0
C1_08760W_B	0.0137031	NA	0
C1_08770W_A	-0.032142	NA	-0.1
C1_08770W_B	-0.15616	NA	-0.4
C1_08780W_A	0.0646675	0.954751	0.2
C1_08780W_B	-0.171314	NA	-0.5
C1_08790W_A	0.17309	NA	0.5
C1_08790W_B	0.128196	NA	0.4
C1_08800W_A	-0.216201	0.749481	-0.7
C1_08800W_B	-0.239459	0.684137	-0.8
C1_08810C_A	0.166138	0.506398	1.2
C1_08810C_B	0.220251	0.282785	1.7
C1_08820C_A	-0.115133	NA	-0.3
C1_08820C_B	0.289212	NA	1
C1_08830C_A	-0.135466	NA	-0.5
C1_08830C_B	0.0724649	NA	0.2
C1_08840W_A	-0.119624	NA	-0.4
C1_08840W_B	0.0773984	NA	0.2
C1_08850C_A	-0.0391129	NA	-0.1
C1_08850C_B	-0.0293682	NA	-0.1
C1_08860C_A	0.169174	NA	0.5
C1_08860C_B	0.26506	0.651273	0.9
C1_08870C_A	-0.0404291	0.967155	-0.1
C1_08870C_B	0.0631954	0.945116	0.2
C1_08880W_A	-0.150262	0.868811	-0.5
C1_08880W_B	-0.0381995	0.976281	-0.1
C1_08890C_A	0.0132404	NA	0
C1_08890C_B	0.0851947	NA	0.3
C1_08900W_A	0.0184783	0.984445	0.1
C1_08900W_B	-0.0060839	0.995252	0
C1_08910C_A	0.253386	NA	0.8
C1_08910C_B	-0.0653035	NA	-0.2
C1_08920W_A	0.197263	0.69388	0.8
C1_08920W_B	0.191584	0.733929	0.7
C1_08930C_A	0.257477	0.484241	1.2
C1_08930C_B	0.0298494	0.97712	0.1
C1_08940C_A	-0.105891	NA	-0.3
C1_08940C_B	-0.127528	NA	-0.3
C1_08950W_A	0.0503063	0.969511	0.1
C1_08950W_B	0.0509843	0.967155	0.1
C1_08960W_A	0.266175	NA	1
C1_08960W_B	0.164168	NA	0.5
C1_08970W_A	0.128001	0.890226	0.4
C1_08970W_B	0.106806	0.914778	0.3
C1_08980C_A	0.0841311	0.933662	0.2
C1_08980C_B	-0.0452069	0.970866	-0.1
C1_08990C_A	0.112757	0.889108	0.4
C1_08990C_B	0.0648881	0.950038	0.2
C1_09000W_A	0.227369	NA	0.9
C1_09000W_B	-0.0878838	NA	-0.2
C1_09010W_A	0.0566887	0.967155	0.1
C1_09010W_B	-0.00329035	0.997327	0
C1_09020W_A	0.0498069	0.961413	0.2
C1_09020W_B	-0.038649	0.969511	-0.1
C1_09030C_A	-0.0734659	0.899904	-0.4
C1_09030C_B	-0.106682	0.793765	-0.7
C1_09040C_A	0.276984	0.499642	1.2
C1_09040C_B	0.181648	0.782199	0.7
C1_09050W_A	0.0808694	0.950038	0.2
C1_09050W_B	0.343348	0.42139	1.4
C1_09060C_A	0.0855545	NA	0.5
C1_09060C_B	0.0236115	NA	0.1
C1_09070W_A	-0.0266632	NA	-0.1
C1_09070W_B	-0.0626183	NA	-0.1
C1_09080C_A	-0.103321	0.910166	-0.3
C1_09080C_B	-0.128567	0.879015	-0.4
C1_09090C_A	0.0376423	0.97712	0.1
C1_09090C_B	0.085247	NA	0.2
C1_09100W_A	-0.0419826	NA	-0.2
C1_09100W_B	0.132687	NA	0.4
C1_09110W_A	-0.0870287	NA	-0.4
C1_09110W_B	0.041779	NA	0.1
C1_09120W_A	0.218445	0.756012	0.7
C1_09120W_B	0.280373	0.554184	1.1
C1_09130W_A	0.0836003	0.950038	0.2
C1_09130W_B	0.202826	NA	0.6
C1_09140C_A	0.238767	NA	0.8
C1_09140C_B	-0.194396	NA	-0.6
C1_09150W_A	-0.0150561	NA	-0.2
C1_09150W_B	0.0418403	NA	0.3
C1_09160W_A	0.0740146	NA	0.2
C1_09160W_B	0.17929	NA	0.7
C1_09170W_A	-0.0325556	0.976007	-0.1
C1_09170W_B	0.119168	0.883163	0.4
C1_09180W_A	0.320036	NA	1.6
C1_09180W_B	-0.0677002	NA	-0.2
C1_09190C_A	-0.06316	0.933662	-0.2
C1_09190C_B	-0.101377	0.9281	-0.3
C1_09200W_A	-0.202138	NA	-0.6
C1_09200W_B	0.0354706	NA	0.1
C1_09210C_A	0.0699446	0.950038	0.2
C1_09210C_B	0.0624074	0.961413	0.2
C1_09220W_A	-0.263286	0.630468	-1
C1_09220W_B	-0.227783	0.713711	-0.8
C1_09230C_A	0.0572006	NA	0.1
C1_09230C_B	-0.159853	0.866939	-0.5
C1_09240C_A	-0.197184	NA	-1.2
C1_09240C_B	0.0337509	NA	0.1
C1_09250W_A	0.0968657	0.927129	0.3
C1_09250W_B	0.143382	0.857944	0.5
C1_09260C_A	0.148045	NA	0.4
C1_09260C_B	0.0857512	0.947806	0.2
C1_09270W_A	-0.0686116	NA	-0.2
C1_09270W_B	-0.137872	NA	-0.4
C1_09280W_A	0.12198	0.910166	0.3
C1_09280W_B	-0.0644647	0.964619	-0.2
C1_09290C_A	0.24273	NA	0.8
C1_09290C_B	-0.129816	NA	-0.3
C1_09300C_A	-0.0189398	NA	-0.2
C1_09300C_B	0.0170476	NA	0.2
C1_09310C_A	-0.0404222	NA	-0.3
C1_09310C_B	0.0170342	NA	0.1
C1_09320C_A	0.437098	NA	1.9
C1_09320C_B	0.00950672	NA	0
C1_09330W_A	0.29256	0.438303	1.3
C1_09330W_B	0.0677933	0.951062	0.2
C1_09340C_A	0.0156683	NA	0
C1_09340C_B	-0.131071	NA	-0.7
C1_09350W_A	0.127502	0.823494	0.6
C1_09350W_B	-0.0375609	0.969112	-0.1
C1_09360C_A	-0.00670463	0.995252	0
C1_09360C_B	-0.128055	0.878909	-0.4
C1_09370W_A	-0.125836	0.907006	-0.4
C1_09370W_B	0.00868415	0.995252	0
C1_09380W_A	-0.257221	NA	-0.8
C1_09380W_B	-0.0177175	NA	0
C1_09390W_A	0.181761	NA	0.5
C1_09390W_B	0.186996	NA	0.5
C1_09400C_A	-0.0229573	NA	-0.1
C1_09400C_B	-0.0751345	NA	-0.3
C1_09410W_A	NA	NA	0
C1_09410W_B	NA	NA	0
C1_09420W_A	NA	NA	0
C1_09420W_B	-0.0150561	NA	-0.2
C1_09430W_A	0.304077	0.217053	1.9
C1_09430W_B	0.131446	0.849059	0.5
C1_09440W_A	-0.0667882	NA	-0.2
C1_09440W_B	0.0431446	NA	0.1
C1_09450C_A	-0.128751	0.847592	-0.5
C1_09450C_B	-0.131746	0.823703	-0.6
C1_09460W_A	-0.142789	0.670923	-0.9
C1_09460W_B	-0.263376	0.277585	-1.7
C1_09470C_A	-0.00980929	0.994349	0
C1_09470C_B	0.0159837	0.9887	0
C1_09480W_A	0.353171	NA	1.4
C1_09480W_B	0.147239	NA	0.4
C1_09490C_A	0.00561555	0.993182	0
C1_09490C_B	-0.0277026	0.965771	-0.1
C1_09500W_A	-0.016164	NA	-0.1
C1_09500W_B	-0.170813	NA	-1.3
C1_09510W_A	0.0870545	0.881068	0.4
C1_09510W_B	0.094119	0.877038	0.5
C1_09520C_A	-0.0426722	0.97292	-0.1
C1_09520C_B	0.184366	0.816873	0.6
C1_09530W_A	-0.0434259	NA	-0.1
C1_09530W_B	0.00778949	NA	0
C1_09540W_A	0.191656	0.800979	0.6
C1_09540W_B	0.0831104	0.947328	0.2
C1_09550W_A	-0.0285215	NA	-0.2
C1_09550W_B	-0.0411405	NA	-0.5
C1_09560C_A	-0.0117445	NA	-0.1
C1_09560C_B	-0.0492587	NA	-0.3
C1_09570W_A	-0.0161756	0.987162	0
C1_09570W_B	-0.00130379	0.997741	0
C1_09580C_A	0.0359838	NA	0.2
C1_09580C_B	NA	NA	0
C1_09590C_A	NA	NA	0
C1_09590C_B	NA	NA	0
C1_09600C_A	0.118858	NA	0.3
C1_09600C_B	0.0630335	NA	0.1
C1_09610W_A	-0.078221	0.950038	-0.2
C1_09610W_B	-0.0339847	0.97712	-0.1
C1_09620C_A	0.0104153	0.994605	0
C1_09620C_B	0.0346971	0.979422	0.1
C1_09630W_A	0.0480059	0.918117	0.3
C1_09630W_B	-0.0156481	0.976648	-0.1
C1_09640W_A	-0.170038	0.492053	-1.2
C1_09640W_B	-0.176582	0.500192	-1.2
C1_09650W_A	0.0473747	NA	0.1
C1_09650W_B	-0.153372	NA	-0.4
C1_09660W_A	-0.0335911	0.97712	-0.1
C1_09660W_B	-0.123047	0.907006	-0.4
C1_09670C_A	0.129881	NA	0.3
C1_09670C_B	-0.0352236	NA	-0.1
C1_09680W_A	-0.0370256	0.948117	-0.2
C1_09680W_B	-0.0114559	0.982799	-0.1
C1_09690W_A	0.135612	NA	0.5
C1_09690W_B	-0.0857282	NA	-0.3
C1_09700W_A	0.00119691	NA	0
C1_09700W_B	0.00100766	NA	0
C1_09710C_A	-0.00054663	0.998333	0
C1_09710C_B	0.0432301	0.962776	0.2
C1_09720W_A	-0.228828	0.424817	-1.3
C1_09720W_B	-0.472465	0.00321778	-4.3
C1_09730W_A	0.14384	NA	0.4
C1_09730W_B	0.095287	NA	0.2
C1_09740C_A	0.240942	NA	1.1
C1_09740C_B	0.131488	NA	0.4
C1_09750W_A	0.0310402	0.97712	0.1
C1_09750W_B	-0.144464	0.847641	-0.5
C1_09760C_A	0.223628	NA	0.7
C1_09760C_B	-0.0589486	NA	-0.1
C1_09770W_A	0.0306543	NA	0.4
C1_09770W_B	0.0238057	NA	0.1
C1_09780C_A	0.149655	0.885043	0.4
C1_09780C_B	0.21271	0.782177	0.7
C1_09790C_A	-0.0430889	0.970879	-0.1
C1_09790C_B	0.187488	0.800979	0.6
C1_09800C_A	0.104297	0.927129	0.3
C1_09800C_B	0.166881	0.849059	0.5
C1_09810W_A	-0.0187231	0.984734	-0.1
C1_09810W_B	-0.0207161	0.984445	-0.1
C1_09820C_A	-0.0788451	NA	-0.2
C1_09820C_B	-0.00716348	NA	0
C1_09830W_A	0.135636	0.847641	0.5
C1_09830W_B	0.102522	0.904941	0.4
C1_09840C_A	0.265047	0.592071	1
C1_09840C_B	0.02971	0.981818	0.1
C1_09850C_A	0.0311664	0.979422	0.1
C1_09850C_B	0.0677898	0.950038	0.2
C1_09860C_A	0.0670668	0.950038	0.2
C1_09860C_B	0.0470537	0.969511	0.1
C1_09870W_A	-0.158385	NA	-0.4
C1_09870W_B	-0.206367	NA	-0.6
C1_09880C_A	0.115855	NA	0.3
C1_09880C_B	0.143907	NA	0.4
C1_09890C_A	-0.011384	NA	-0.1
C1_09890C_B	0.0216337	NA	0.3
C1_09900W_A	0.0905047	NA	0.6
C1_09900W_B	-0.0178285	NA	-0.1
C1_09910C_A	-0.0185537	NA	0
C1_09910C_B	-0.229606	NA	-0.7
C1_09920W_A	0.138719	NA	0.4
C1_09920W_B	-0.32458	NA	-1.2
C1_09930W_A	0.0541889	NA	0.1
C1_09930W_B	-0.0122455	NA	0
C1_09940W_A	0.103393	NA	0.3
C1_09940W_B	0.0602147	NA	0.1
C1_09950C_A	0.127618	NA	0.3
C1_09950C_B	-0.241874	0.710924	-0.8
C1_09960W_A	0.0435643	0.973429	0.1
C1_09960W_B	-0.0700156	0.954751	-0.2
C1_09970C_A	0.122911	0.910166	0.3
C1_09970C_B	0.0434088	0.97292	0.1
C1_09980C_A	-0.0115201	NA	0
C1_09980C_B	-0.20861	NA	-0.6
C1_09990W_A	0.189755	0.819789	0.6
C1_09990W_B	0.10891	0.914778	0.3
C1_10000C_A	0.00783527	0.995252	0
C1_10000C_B	0.36625	0.349554	1.5
C1_10010C_A	0.278863	0.620226	1
C1_10010C_B	-0.132659	0.907006	-0.4
C1_10020W_A	-0.00215006	0.997557	0
C1_10020W_B	0.0184572	0.987162	0
C1_10030W_A	-0.0683899	0.920634	-0.3
C1_10030W_B	0.184048	0.471505	1.3
C1_10040W_A	0.0339022	0.970879	0.1
C1_10040W_B	-0.075526	0.930219	-0.3
C1_10050W_A	NA	NA	0
C1_10050W_B	NA	NA	0
C1_10060C_A	-0.0394259	NA	-0.4
C1_10060C_B	NA	NA	0
C1_10070C_A	0.0120116	0.990461	0
C1_10070C_B	0.116934	0.883634	0.4
C1_10080W_A	0.593555	NA	3.1
C1_10080W_B	0.338714	NA	1.3
C1_10090C_A	-0.186938	0.798642	-0.6
C1_10090C_B	-0.115047	0.914169	-0.3
C1_10100C_A	0.0923982	0.849059	0.5
C1_10100C_B	0.116104	0.757162	0.7
C1_10110W_A	-0.0675333	NA	-0.2
C1_10110W_B	0.037325	NA	0.1
C1_10120C_A	-0.0153004	0.988556	0
C1_10120C_B	-0.0272757	0.979422	-0.1
C1_10130W_A	0.0816004	NA	0.3
C1_10130W_B	0.0400401	NA	0.2
C1_10140C_A	-0.0301116	NA	-0.1
C1_10140C_B	-0.149302	NA	-0.5
C1_10150W_A	0.00241797	NA	0
C1_10150W_B	0.018619	NA	0.2
C1_10160W_A	0.0261825	0.969511	0.1
C1_10160W_B	0.0379642	0.947328	0.2
C1_10170W_A	NA	NA	0
C1_10170W_B	0.018619	NA	0.2
C1_10180C_A	0.20898	NA	0.7
C1_10180C_B	-0.122565	NA	-0.3
C1_10190W_A	-0.0756159	0.950038	-0.2
C1_10190W_B	0.00851039	0.995252	0
C1_10200C_A	0.0775057	0.922597	0.3
C1_10200C_B	-0.0416325	0.965771	-0.1
C1_10210C_A	0.117654	0.889108	0.4
C1_10210C_B	-0.0263846	0.981483	-0.1
C1_10220C_A	0.242907	0.639929	0.9
C1_10220C_B	-0.0947557	0.930219	-0.3
C1_10230C_A	0.169904	NA	0.5
C1_10230C_B	-0.193982	NA	-0.6
C1_10240C_A	0.0768062	NA	0.6
[truncated: 10,868 more rows]
