# Supplementary material for: Grf10 regulates the response to copper, iron, and phosphate in Candida albicans
Source: G3 (Bethesda). 2023 Mar 26;13(6):jkad070. doi: 10.1093/g3journal/jkad070 (PMC10234403; doi:10.1093/g3journal/jkad070)
Supplement: jkad070_Supplementary_Data [file jkad070_supplementary_data.zip › File S3 GO Term Analysis 1-hr.xlsx]

## Sheet: GO Term Analysis 1-hr
GOID	GO_term	Cluster frequency	Background frequency	Corrected P-value	False discovery rate	Gene(s) annotated to the term	Directly Annotated GOID List
43436	oxoacid metabolic process	9 out of 31 genes, 29.0%	340 out of 6473 background genes, 5.3%	0.00636	0.02	PHO87:OLE1:ALD5:GPM1:TPI1:CAR2:VTC4:ACC1:VTC3	6096:16237:43936:1410:36178:36180:51701:6636:1:10121:61621:42144:70887:30447:6696:44416:42759:6817:48016:6338:6591:6506:9267:71216:7034:16573:8104:6412:6094:71467:45471:6606:6799:51666:97080:6797:6887:2000185:19413:36170:6814:35690:36244
6797	polyphosphate metabolic process	3 out of 31 genes, 9.7%	12 out of 6473 background genes, 0.2%	0.00686	0.02	PHO87:VTC4:VTC3	16237:42144:6696:6817:48016:6506:7034:8104:6412:71467:6799:51666:97080:6797:6887:2000185:6814
6082	organic acid metabolic process	9 out of 31 genes, 29.0%	356 out of 6473 background genes, 5.5%	0.0092	0.02	PHO87:OLE1:ALD5:GPM1:TPI1:CAR2:VTC4:ACC1:VTC3	6096:16237:43936:1410:36178:36180:51701:6636:1:10121:61621:42144:70887:30447:6696:44416:42759:6817:48016:6338:6591:6506:71216:9267:7034:16573:8104:6094:6412:71467:45471:6606:6799:51666:97080:6797:6887:2000185:19413:36170:6814:35690:36244
44403	biological process involved in symbiotic interaction	6 out of 31 genes, 19.4%	134 out of 6473 background genes, 2.1%	0.01093	0.015	FTR1:GPM1:URA3:TPI1:ALS1:ALS4	1900735:6096:44406:36178:30448:44182:36180:43709:51701:7155:61621:44409:909:33215:128:30447:44205:44416:43710:6222:10106:6207:6506:8643:9267:71216:16477:44011:98609:6094:34755:6826:6810:71502:1901684:44419:36170:46109:6878:19856:36244
44419	biological process involved in interspecies interaction between organisms	8 out of 31 genes, 25.8%	340 out of 6473 background genes, 5.3%	0.04687	0.044	FTR1:GPM1:URA3:IRO1:TPI1:ZCF21:ALS1:ALS4	1900735:6096:44406:920:34727:36178:30448:44182:36180:43709:51701:7155:45944:61621:44409:70887:909:33215:128:30447:44205:44416:43710:9272:6222:10106:6207:6506:8643:9267:71216:16477:44011:122:98609:6094:34755:6826:6810:71502:422:1901684:44419:36170:46109:6879:6878:19856:36244
6826	iron ion transport	3 out of 31 genes, 9.7%	27 out of 6473 background genes, 0.4%	0.08694	0.05	FTR1:FRE10:CTR1	51701:35434:15677:33215:55085:10106:6506:8643:34755:6826:15893:1901684:44419:6825
