# Supplementary material for: Grf10 regulates the response to copper, iron, and phosphate in Candida albicans
Source: G3 (Bethesda). 2023 Mar 26;13(6):jkad070. doi: 10.1093/g3journal/jkad070 (PMC10234403; doi:10.1093/g3journal/jkad070)
Supplement: jkad070_Supplementary_Data [file jkad070_supplementary_data.zip › File S4 GO Term Analysis 4-hr.xlsx]

## Sheet: goFinderResult.12603
GOID	GO_term	Cluster frequency	Background frequency	Corrected P-value	False discovery rate	Gene(s) annotated to the term	Directly Annotated GOID List
44281	small molecule metabolic process	32 out of 73 genes, 43.8%	713 out of 6473 background genes, 11.0%	3.59e-10	0	SNZ1:LYS2:PHO87:ADE4:ADE5,7:GCV2:FGR41:PHO84:CYB2:ARO8:HGT7:AAT1:ECM17:ASN1:URA3:PXP2:GLX3:MET13:AIP2:VTC4:PYC2:TRP5:GDH3:SOU1:C5_03480C_A:SHM2:MET6:VTC3:ADE17:ADE6:ADE13:MIS11	38202:16237:9116:30448:71248:6635:162:6535:42144:9073:35999:19243:44205:30447:9257:44416:36267:9072:463:55085:19878:45454:103:51454:70791:6222:61077:19280:6207:46656:16477:71216:6520:8615:7034:6537:6089:1903457:6094:71467:42819:9113:9074:34605:8152:6546:15893:51666:97080:19464:6555:6887:9085:97:15976:98708:6529:6814:949:6188:19856:6090:43161:6623:44406:34727:44182:1990539:36180:9058:19676:909:190…
6082	organic acid metabolic process	23 out of 73 genes, 31.5%	356 out of 6473 background genes, 5.5%	1.22e-09	0	SNZ1:LYS2:PHO87:GCV2:PHO84:CYB2:ARO8:AAT1:ECM17:ASN1:PXP2:GLX3:MET13:AIP2:VTC4:PYC2:TRP5:GDH3:SHM2:MET6:VTC3:ADE13:MIS11	38202:16237:30448:6635:162:6535:42144:9073:35999:19243:9257:44416:36267:9072:463:55085:19878:45454:103:70791:61077:19280:46656:6520:8615:7034:6537:6089:1903457:6094:9113:71467:42819:9074:34605:6546:8152:15893:51666:19464:97080:6555:6887:9085:97:15976:6529:6814:949:6090:6623:34727:9058:19676:6164:6544:6696:9094:42823:46084:6139:6828:6817:48016:31669:6506:34599:8643:9086:8104:19264:6412:19477:6799:…
43436	oxoacid metabolic process	22 out of 73 genes, 30.1%	340 out of 6473 background genes, 5.3%	4.05e-09	0	SNZ1:LYS2:PHO87:GCV2:PHO84:CYB2:ARO8:AAT1:ASN1:PXP2:GLX3:MET13:AIP2:VTC4:PYC2:TRP5:GDH3:SHM2:MET6:VTC3:ADE13:MIS11	38202:16237:30448:6635:162:6535:42144:9073:35999:19243:9257:44416:36267:9072:55085:19878:45454:70791:61077:19280:46656:6520:8615:7034:6537:6089:1903457:6094:9113:71467:42819:9074:34605:6546:8152:15893:51666:19464:97080:6555:6887:9085:15976:6529:6814:949:6090:6623:34727:9058:19676:6164:6544:6696:9094:42823:46084:6139:6828:6817:48016:31669:6506:34599:8643:9086:8104:19264:6412:19477:6799:6106:6189:6…
1901566	organonitrogen compound biosynthetic process	36 out of 73 genes, 49.3%	1258 out of 6473 background genes, 19.4%	3.81e-06	0	SNZ1:LYS2:HTA2:C1_04180W_A:HHF1:HHT21:PHO87:ADE4:ADE5,7:COI1:FGR41:FTR1:ARO8:AAT1:ECM17:ASN1:RPS24:URA3:MET13:HTB1:HTA1:CRD2:TRP5:GDH3:C5_03480C_A:CHT2:FET31:C6_01980C_A:SHM2:MIS12:MET6:VTC3:ADE17:ADE6:ADE13:MIS11	16237:9116:6974:43935:5975:71248:51701:31454:162:6352:6535:42144:9073:33215:35999:44205:30447:9257:44416:36267:9072:463:6281:55085:19878:45454:6333:103:51454:70791:6222:462:10106:19280:6207:46656:16477:71216:6520:8615:7034:6537:9113:42819:9074:34605:6546:8152:34501:97080:6555:9085:97:6529:6814:949:6188:19856:6623:6301:44406:34727:44182:6334:36180:9396:9058:19676:909:6164:6544:9094:6696:42823:4608…
6189	'de novo' IMP biosynthetic process	5 out of 73 genes, 6.8%	8 out of 6473 background genes, 0.1%	4.41e-06	0	ADE4:ADE5,7:ADE17:ADE6:ADE13	9116:30447:9113:6188:44182:6164:46084:6412:6875:46083:6106:6189:44419:44208
19752	carboxylic acid metabolic process	18 out of 73 genes, 24.7%	328 out of 6473 background genes, 5.1%	6.68e-06	0	SNZ1:LYS2:GCV2:CYB2:ARO8:AAT1:ASN1:PXP2:GLX3:MET13:AIP2:PYC2:TRP5:GDH3:SHM2:MET6:ADE13:MIS11	6635:162:6535:9073:35999:19243:9257:44416:36267:9072:55085:19878:45454:70791:61077:19280:46656:6520:8615:6537:6089:1903457:6094:9113:42819:9074:34605:6546:8152:15893:19464:6555:9085:15976:6529:949:6090:6623:34727:9058:19676:6164:6544:6696:9094:42823:46084:6139:31669:34599:6506:8643:9086:19264:6412:19477:6106:6189:6730:6508:6571:44208
6334	nucleosome assembly	7 out of 73 genes, 9.6%	28 out of 6473 background genes, 0.4%	8.65e-06	0	HTA2:C1_04180W_A:HHF1:HHT21:HTB1:HTA1:HHT2	6974:43935:31454:6352:6281:6333:9303:34501:6301:6334:7076:34729:61587:122:6412:45739:70911
9156	ribonucleoside monophosphate biosynthetic process	6 out of 73 genes, 8.2%	18 out of 6473 background genes, 0.3%	1.42e-05	0	ADE4:ADE5,7:URA3:ADE17:ADE6:ADE13	9116:44205:30447:6222:6207:16477:9113:6188:19856:44406:44182:909:6164:46084:6412:6875:46083:6106:6189:44419:46109:44208
9161	ribonucleoside monophosphate metabolic process	6 out of 73 genes, 8.2%	18 out of 6473 background genes, 0.3%	1.42e-05	0	ADE4:ADE5,7:URA3:ADE17:ADE6:ADE13	9116:44205:30447:6222:6207:16477:9113:6188:19856:44406:44182:909:6164:46084:6412:6875:46083:6106:6189:44419:46109:44208
46040	IMP metabolic process	5 out of 73 genes, 6.8%	10 out of 6473 background genes, 0.2%	1.95e-05	0	ADE4:ADE5,7:ADE17:ADE6:ADE13	9116:30447:9113:6188:44182:6164:46084:6412:6875:46083:6106:6189:44419:44208
6188	IMP biosynthetic process	5 out of 73 genes, 6.8%	10 out of 6473 background genes, 0.2%	1.95e-05	0	ADE4:ADE5,7:ADE17:ADE6:ADE13	9116:30447:9113:6188:44182:6164:46084:6412:6875:46083:6106:6189:44419:44208
1901605	alpha-amino acid metabolic process	11 out of 73 genes, 15.1%	120 out of 6473 background genes, 1.9%	3.85e-05	0	SNZ1:LYS2:GCV2:ARO8:ASN1:MET13:TRP5:GDH3:SHM2:MET6:MIS11	162:6535:9073:35999:9257:44416:36267:9072:19878:45454:70791:19280:46656:8615:6537:9113:42819:9074:34605:6546:8152:19464:6555:9085:6529:949:6623:34727:19676:6696:6544:9094:42823:46084:6139:8643:9086:19264:6412:19477:6730:6571
9124	nucleoside monophosphate biosynthetic process	6 out of 73 genes, 8.2%	21 out of 6473 background genes, 0.3%	4.04e-05	0	ADE4:ADE5,7:URA3:ADE17:ADE6:ADE13	9116:44205:30447:6222:6207:16477:9113:6188:19856:44406:44182:909:6164:46084:6412:6875:46083:6106:6189:44419:46109:44208
9123	nucleoside monophosphate metabolic process	6 out of 73 genes, 8.2%	22 out of 6473 background genes, 0.3%	5.51e-05	0	ADE4:ADE5,7:URA3:ADE17:ADE6:ADE13	9116:44205:30447:6222:6207:16477:9113:6188:19856:44406:44182:909:6164:46084:6412:6875:46083:6106:6189:44419:46109:44208
44283	small molecule biosynthetic process	18 out of 73 genes, 24.7%	389 out of 6473 background genes, 6.0%	9.28e-05	0	SNZ1:LYS2:FGR41:ARO8:HGT7:AAT1:ECM17:ASN1:URA3:MET13:PYC2:TRP5:GDH3:C5_03480C_A:SHM2:MET6:VTC3:MIS11	16237:71248:162:6535:42144:9073:35999:44205:30447:9257:44416:36267:9072:463:55085:19878:45454:103:51454:70791:6222:19280:6207:46656:16477:71216:6520:8615:7034:6537:6094:9113:42819:9074:34605:6546:8152:15893:6555:9085:97:15976:98708:6529:949:19856:6090:6623:44406:34727:44182:1990539:36180:9058:19676:909:1904659:6544:9094:6696:42823:46084:6139:6506:8643:9267:9086:8104:19264:15848:6412:19477:6797:44…
1901607	alpha-amino acid biosynthetic process	9 out of 73 genes, 12.3%	83 out of 6473 background genes, 1.3%	0.00015	0	SNZ1:LYS2:ARO8:ASN1:MET13:TRP5:GDH3:SHM2:MET6	162:6535:9073:35999:44416:36267:9072:19878:45454:70791:19280:8615:6537:42819:9074:34605:8152:6555:9085:6529:949:6623:34727:19676:6696:6544:9094:42823:46084:8643:9086:19264:6412:19477:6730:6571
9126	purine nucleoside monophosphate metabolic process	5 out of 73 genes, 6.8%	15 out of 6473 background genes, 0.2%	0.00022	0	ADE4:ADE5,7:ADE17:ADE6:ADE13	9116:30447:9113:6188:44182:6164:46084:6412:6875:46083:6106:6189:44419:44208
9127	purine nucleoside monophosphate biosynthetic process	5 out of 73 genes, 6.8%	15 out of 6473 background genes, 0.2%	0.00022	0	ADE4:ADE5,7:ADE17:ADE6:ADE13	9116:30447:9113:6188:44182:6164:46084:6412:6875:46083:6106:6189:44419:44208
9167	purine ribonucleoside monophosphate metabolic process	5 out of 73 genes, 6.8%	15 out of 6473 background genes, 0.2%	0.00022	0	ADE4:ADE5,7:ADE17:ADE6:ADE13	9116:30447:9113:6188:44182:6164:46084:6412:6875:46083:6106:6189:44419:44208
9168	purine ribonucleoside monophosphate biosynthetic process	5 out of 73 genes, 6.8%	15 out of 6473 background genes, 0.2%	0.00022	0	ADE4:ADE5,7:ADE17:ADE6:ADE13	9116:30447:9113:6188:44182:6164:46084:6412:6875:46083:6106:6189:44419:44208
6520	cellular amino acid metabolic process	12 out of 73 genes, 16.4%	180 out of 6473 background genes, 2.8%	0.00031	0	SNZ1:LYS2:GCV2:ARO8:AAT1:ASN1:MET13:TRP5:GDH3:SHM2:MET6:MIS11	162:6535:9073:35999:9257:44416:36267:9072:19878:45454:70791:19280:46656:6520:8615:6537:9113:42819:9074:34605:6546:8152:19464:6555:9085:6529:949:6623:34727:9058:19676:6544:6696:9094:42823:46084:6139:6506:8643:9086:19264:6412:19477:6730:6571
8652	cellular amino acid biosynthetic process	9 out of 73 genes, 12.3%	94 out of 6473 background genes, 1.5%	0.00044	0	SNZ1:LYS2:ARO8:ASN1:MET13:TRP5:GDH3:SHM2:MET6	162:6535:9073:35999:44416:36267:9072:19878:45454:70791:19280:8615:6537:42819:9074:34605:8152:6555:9085:6529:949:6623:34727:19676:6696:6544:9094:42823:46084:8643:9086:19264:6412:19477:6730:6571
16053	organic acid biosynthetic process	11 out of 73 genes, 15.1%	164 out of 6473 background genes, 2.5%	0.00092	0	SNZ1:LYS2:ARO8:ECM17:ASN1:MET13:TRP5:GDH3:SHM2:MET6:MIS11	162:6535:9073:35999:9257:44416:36267:9072:463:19878:45454:103:70791:19280:46656:8615:6537:9113:42819:9074:34605:6546:8152:6555:9085:97:6529:949:6623:34727:19676:6696:6544:9094:42823:46084:6139:8643:9086:19264:6412:19477:6730:70814:6571
9058	biosynthetic process	40 out of 73 genes, 54.8%	1897 out of 6473 background genes, 29.3%	0.00214	0.0008	SNZ1:LYS2:HTA2:C1_04180W_A:HHF1:HHT21:PHO87:ADE4:ADE5,7:COI1:FGR41:FTR1:ARO8:HGT7:AAT1:ECM17:ASN1:RPS24:URA3:MET13:HTB1:HTA1:CRD2:VTC4:PYC2:TRP5:GDH3:C5_03480C_A:CHT2:FET31:C6_01980C_A:SHM2:MIS12:MET6:VTC3:ADE17:ADE6:ADE13:HHT2:MIS11	16237:9116:6974:43935:5975:71248:51701:31454:162:6352:6535:42144:9073:33215:35999:44205:30447:9257:44416:36267:9072:463:6281:55085:19878:45454:6333:103:51454:70791:6222:462:10106:19280:6207:46656:16477:71216:6520:8615:7034:6537:6094:9303:71467:9113:42819:9074:34605:6546:8152:15893:51666:34501:97080:6555:6887:9085:97:15976:98708:6529:6814:949:6188:19856:6090:6623:6301:44406:34727:1990539:44182:633…
9987	cellular process	69 out of 73 genes, 94.5%	4776 out of 6473 background genes, 73.8%	0.00218	0.0008	SNZ1:LYS2:HTA2:C1_04180W_A:HHF1:HHT21:PHO87:GAP4:ADE4:ADE5,7:COI1:GCV2:FGR41:PHO84:HSP70:CYB2:FTR1:ARO8:HGT7:HGT8:WH11:AAT1:ECM17:GSP1:GIT1:ASN1:RPS24:URA3:IRO1:PXP2:GLX3:MET13:AIP2:NDE1:HTB1:HTA1:GAP2:RCT1:CRD2:PGA62:AHP1:VTC4:PYC2:CFL2:TRP5:GDH3:SOU1:C5_01960C_A:HSP12:C5_02110W_A:C5_03480C_A:CHT2:PRE1:FET34:FET31:C6_01980C_A:SHM2:ENA21:MIS12:CSP37:MET6:OPT1:VTC3:ADE17:ADE6:ADE13:SEO1:HHT2:MIS11	16237:9116:6974:51726:51701:19740:31454:6352:6535:15794:33215:35999:6913:30447:97639:9072:463:6281:55085:45454:6333:6116:70791:6222:19280:16477:6520:8615:6089:71467:9113:42819:9074:34605:6546:8152:51666:97080:6555:6887:9085:15846:10972:42981:15976:6529:6814:6188:36166:6090:43161:6301:44406:1990539:44182:6334:33554:97638:7155:6511:19676:71470:44409:1904659:6544:6696:42823:7076:48016:6355:6812:1580…
46112	nucleobase biosynthetic process	5 out of 73 genes, 6.8%	23 out of 6473 background genes, 0.4%	0.00232	0.0008	ADE4:ADE5,7:URA3:MET6:MIS11	9116:30447:6222:19280:16477:9113:34605:6546:6555:44406:44182:6696:6875:46083:6730:46109:44205:9257:44416:6207:46656:19856:909:46084:6139:9086:6189:44419
72522	purine-containing compound biosynthetic process	7 out of 73 genes, 9.6%	62 out of 6473 background genes, 1.0%	0.00264	0.0007	ADE4:ADE5,7:MET6:ADE17:ADE6:ADE13:MIS11	9116:30447:19280:9113:34605:6546:6555:6188:44182:6696:6412:6875:46083:6730:44208:9257:44416:46656:6164:46084:6139:9086:6106:6189:44419
44249	cellular biosynthetic process	39 out of 73 genes, 53.4%	1852 out of 6473 background genes, 28.6%	0.00337	0.0007	SNZ1:LYS2:HTA2:C1_04180W_A:HHF1:HHT21:PHO87:ADE4:ADE5,7:COI1:FGR41:FTR1:ARO8:HGT7:AAT1:ECM17:ASN1:RPS24:URA3:MET13:HTB1:HTA1:CRD2:VTC4:TRP5:GDH3:C5_03480C_A:CHT2:FET31:C6_01980C_A:SHM2:MIS12:MET6:VTC3:ADE17:ADE6:ADE13:HHT2:MIS11	16237:9116:6974:51701:31454:6352:6535:33215:35999:30447:9072:463:6281:55085:45454:6333:70791:6222:19280:16477:6520:8615:71467:9113:42819:9074:34605:6546:8152:51666:97080:6555:6887:9085:6529:6814:6188:6301:44406:1990539:44182:6334:19676:1904659:6544:6696:42823:7076:48016:8643:9267:19264:2181:15848:6412:6875:19477:46083:6799:2000185:1901684:6730:45739:36170:46109:70911:44208:43935:5975:71248:162:42…
46394	carboxylic acid biosynthetic process	10 out of 73 genes, 13.7%	152 out of 6473 background genes, 2.3%	0.00337	0.0007	SNZ1:LYS2:ARO8:ASN1:MET13:TRP5:GDH3:SHM2:MET6:MIS11	6535:35999:9072:45454:70791:19280:8615:9113:42819:9074:34605:6546:8152:6555:9085:6529:19676:6696:6544:42823:8643:19264:6412:19477:6730:162:9073:9257:44416:36267:19878:46656:6537:949:6623:34727:9094:46084:6139:9086:6571
6730	one-carbon metabolic process	4 out of 73 genes, 5.5%	12 out of 6473 background genes, 0.2%	0.00351	0.0007	GCV2:MET13:SHM2:MIS11	35999:9113:6546:6544:19264:6412:6730:9257:46656:19464:6623:34727:6139:9086
6797	polyphosphate metabolic process	4 out of 73 genes, 5.5%	12 out of 6473 background genes, 0.2%	0.00351	0.0006	PHO87:PHO84:VTC4:VTC3	16237:71467:51666:97080:6887:6814:6696:48016:34599:6412:6799:2000185:38202:30448:42144:7034:6828:6817:6506:8104:6797
1901576	organic substance biosynthetic process	39 out of 73 genes, 53.4%	1871 out of 6473 background genes, 28.9%	0.00441	0.0006	SNZ1:LYS2:HTA2:C1_04180W_A:HHF1:HHT21:PHO87:ADE4:ADE5,7:COI1:FGR41:FTR1:ARO8:HGT7:AAT1:ECM17:ASN1:RPS24:URA3:MET13:HTB1:HTA1:CRD2:PYC2:TRP5:GDH3:C5_03480C_A:CHT2:FET31:C6_01980C_A:SHM2:MIS12:MET6:VTC3:ADE17:ADE6:ADE13:HHT2:MIS11	16237:9116:6974:51701:31454:6352:6535:33215:35999:30447:9072:463:6281:55085:45454:6333:70791:6222:19280:16477:6520:8615:9113:42819:9074:34605:6546:8152:97080:6555:9085:15976:6529:6814:6188:6090:6301:44406:1990539:44182:6334:19676:1904659:6544:6696:42823:7076:8643:9267:19264:2181:15848:6412:6875:19477:46083:2000185:1901684:6730:45739:36170:46109:70911:44208:43935:5975:71248:162:42144:9073:44205:92…
98656	anion transmembrane transport	6 out of 73 genes, 8.2%	46 out of 6473 background genes, 0.7%	0.00558	0.0012	PHO87:PHO84:FTR1:GIT1:GAP2:FET34	51701:19740:15794:33215:97639:55085:97080:15846:6814:97638:34599:8643:6412:3333:2000185:1901684:6865:36170:38202:920:30448:10106:71281:36180:6828:6817:1407:6506:34755:46688:6826:6797:44419
9113	purine nucleobase biosynthetic process	4 out of 73 genes, 5.5%	14 out of 6473 background genes, 0.2%	0.00697	0.0024	ADE4:ADE5,7:MET6:MIS11	9116:30447:19280:9113:34605:6546:6555:44182:6696:6875:46083:6730:9257:44416:46656:46084:6139:9086:6189:44419
9112	nucleobase metabolic process	5 out of 73 genes, 6.8%	31 out of 6473 background genes, 0.5%	0.01095	0.0023	ADE4:ADE5,7:URA3:MET6:MIS11	9116:30447:6222:19280:16477:9113:34605:6546:6555:44406:44182:6696:6875:46083:6730:46109:44205:9257:44416:6207:46656:19856:909:46084:6139:9086:6189:44419
6089	lactate metabolic process	3 out of 73 genes, 4.1%	6 out of 6473 background genes, 0.1%	0.0137	0.0022	CYB2:GLX3:AIP2	45454:6089:34599:8643:6508:19243:61077:1903457:34727:31669
9260	ribonucleotide biosynthetic process	6 out of 73 genes, 8.2%	55 out of 6473 background genes, 0.8%	0.01595	0.0022	ADE4:ADE5,7:URA3:ADE17:ADE6:ADE13	9116:30447:6222:16477:9113:6188:44406:44182:6412:6875:46083:46109:44208:44205:6207:19856:909:6164:46084:6106:6189:44419
9069	serine family amino acid metabolic process	5 out of 73 genes, 6.8%	34 out of 6473 background genes, 0.5%	0.01747	0.0026	SNZ1:GCV2:SHM2:MET6:MIS11	6535:35999:19280:8615:9113:42819:34605:6546:8152:6555:6696:6544:42823:19264:6412:6730:9257:44416:46656:19464:46084:6139:9086
34728	nucleosome organization	7 out of 73 genes, 9.6%	83 out of 6473 background genes, 1.3%	0.01853	0.0026	HTA2:C1_04180W_A:HHF1:HHT21:HTB1:HTA1:HHT2	6974:31454:6352:6281:6333:6301:6334:7076:6412:45739:70911:43935:9303:34501:34729:61587:122
1901564	organonitrogen compound metabolic process	46 out of 73 genes, 63.0%	2569 out of 6473 background genes, 39.7%	0.02221	0.0025	SNZ1:LYS2:HTA2:C1_04180W_A:HHF1:HHT21:PHO87:ADE4:ADE5,7:COI1:GCV2:FGR41:HSP70:FTR1:ARO8:WH11:AAT1:ECM17:ASN1:RPS24:URA3:GLX3:MET13:HTB1:HTA1:CRD2:AHP1:TRP5:GDH3:SOU1:HSP12:C5_02110W_A:C5_03480C_A:CHT2:PRE1:FET31:C6_01980C_A:SHM2:MIS12:CSP37:MET6:VTC3:ADE17:ADE6:ADE13:MIS11	16237:9116:6974:51701:31454:6352:6535:33215:35999:30447:9072:463:6281:55085:45454:6333:70791:6222:19280:16477:6520:8615:9113:42819:9074:34605:6546:8152:97080:6555:9085:10972:6529:6814:6188:36166:43161:6301:44406:44182:6334:33554:7155:6511:19676:71470:44409:6544:6696:42823:7076:34599:8643:9267:44011:19264:2181:15848:6412:6616:6875:19477:46083:9636:42850:2000185:1901684:6730:45739:6508:36170:46109:…
46390	ribose phosphate biosynthetic process	6 out of 73 genes, 8.2%	60 out of 6473 background genes, 0.9%	0.02636	0.0029	ADE4:ADE5,7:URA3:ADE17:ADE6:ADE13	9116:30447:6222:16477:9113:6188:44406:44182:6412:6875:46083:46109:44208:44205:6207:19856:909:6164:46084:6106:6189:44419
6812	cation transport	9 out of 73 genes, 12.3%	156 out of 6473 background genes, 2.4%	0.02884	0.0029	PHO87:GAP4:PHO84:FTR1:GAP2:FRE10:C5_03480C_A:FET34:ENA21	51701:19740:33215:30447:97639:463:55085:97080:15846:6814:44182:97638:6696:6812:15805:34599:8643:9267:15848:6412:3333:2000185:1901684:6865:36170:38202:920:30448:71248:51454:10106:71216:480:71281:36180:6828:6817:6506:34755:46688:6826:6797:44419:472
71704	organic substance metabolic process	58 out of 73 genes, 79.5%	3718 out of 6473 background genes, 57.4%	0.03001	0.0028	SNZ1:LYS2:HTA2:C1_04180W_A:HHF1:HHT21:PHO87:GAP4:ADE4:ADE5,7:COI1:GCV2:FGR41:PHO84:HSP70:CYB2:FTR1:ARO8:HGT7:WH11:AAT1:ECM17:GSP1:ASN1:RPS24:URA3:PXP2:GLX3:MET13:AIP2:HTB1:HTA1:CRD2:AHP1:VTC4:PYC2:TRP5:GDH3:SOU1:C5_01960C_A:HSP12:C5_02110W_A:C5_03480C_A:CHT2:PRE1:FET31:C6_01980C_A:SHM2:ENA21:MIS12:CSP37:MET6:VTC3:ADE17:ADE6:ADE13:HHT2:MIS11	16237:9116:6974:51726:51701:31454:6352:6535:33215:35999:6913:30447:9072:463:6281:55085:45454:6333:70791:6222:19280:16477:6520:8615:6089:71467:9113:42819:9074:34605:6546:8152:51666:97080:6555:6887:9085:10972:15976:6529:6814:6188:36166:6090:43161:6301:44406:1990539:44182:6334:33554:7155:6511:19676:71470:44409:1904659:6544:6696:42823:7076:48016:6812:15805:34599:8643:9267:44011:7264:19264:2181:15848:…
6144	purine nucleobase metabolic process	4 out of 73 genes, 5.5%	20 out of 6473 background genes, 0.3%	0.03209	0.0027	ADE4:ADE5,7:MET6:MIS11	9116:30447:19280:9113:34605:6546:6555:44182:6696:6875:46083:6730:9257:44416:46656:46084:6139:9086:6189:44419
9067	aspartate family amino acid biosynthetic process	5 out of 73 genes, 6.8%	39 out of 6473 background genes, 0.6%	0.0346	0.0027	LYS2:ARO8:ASN1:MET13:MET6	9072:45454:19280:9074:34605:8152:6555:9085:6529:6696:19477:6730:9073:44416:19878:949:6623:34727:9094:46084:9086:6571
1901615	organic hydroxy compound metabolic process	11 out of 73 genes, 15.1%	241 out of 6473 background genes, 3.7%	0.03565	0.0026	SNZ1:FGR41:CYB2:ARO8:HGT7:AAT1:GLX3:AIP2:C5_03480C_A:MET6:VTC3	16237:6535:30447:9072:55085:45454:19280:6520:8615:6089:42819:9074:34605:8152:6555:44182:1990539:1904659:6696:42823:34599:8643:9267:15848:6412:19477:6508:36170:71248:42144:9073:19243:44416:19878:51454:61077:71216:7034:1903457:98708:949:34727:36180:9058:9094:46084:31669:6506:9086:8104:6797:35690:6571
31497	chromatin assembly	7 out of 73 genes, 9.6%	96 out of 6473 background genes, 1.5%	0.04735	0.003	HTA2:C1_04180W_A:HHF1:HHT21:HTB1:HTA1:HHT2	6974:31454:6352:6281:6333:6301:6334:7076:6412:45739:70911:43935:9303:34501:34729:61587:122
65004	protein-DNA complex assembly	7 out of 73 genes, 9.6%	97 out of 6473 background genes, 1.5%	0.05058	0.0029	HTA2:C1_04180W_A:HHF1:HHT21:HTB1:HTA1:HHT2	6974:31454:6352:6281:6333:6301:6334:7076:6412:45739:70911:43935:9303:34501:34729:61587:122
6811	ion transport	11 out of 73 genes, 15.1%	254 out of 6473 background genes, 3.9%	0.05723	0.0033	PHO87:GAP4:PHO84:FTR1:GIT1:GAP2:FRE10:C5_03480C_A:FET34:ENA21:SEO1	51701:19740:15794:33215:30447:97639:463:55085:97080:15846:6814:44182:97638:6696:6812:15805:34599:8643:9267:15848:6412:3333:2000185:1901684:6865:36170:38202:920:30448:71248:51454:6820:10106:71216:480:71281:36180:6828:6817:1407:6506:34755:46688:6826:6797:44419:472
1901684	arsenate ion transmembrane transport	2 out of 73 genes, 2.7%	2 out of 6473 background genes, 0.0%	0.06398	0.006	FTR1:FET34	51701:33215:8643:1901684:36170:920:10106:71281:36180:6506:34755:46688:6826:44419
1903613	regulation of protein tyrosine phosphatase activity	2 out of 73 genes, 2.7%	2 out of 6473 background genes, 0.0%	0.06398	0.0059	HSP12:C5_02110W_A	34605:10972:43161:33554:7155:71470:34599:1903614:7009
1903614	negative regulation of protein tyrosine phosphatase activity	2 out of 73 genes, 2.7%	2 out of 6473 background genes, 0.0%	0.06398	0.0058	HSP12:C5_02110W_A	34605:10972:43161:33554:7155:71470:34599:1903614:7009
44237	cellular metabolic process	60 out of 73 genes, 82.2%	4011 out of 6473 background genes, 62.0%	0.07221	0.0057	SNZ1:LYS2:HTA2:C1_04180W_A:HHF1:HHT21:PHO87:GAP4:ADE4:ADE5,7:COI1:GCV2:FGR41:PHO84:HSP70:CYB2:FTR1:ARO8:HGT7:WH11:AAT1:ECM17:GSP1:ASN1:RPS24:URA3:IRO1:PXP2:GLX3:MET13:AIP2:NDE1:HTB1:HTA1:RCT1:CRD2:VTC4:PYC2:TRP5:GDH3:SOU1:C5_01960C_A:HSP12:C5_02110W_A:C5_03480C_A:CHT2:PRE1:FET31:C6_01980C_A:SHM2:ENA21:MIS12:CSP37:MET6:VTC3:ADE17:ADE6:ADE13:HHT2:MIS11	16237:9116:6974:51726:51701:31454:6352:6535:33215:35999:6913:30447:9072:463:6281:55085:45454:6333:6116:70791:6222:19280:16477:6520:8615:6089:71467:9113:42819:9074:34605:6546:8152:51666:97080:6555:6887:9085:10972:42981:15976:6529:6814:6188:36166:6090:43161:6301:44406:1990539:44182:6334:33554:7155:6511:19676:71470:44409:1904659:6544:6696:42823:7076:48016:6355:6812:15805:34599:8643:9267:44011:7264:1…
72521	purine-containing compound metabolic process	7 out of 73 genes, 9.6%	103 out of 6473 background genes, 1.6%	0.07394	0.0056	ADE4:ADE5,7:MET6:ADE17:ADE6:ADE13:MIS11	9116:30447:19280:9113:34605:6546:6555:6188:44182:6696:6412:6875:46083:6730:44208:9257:44416:46656:6164:46084:6139:9086:6106:6189:44419
9066	aspartate family amino acid metabolic process	5 out of 73 genes, 6.8%	46 out of 6473 background genes, 0.7%	0.07749	0.0055	LYS2:ARO8:ASN1:MET13:MET6	9072:45454:19280:9074:34605:8152:6555:9085:6529:6696:19477:6730:9073:44416:19878:949:6623:34727:9094:46084:9086:6571
8152	metabolic process	62 out of 73 genes, 84.9%	4236 out of 6473 background genes, 65.4%	0.07943	0.0054	SNZ1:LYS2:HTA2:C1_04180W_A:HHF1:HHT21:PHO87:GAP4:PHO100:ADE4:ADE5,7:COI1:GCV2:FGR41:PHO84:HSP70:CYB2:FTR1:ARO8:HGT7:WH11:AAT1:ECM17:GSP1:ASN1:RPS24:URA3:IRO1:PXP2:GLX3:MET13:AIP2:NDE1:HTB1:HTA1:RCT1:CRD2:AHP1:VTC4:PYC2:TRP5:GDH3:SOU1:C5_01960C_A:HSP12:C5_02110W_A:C5_03480C_A:CHT2:PRE1:FET31:C6_01980C_A:SHM2:ENA21:MIS12:CSP37:MET6:VTC3:ADE17:ADE6:ADE13:HHT2:MIS11	16237:9116:6974:51726:51701:31454:6352:6535:33215:35999:6913:30447:9072:463:6281:55085:45454:6333:6116:70791:6222:19280:16477:6520:8615:6089:71467:9113:42819:9074:34605:6546:8152:51666:97080:6555:6887:9085:10972:42981:15976:6529:6814:6188:36166:6090:43161:6301:44406:1990539:44182:6334:33554:7155:6511:19676:71470:44409:1904659:6544:6696:42823:7076:48016:6355:6812:15805:34599:8643:9267:44011:7264:1…
46083	adenine metabolic process	3 out of 73 genes, 4.1%	10 out of 6473 background genes, 0.2%	0.07958	0.0056	ADE4:ADE5,7:MET6	9116:30447:19280:9113:34605:6555:44182:6696:6875:46083:44416:46084:9086:6189:44419
