# Supplementary material for: Grf10 regulates the response to copper, iron, and phosphate in Candida albicans
Source: G3 (Bethesda). 2023 Mar 26;13(6):jkad070. doi: 10.1093/g3journal/jkad070 (PMC10234403; doi:10.1093/g3journal/jkad070)
Supplement: jkad070_Supplementary_Data [file jkad070_supplementary_data.zip › Table_S1.xlsx]

## Sheet: Sheet1
gene	log2 Fold Change	padj
C1_00010W	0.000581177	NA
C1_00020C	0.223563	0.215752
C1_00030C	0.0282886	NA
C1_00040W	-0.0234607	0.918508
C1_00060W	-0.0618421	0.686686
C1_00070W	-0.199353	0.167226
C1_00080C	-0.0583167	0.746002
C1_00090W	-0.00877029	NA
C1_00100C	0.0215252	0.926128
C1_00110W	-0.042557	0.832468
C1_00120C	-0.02612	0.917927
C1_00130C	-0.0244718	0.913999
C1_00140W	-0.0358393	0.872828
C1_00150C	-0.133532	0.375324
C1_00160C	0.0254631	0.917927
C1_00170W	0.00268238	0.995106
C1_00180W	-0.0276317	0.88587
C1_00190C	0.00747917	NA
C1_00200C	0.00726145	NA
C1_00210C	-0.117916	0.410761
C1_00220W	-0.018646	0.938349
C1_00230C	0.0492697	0.774799
C1_00270W	-0.0997949	0.306864
C1_00290W	-0.503005	0.0114737
C1_00310W	0.0351059	0.814647
C1_00320W	-0.00671973	0.988375
C1_00330C	-0.02711	0.905486
C1_00340W	0.0293424	0.905486
C1_00350C	0.00429287	0.989755
C1_00360W	-0.000964731	0.998956
C1_00370W	0.00353567	NA
C1_00380C	-0.0850318	0.598916
C1_00390W	0.00612921	0.988375
C1_00400W	-0.0187754	0.943739
C1_00410C	-0.00227976	0.995368
C1_00420W	-0.387449	0.0801201
C1_00430W	-0.0262413	0.878793
C1_00440W	-0.0136053	0.967913
C1_00450C	0.0343375	0.878793
C1_00460W	-0.014345	0.963937
C1_00470C	0.0620224	0.695667
C1_00480C	0.0487405	0.81438
C1_00490C	0.0252826	0.919207
C1_00500C	0.04723	0.814647
C1_00510W	0.0337995	0.872836
C1_00520W	-0.0156923	0.93426
C1_00530C	-0.0130201	0.944985
C1_00540C	0.193084	0.228822
C1_00550W	0.0654544	0.553328
C1_00560W	0.00416338	0.989755
C1_00570C	-0.0196397	0.912864
C1_00580W	-0.0430555	NA
C1_00590W	-0.0302015	0.885179
C1_00600W	-0.0340638	0.855152
C1_00610W	0.0434688	0.83645
C1_00620W	0.00636064	0.988375
C1_00630W	0.00741477	NA
C1_00640C	0.0237976	0.924149
C1_00650C	-0.0166842	0.947238
C1_00660C	-0.0535264	0.764077
C1_00670C	-0.0208859	NA
C1_00680W	-0.0134461	0.947755
C1_00690W	-0.0273389	NA
C1_00700W	0.0605525	0.73184
C1_00710C	-0.0255208	0.918508
C1_00720W	-0.00666334	NA
C1_00730C	-0.015785	0.955594
C1_00740C	0.0567442	0.771348
C1_00750C	0.0238848	0.888261
C1_00760W	0.0107478	0.972543
C1_00770C	0.00931414	0.966989
C1_00780C	0.111314	0.500811
C1_00790W	0.0336376	NA
C1_00800C	-0.0900417	0.608583
C1_00810W	-0.00302039	0.989755
C1_00820W	-0.0154343	NA
C1_00830W	0.00134499	NA
C1_00840C	0.164905	0.309193
C1_00850W	0.032604	0.796847
C1_00860W	0.0101371	NA
C1_00870W	0.0506479	0.802349
C1_00880W	-0.0134915	NA
C1_00890W	0.00252769	0.994599
C1_00900W	0.183636	0.151578
C1_00910W	-0.00185887	0.995666
C1_00920W	0.0531722	0.720395
C1_00930C	-0.0621782	0.747456
C1_00940W	0.0960414	0.553328
C1_00950C	-0.0822058	0.620026
C1_00960C	0.00957601	0.976932
C1_00970W	0.0311212	NA
C1_00980W	0.0123614	0.972543
C1_00990C	0.00856061	0.988375
C1_01000C	0.0145526	0.93668
C1_01010W	-0.031182	0.892851
C1_01030W	0.0518054	0.769525
C1_01040W	0.00224716	0.994599
C1_01050C	-0.00793456	0.988375
C1_01060W	-0.0056731	0.988375
C1_01070C	0.0290394	0.848051
C1_01080W	0.0197121	NA
C1_01090C	0.0486243	0.809499
C1_01100W	-0.00120072	0.999006
C1_01110C	-0.0180772	0.947238
C1_01130W	-0.00775943	0.988375
C1_01140C	-0.0492328	0.721694
C1_01150C	0.222093	0.16034
C1_01160C	0.106878	0.529399
C1_01170C	0.0728984	0.631672
C1_01180C	-0.028345	NA
C1_01190C	-0.0360914	0.814647
C1_01200W	-0.0239832	NA
C1_01210W	-0.0323792	0.872828
C1_01220C	0.00233192	NA
C1_01240W	-0.03282	NA
C1_01250W	-0.0334893	0.882542
C1_01260C	-0.0337806	0.814647
C1_01270W	0.00163225	0.998956
C1_01280C	0.0163453	NA
C1_01290C	-0.0245852	NA
C1_01300W	-0.065047	0.737405
C1_01320W	-0.0121615	0.974741
C1_01330C	-0.0510824	0.786832
C1_01340C	0.0235644	NA
C1_01350C	-0.0366347	0.850504
C1_01360C	-1.16816	1.74461e-11
C1_01370C	0.121456	0.255094
C1_01380C	-0.0200982	0.938254
C1_01390C	0.0508736	0.75644
C1_01400C	-0.0630387	0.720457
C1_01420C	0.0461214	0.778553
C1_01440C	-0.00789712	NA
C1_01450W	0.069918	0.709455
C1_01460W	-0.0584064	0.73334
C1_01470W	0.0777749	0.675623
C1_01480C	-0.0491417	0.772074
C1_01490W	-0.0277378	0.912864
C1_01510W	0.00997853	NA
C1_01520C	-0.0643841	0.725795
C1_01530C	-0.0193307	0.938988
C1_01540W	-0.00714691	0.988375
C1_01550W	0.00900743	0.977001
C1_01560W	0.0222201	0.921856
C1_01570C	0.0184506	0.938988
C1_01580W	0.050238	0.810336
C1_01590C	0.0873077	0.595168
C1_01600W	0.0557453	0.780963
C1_01610C	0.000930566	NA
C1_01620C	0.0573052	0.493575
C1_01630W	0.0647782	0.730374
C1_01640W	0.00568269	0.988375
C1_01650W	0.106962	0.409182
C1_01670C	0.0130897	0.947238
C1_01680C	0.152901	0.305285
C1_01690C	-0.0687045	0.677069
C1_01700W	0.0770881	0.645194
C1_01710W	0.0400046	0.732627
C1_01720C	0.028748	NA
C1_01750W	-0.00501457	0.988375
C1_01760W	-0.052514	0.692559
C1_01770W	-0.018085	NA
C1_01780C	0.0553247	0.763759
C1_01790W	-0.00282333	0.995368
C1_01800W	-0.0237122	0.910844
C1_01810C	-0.00547479	NA
C1_01820C	-0.0145321	0.943739
C1_01830C	-0.0195736	0.920861
C1_01840C	-0.0292648	NA
C1_01850C	-0.0235668	0.912415
C1_01860W	-0.0656077	0.741998
C1_01870C	-0.0198164	0.939061
C1_01880C	-0.00241101	NA
C1_01890C	0.0367183	0.841845
C1_01900C	0.0381963	0.823837
C1_01910W	0.0553385	0.776803
C1_01920W	0.25166	0.120435
C1_01930W	-0.331939	0.151578
C1_01940C	-0.000298872	0.999006
C1_01950C	0.0118788	0.958439
C1_01980W	0.248068	0.182457
C1_02000W	-0.0757242	0.638597
C1_02010C	-0.0114708	NA
C1_02020W	-0.0214019	NA
C1_02030C	-0.00324128	NA
C1_02040C	-0.0134498	0.937857
C1_02050C	0.0322216	0.878793
C1_02060W	0.0117938	NA
C1_02080W	0.120224	0.396939
C1_02090C	0.0101329	0.969192
C1_02100W	-0.0117386	NA
C1_02110C	-0.00728142	NA
C1_02120C	0.0640179	0.73802
C1_02130C	-0.0818659	0.640882
C1_02150W	-0.31342	0.0494524
C1_02160W	-0.0373269	NA
C1_02170C	0.00144985	NA
C1_02180W	-0.0286794	0.896409
C1_02190W	0.0832339	0.638597
C1_02200C	-0.0345447	NA
C1_02210W	0.00117417	0.998956
C1_02220C	-0.0352554	0.809499
C1_02230W	0.0588073	0.74407
C1_02240W	-0.0275569	0.912415
C1_02250W	-0.0345135	0.823623
C1_02260C	-0.138281	0.37191
C1_02270C	-0.0163984	NA
C1_02280C	0.0528758	0.608583
C1_02290C	0.0247134	0.909268
C1_02300W	-0.012491	NA
C1_02310C	0.0221631	NA
C1_02320C	-0.00600409	0.988375
C1_02330C	0.327373	0.000864544
C1_02340C	0.0107223	NA
C1_02350W	0.02296	0.908553
C1_02360C	-0.0151496	NA
C1_02370C	0.0256059	0.904976
C1_02380C	-0.00461525	NA
C1_02390W	-0.000692544	0.998956
C1_02400C	0.0531917	0.6728
C1_02410C	-0.00426039	0.989755
C1_02420C	-0.0573019	0.774799
C1_02430C	-0.0381335	0.866071
C1_02440C	0.0294919	0.814647
C1_02450C	0.283563	0.0936011
C1_02460W	-0.00749356	0.988375
C1_02470W	-0.0290386	NA
C1_02480W	0.0332013	0.879186
C1_02490C	0.00729048	0.988375
C1_02500W	0.00822344	0.965533
C1_02510W	0.0184304	0.919207
C1_02520W	0.00287042	NA
C1_02530C	0.246011	0.0259282
C1_02560W	-0.00755928	NA
C1_02570C	0.00363185	NA
C1_02580W	0.00419751	NA
C1_02590C	-0.0666531	NA
C1_02600W	-0.0567251	NA
C1_02610W	9.61404e-05	0.998956
C1_02620C	0.0202409	0.938254
C1_02630C	0.000481289	0.999006
C1_02640C	0.155648	0.178513
C1_02650W	-0.076253	0.676399
C1_02660C	0.0208036	0.92342
C1_02670C	0.0135013	NA
C1_02680C	0.0185585	NA
C1_02700C	0.00158284	NA
C1_02710W	-0.0311218	0.88587
C1_02720W	0.00327013	0.990833
C1_02730W	-0.0179667	NA
C1_02740C	0.029394	NA
C1_02750C	-0.0690539	0.719189
C1_02760W	-0.0278951	0.912756
C1_02770W	0.0233409	0.919207
C1_02780W	-0.107455	0.475573
C1_02790W	-0.065699	0.695667
C1_02810W	0.166661	0.306864
C1_02820W	-0.0209983	0.918508
C1_02830W	0.0613778	0.676399
C1_02840W	-0.0410054	0.816546
C1_02850W	0.0821239	0.641634
C1_02860C	0.00383595	0.990775
C1_02870W	0.00893125	0.979862
C1_02880C	0.0151805	0.957889
C1_02890C	0.00731556	NA
C1_02900C	0.0758121	0.608583
C1_02910C	0.0227279	NA
C1_02920W	0.0385228	0.856961
C1_02930C	-0.00207645	0.998223
C1_02940C	-0.0434699	0.784221
C1_02950W	0.00555175	NA
C1_02960C	-0.0348612	0.872828
C1_02970W	-0.0605556	0.756691
C1_02980W	-0.0191219	NA
C1_02990C	-0.00726308	0.976819
C1_03000W	-0.139377	0.214075
C1_03010W	-0.0515827	0.793219
C1_03020C	-0.050885	0.754492
C1_03030W	-0.0235292	0.917927
C1_03040W	0.0137848	0.945682
C1_03050W	0.0235057	0.909268
C1_03060C	0.0273368	0.913999
C1_03070C	0.0501696	0.797927
C1_03080C	0.00621374	0.988375
C1_03090W	-0.0213921	0.921791
C1_03100W	-0.0549855	0.784221
C1_03110W	0.00731053	0.988375
C1_03120W	-0.0422116	0.802962
C1_03130C	-0.0146783	0.95661
C1_03140W	-0.00773848	NA
C1_03150C	0.0284463	NA
C1_03160C	-0.0469174	0.81438
C1_03170C	-0.00392898	NA
C1_03180W	-0.0054336	0.988375
C1_03190C	-0.146954	0.0671029
C1_03200C	-0.0125455	0.952674
C1_03210C	-0.0869615	0.619042
C1_03220C	-0.0848254	0.537832
C1_03230C	0.0989079	0.504668
C1_03240W	0.015682	0.952674
C1_03250C	0.0197346	0.912756
C1_03260W	-0.00940163	0.969602
C1_03270W	-0.00120868	NA
C1_03280W	-0.0279185	0.912286
C1_03290W	0.00274836	0.994599
C1_03300C	0.0410151	0.848051
C1_03310W	-0.0871	0.620026
C1_03320C	-0.02021	NA
C1_03330C	-0.0511448	NA
C1_03340C	-0.0284139	0.9086
C1_03350C	0.0269262	0.905486
C1_03360W	-0.242687	0.156402
C1_03370W	0.0102588	0.974741
C1_03380W	-0.377793	0.0233673
C1_03390W	-0.0867249	0.622437
C1_03400W	-0.083354	0.643492
C1_03410W	0.0809421	NA
C1_03430W	0.00128249	0.997825
C1_03440C	0.0365678	0.869052
C1_03450C	-0.15481	0.31056
C1_03460C	-0.0392885	NA
C1_03480C	-0.0994388	0.523263
C1_03490W	-0.053134	0.747456
C1_03500W	0.0318096	0.888261
C1_03510C	-0.695842	0.00172987
C1_03520W	-0.00482548	0.989755
C1_03530W	-0.0051792	0.988375
C1_03540C	0.0335307	0.848051
C1_03550C	-0.111432	0.506804
C1_03560C	0.00274511	0.995368
C1_03600W	-0.0162212	0.9514
C1_03610C	-0.0404344	0.787492
C1_03620C	0.178462	0.0957016
C1_03630W	4.60048e-05	0.999511
C1_03640C	0.042142	0.784221
C1_03650C	0.17865	0.159923
C1_03660W	-0.0121597	NA
C1_03670C	-0.0254978	0.878793
C1_03680W	-0.370196	0.0176673
C1_03690W	-0.0534335	0.765432
C1_03710C	0.145773	0.369366
C1_03720C	-0.466259	0.0436252
C1_03730C	-0.0498206	0.808482
C1_03740W	0.00837575	0.974741
C1_03750W	-0.0245696	0.885551
C1_03760C	0.0522522	0.790547
C1_03770W	-0.00485331	0.988375
C1_03780C	-0.0394701	0.854512
C1_03790C	0.123168	0.278126
C1_03800W	0.133792	0.305285
C1_03810C	0.127232	NA
C1_03820W	0.0280499	0.823623
C1_03830C	0.0112593	0.974741
C1_03840W	0.0627508	NA
C1_03860C	0.0639279	0.695667
C1_03870C	0.0488095	0.814358
C1_03900W	0.0517424	0.604811
C1_03910C	-0.0139118	0.935651
C1_03920C	0.00687323	NA
C1_03930W	0.0192871	0.927459
C1_03940W	0.0369813	0.864006
C1_03950C	-0.0215212	NA
C1_03960C	0.0422543	0.765432
C1_03970W	0.0193703	NA
C1_03980W	0.000135978	NA
C1_03990W	-0.0345391	NA
C1_04000C	0.0458081	0.747913
C1_04010C	0.00763171	NA
C1_04020C	-0.00350705	0.988375
C1_04030W	0.023915	0.905486
C1_04040C	0.0317558	0.888261
C1_04060W	-0.00725065	NA
C1_04070C	0.017808	NA
C1_04080W	0.0235075	NA
C1_04090C	0.0492665	NA
C1_04100C	-0.0809433	0.560571
C1_04110W	0.00598385	NA
C1_04120C	0.020444	0.908982
C1_04130W	0.122101	0.386566
C1_04140W	-0.00368091	NA
C1_04150C	0.0139711	NA
C1_04160C	0.00603486	NA
C1_04170C	0.246326	0.0116369
C1_04180W	0.264056	0.00496193
C1_04190C	0.0416491	0.814647
C1_04200C	-0.00105671	0.998956
C1_04210C	-0.0327896	0.885551
C1_04220C	-0.0485591	0.675623
C1_04230W	0.00994559	0.979862
C1_04240C	0.361475	5.67666e-05
C1_04250C	0.00531738	NA
C1_04260W	0.281418	0.000556541
C1_04270C	0.00669082	NA
C1_04280C	0.0389417	NA
C1_04290C	-0.261592	0.0172007
C1_04300C	-0.221522	0.0327336
C1_04310C	0.00910034	NA
C1_04320W	0.0264048	0.876941
C1_04330W	0.112748	0.503266
C1_04340C	-0.00970273	NA
C1_04350C	0.0672002	NA
C1_04360C	-0.00468951	0.989755
C1_04370C	0.123744	0.434324
C1_04380W	-0.00435297	0.989755
C1_04390C	0.105593	0.426765
C1_04400C	-0.0177751	0.943739
C1_04410C	-0.0175063	0.944985
C1_04420C	-0.167612	0.212653
C1_04430C	0.00639442	0.983163
C1_04440W	-0.00762706	NA
C1_04450C	0.539138	0.0134309
C1_04460C	0.0019906	NA
C1_04470C	0.0372703	NA
C1_04480C	-0.01007	0.968408
C1_04490W	0.00186638	0.998956
C1_04500W	0.00651421	NA
C1_04510W	0.00519021	0.988375
C1_04520C	-0.0660252	0.724589
C1_04530C	0.0544096	0.75644
C1_04540C	0.0147202	0.939061
C1_04550W	0.053042	0.610883
C1_04560W	0.00443339	NA
C1_04570C	0.016711	NA
C1_04580C	-0.0899546	0.465401
C1_04590W	0.14276	0.37707
C1_04600C	0.044459	0.831904
C1_04610W	-0.0611108	0.704317
C1_04620W	-0.287056	0.0543186
C1_04630C	0.0946036	0.553328
C1_04640W	-0.0347058	0.814647
C1_04650W	-0.0182122	NA
C1_04660W	-0.0373784	0.764394
C1_04670W	0.0376616	0.848051
C1_04680W	-0.314181	0.0034848
C1_04700C	-0.034334	NA
C1_04710C	0.167644	0.30563
C1_04720W	-0.0217812	0.893596
C1_04730C	-0.00505885	0.989755
C1_04740W	-0.0152013	NA
C1_04750W	-0.00173277	NA
C1_04760C	0.0178095	0.936433
C1_04770C	-0.0702324	0.336838
C1_04780C	0.00424554	0.989755
C1_04790W	-0.0242473	0.918508
C1_04810W	-0.0110077	0.957889
C1_04820C	0.0714645	0.68483
C1_04830W	0.0326328	0.88587
C1_04840C	0.0240986	0.872828
C1_04850C	-0.0241847	NA
C1_04860W	-0.0363259	0.848051
C1_04870W	-0.000975413	NA
C1_04880C	0.0276918	0.905486
C1_04890W	0.00328877	0.992183
C1_04900W	0.0411588	0.765432
C1_04910C	-0.0615853	0.666902
C1_04930C	0.00668202	NA
C1_04940C	0.00738262	NA
C1_04950C	0.00648986	0.986886
C1_04960C	0.0544951	0.676994
C1_04970W	0.176017	0.199577
C1_04980C	-0.00870834	0.988375
C1_04990C	0.0190188	0.928032
C1_05000W	0.0580558	0.744065
C1_05010C	-0.0275092	0.864378
C1_05020C	-0.0229508	0.872828
C1_05030C	0.0225761	0.88587
C1_05050C	0.0130483	0.9701
C1_05060W	0.0903876	0.606531
C1_05070C	0.0214085	0.887133
C1_05080W	-0.0427821	NA
C1_05090W	0.0688142	0.674372
C1_05100W	-0.0117948	NA
C1_05110C	0.028671	0.888261
C1_05120W	0.0445471	0.772921
C1_05140W	0.0777174	0.676399
C1_05160C	-0.00683712	NA
C1_05170C	0.00165698	0.998956
C1_05180C	0.0790083	0.640882
C1_05190C	0.305767	0.0585662
C1_05200C	-0.0624195	0.608583
C1_05210C	0.0018721	0.998956
C1_05220C	0.0114683	NA
C1_05230W	0.117435	0.475573
C1_05240C	-0.0696476	0.709455
C1_05250W	-0.0385899	0.831904
C1_05260C	-0.0585385	0.709455
C1_05270C	0.00431091	0.989755
C1_05280W	0.00794241	0.977001
C1_05290W	0.0139125	0.960963
C1_05300C	-0.458848	0.0178311
C1_05320C	0.036631	0.812711
C1_05330C	-0.028973	0.863707
C1_05340C	0.0258073	0.897008
C1_05350W	-0.00493667	NA
C1_05360C	0.0280314	0.905542
C1_05370C	-0.0186786	NA
C1_05380C	0.00635516	0.988375
C1_05390C	0.0257267	0.908553
C1_05400C	0.0470214	0.695667
C1_05410C	-0.00881894	0.976932
C1_05420W	0.00995948	0.974741
C1_05430W	-0.0769652	0.620026
C1_05440C	-0.00220944	NA
C1_05460W	0.0216483	0.925685
C1_05470W	0.158368	0.32769
C1_05480C	-0.00713904	NA
C1_05490C	0.00569619	0.988375
C1_05500W	0.131212	0.409182
C1_05510C	-0.0165114	0.920861
C1_05520W	0.0175873	0.912756
C1_05530C	0.0383465	0.863517
C1_05540C	0.0199528	0.892153
C1_05560W	0.022839	0.920861
C1_05600W	-0.0294315	0.866198
C1_05610W	-0.00146518	0.998956
C1_05620C	-0.00649947	NA
C1_05630C	-0.0350186	0.866404
C1_05640C	0.0387085	0.861617
C1_05650W	-0.0113407	0.965628
C1_05660C	0.0012083	0.998956
C1_05670W	-0.00553197	0.988375
C1_05680C	0.0238588	0.924211
C1_05700W	-0.0360513	NA
C1_05710C	0.00195631	NA
C1_05720W	-0.0409541	0.815114
C1_05730W	-0.00138013	NA
C1_05740C	-0.00837586	NA
C1_05750C	0.0081777	0.988375
C1_05760C	-0.014093	NA
C1_05770C	-0.0259923	0.869052
C1_05780W	0.0294124	0.89443
C1_05790W	0.0528403	0.765432
C1_05800C	-0.0142792	0.927524
C1_05810W	-0.00262588	0.995666
C1_05820C	-0.0354733	NA
C1_05840W	-0.0259422	0.841812
C1_05850W	-0.0215381	0.920861
C1_05860W	-0.0385312	0.74407
C1_05870W	0.00431993	0.988375
C1_05880W	0.045453	0.79102
C1_05890W	0.00110808	NA
C1_05900W	0.00554619	0.988375
C1_05910W	-0.0330963	NA
C1_05920W	-0.0472079	0.717508
C1_05930C	-0.000124744	0.999511
C1_05940W	-0.939138	3.20404e-19
C1_05950C	-0.556944	0.00448844
C1_05960W	-1.77936	1.70245e-14
C1_05980W	0.00562822	0.988375
C1_05990C	0.000228414	NA
C1_06000W	-0.00920091	NA
C1_06010W	0.292109	0.0509517
C1_06020W	-0.00560687	0.988375
C1_06030C	0.0145799	NA
C1_06040W	7.71918e-05	NA
C1_06050C	0.0783622	0.668491
C1_06060C	0.0476825	0.81438
C1_06070W	0.052803	0.798469
C1_06080C	0.0256885	0.878793
C1_06090C	0.0321506	0.885179
C1_06100C	0.0418469	0.829915
C1_06110C	0.00471589	0.988375
C1_06120C	-0.00330979	NA
C1_06130C	0.45841	0.0080512
C1_06140C	0.048371	NA
C1_06180W	-0.0616388	0.754492
C1_06190C	-0.0480931	0.81438
C1_06200W	-0.038519	0.810336
C1_06210W	0.0258167	0.854512
C1_06220C	-0.000469611	NA
C1_06230C	0.0366368	0.81438
C1_06250W	-0.0469431	0.709455
C1_06270W	0.0125545	0.944985
C1_06280C	0.00832387	0.975923
C1_06300W	0.00133131	NA
C1_06320W	0.0175787	0.905486
C1_06340W	-0.0144739	NA
C1_06350W	0.0153382	0.920725
C1_06360W	0.0275686	0.814647
C1_06380C	-0.010612	0.952674
C1_06390W	0.053744	NA
C1_06400C	0.0962834	0.553328
C1_06410W	-0.0237728	NA
C1_06420C	0.0118725	0.958439
C1_06440C	0.041359	0.832468
C1_06450C	-0.0159392	0.946548
C1_06460C	0.0354579	0.841812
C1_06470W	0.200896	0.00783506
C1_06480C	0.0779103	0.66601
C1_06500W	0.0338	0.843893
C1_06510C	-0.0169288	0.948105
C1_06520C	0.0181577	NA
C1_06530C	-0.0399188	0.854512
C1_06540C	0.0471291	0.812711
C1_06550W	-0.180111	0.129326
C1_06560W	0.00812718	0.974741
C1_06570W	-0.00770201	NA
C1_06580W	-0.00489534	0.989755
C1_06590C	-0.0117475	0.974741
C1_06600W	-0.0626558	0.739877
C1_06630W	-0.0325448	0.841812
C1_06640C	0.0320006	0.872828
C1_06650W	0.0415735	0.814647
C1_06660W	0.0170293	0.938254
C1_06670W	0.0622599	0.73802
C1_06680W	-0.0361518	0.75644
C1_06690W	-0.0670603	0.678893
C1_06700W	-0.00112814	0.998956
C1_06710W	-0.000471724	0.999006
C1_06720C	-0.033315	NA
C1_06730W	0.000160446	0.999006
C1_06740C	0.0712565	0.692559
C1_06750W	-0.0329396	NA
C1_06760C	0.0484123	0.815114
C1_06770W	0.00981979	0.979862
C1_06780W	-0.137114	0.342549
C1_06790C	-0.0474988	0.814647
C1_06800W	0.0427064	0.831904
C1_06810W	-0.851369	5.49139e-05
C1_06820W	-0.0550167	0.785037
C1_06830W	0.00465478	NA
C1_06840C	0.015092	0.93668
C1_06850W	0.0544184	0.765432
C1_06870C	-0.037155	NA
C1_06880C	0.00325761	NA
C1_06890C	-0.0281428	0.892851
C1_06900C	-0.228468	0.0559387
C1_06910C	0.300284	0.0773574
C1_06920C	0.00137894	NA
C1_06930W	-0.204284	0.0629463
C1_06940C	-0.0429927	0.704317
C1_06950C	0.0034763	NA
C1_06960W	0.0245714	0.918508
C1_06970C	0.0214227	0.907708
C1_06980C	-0.0838858	0.616145
C1_07000W	0.0850851	0.629729
C1_07010W	-0.0221963	0.892851
C1_07020C	0.0420556	0.820953
C1_07030C	0.060042	0.555301
C1_07050C	-0.0358972	0.820953
C1_07060C	0.0202067	0.920861
C1_07070C	0.0100058	0.972543
C1_07080W	-0.00244563	NA
C1_07090C	0.00138429	0.998956
C1_07100C	-0.0114906	NA
C1_07110W	-0.0346053	0.872828
C1_07120W	-0.393609	1.95175e-07
C1_07130C	0.0493446	0.807844
C1_07140C	0.0116831	0.974741
C1_07150W	-0.00943801	0.955715
C1_07160C	-0.824365	0.00042797
C1_07170C	0.0157331	NA
C1_07180W	-0.114368	0.464681
C1_07190W	-0.00459555	0.989755
C1_07200W	-0.0751987	0.68483
C1_07210C	-0.0712304	0.695667
C1_07220W	0.41845	0.125538
C1_07230W	-0.109176	0.415812
C1_07240W	0.0535363	0.754492
C1_07250C	-0.046949	0.799602
C1_07260C	-0.0132421	0.93668
C1_07270W	-0.0139523	0.958439
C1_07280C	0.016893	NA
C1_07290W	0.00916162	NA
C1_07320W	0.00327817	NA
C1_07330W	-0.00126814	NA
C1_07340W	-0.0308044	0.893596
C1_07350C	-0.0243293	NA
C1_07360W	0.0426576	0.832468
C1_07370C	-0.0536836	0.645392
C1_07380C	-0.00699828	NA
C1_07390W	-0.0695213	0.692559
C1_07400C	-0.014731	0.947238
C1_07410C	0.023839	0.924617
C1_07420C	-0.00191199	0.995666
C1_07430W	-3.42836	NA
C1_07440W	0.0274975	0.894216
C1_07450W	0.0136704	NA
C1_07460C	-0.0028017	0.995106
C1_07470C	0.0343268	0.81438
C1_07480C	-0.001417	NA
C1_07490C	0.000931928	0.998956
C1_07500C	0.117894	0.386566
C1_07510W	0.0263932	0.909268
C1_07520C	-0.0996335	0.308984
C1_07530W	-0.0200607	NA
C1_07540C	-0.0869687	0.555369
C1_07550W	-0.0193861	0.928032
C1_07560W	-0.00718576	NA
C1_07570C	-0.00419138	0.988375
C1_07590C	0.0386779	0.772074
C1_07600W	0.262107	0.0246401
C1_07610C	0.0178295	NA
C1_07620C	0.000978126	NA
C1_07630W	0.0900565	0.608583
C1_07640C	0.0121662	NA
C1_07650W	-0.0356331	NA
C1_07660W	-0.0183163	NA
C1_07680W	-0.0231647	0.897064
C1_07690C	-0.0376398	0.832468
C1_07700C	0.0442173	0.834651
C1_07710C	-0.259708	0.0134309
C1_07770W	2.72987e-05	NA
C1_07780W	-0.0348428	0.856961
C1_07790C	0.319389	0.0586087
C1_07800W	0.0827856	0.566003
C1_07810C	-0.00838178	0.975547
C1_07820W	-0.0634856	0.596789
C1_07830C	-0.00903416	NA
C1_07840W	-0.0204686	0.909268
C1_07850C	0.015507	NA
C1_07860W	0.00334205	NA
C1_07870C	-0.035677	0.872828
C1_07880C	-0.0106599	0.976932
C1_07890C	-0.231318	0.0629463
C1_07900W	-0.300318	0.044932
C1_07910C	0.0200079	0.938349
C1_07920W	0.0885465	0.610883
C1_07930C	-0.0421234	NA
C1_07940W	-0.000332079	NA
C1_07950C	0.283927	0.0849601
C1_07960W	0.0888277	0.553328
C1_07970C	-0.0550664	0.759244
C1_07980C	0.000557719	NA
C1_07990C	-0.00483	NA
C1_08000W	0.0472579	0.728421
C1_08010W	0.0169709	0.952674
C1_08020W	-0.0552887	0.765432
C1_08030W	0.00391378	0.991106
C1_08040W	-0.0122863	NA
C1_08050W	-0.0051671	0.989755
C1_08060W	-0.226069	0.214075
C1_08070W	-0.0449711	NA
C1_08080C	0.00654268	0.988375
C1_08090C	0.0353174	0.863707
C1_08100W	0.00300777	0.995368
C1_08110W	-0.0239078	0.92342
C1_08120W	0.000476223	0.998956
C1_08130C	-0.0415708	NA
C1_08140W	-0.00946519	0.963937
C1_08150C	0.0212048	NA
C1_08160W	-0.021447	0.928682
C1_08170C	0.0187247	0.897064
C1_08180C	-0.0733184	0.692559
C1_08190C	0.00717743	NA
C1_08200W	-0.00789865	0.975547
C1_08210C	0.00242976	0.995666
C1_08220W	-0.0529093	0.78813
C1_08230C	0.00158416	0.998956
C1_08240C	-0.0391353	0.814647
C1_08260C	-0.0371987	0.863707
C1_08270C	0.0106938	0.976932
C1_08290C	0.0554817	0.775713
C1_08300W	0.0117334	0.974741
C1_08310W	0.0279575	0.872828
C1_08320W	-0.201147	0.0515242
C1_08330C	0.0194767	NA
C1_08340C	-0.0052779	NA
C1_08350C	-0.0297121	0.905052
C1_08360C	-0.603811	1.00887e-13
C1_08370W	-0.0885735	0.606527
C1_08380W	-0.0597136	0.68483
C1_08390C	-0.020666	0.925656
C1_08400C	-0.0611275	0.74407
C1_08410C	0.0833629	0.585053
C1_08420W	-0.0439495	0.835323
C1_08430W	-0.0376375	0.850504
C1_08440C	0.0277714	0.841812
C1_08450C	-0.00574859	0.988375
C1_08460C	-0.329152	0.0195472
C1_08470W	-0.00527217	0.988375
C1_08480C	-0.00352855	0.988375
C1_08490W	-0.0203717	0.934124
C1_08500C	-0.142978	0.311439
C1_08510W	0.00416875	0.988375
C1_08520C	0.0708413	0.689975
C1_08530W	0.00903113	NA
C1_08540C	-0.055757	0.778486
C1_08550C	0.0728772	0.689809
C1_08560W	0.0238044	0.921718
C1_08570C	0.00198809	NA
C1_08580C	-0.0406538	0.823623
C1_08590C	-0.320354	0.0261548
C1_08600C	0.0107558	0.977001
C1_08610C	0.0363132	0.872828
C1_08620W	-0.0403596	0.74407
C1_08630W	0.0421301	0.834651
C1_08640W	0.0164156	0.938254
C1_08650C	-0.00467907	NA
C1_08660C	0.0325342	0.841812
C1_08670W	-0.0499174	0.778553
C1_08680C	0.0299644	0.848051
C1_08690W	0.057002	0.723039
C1_08700W	-0.0258081	0.918508
C1_08710W	0.0922114	0.451033
C1_08730W	-0.0627385	0.635531
C1_08740C	-0.0314089	0.889696
C1_08750W	0.0322806	0.802962
C1_08760W	0.00529676	0.988375
C1_08770W	-0.0218995	0.885551
C1_08780W	-0.00786663	0.988375
C1_08790W	0.04019	NA
C1_08800W	-0.142082	0.37432
C1_08810C	0.168323	0.128236
C1_08820C	0.0230429	NA
C1_08830C	-0.00670015	NA
C1_08840W	-0.00650486	NA
C1_08850C	-0.0068964	NA
C1_08860C	0.0978104	0.464681
C1_08870C	0.00635421	0.988375
C1_08880W	-0.0377333	0.84549
C1_08890C	0.01297	NA
C1_08900W	0.00388633	0.991211
C1_08910C	0.0217662	NA
C1_08920W	0.136752	0.389816
C1_08930C	0.0797968	0.654183
C1_08940C	-0.030251	NA
C1_08950W	0.0211169	0.926984
C1_08960W	0.047741	NA
C1_08970W	0.0554977	0.772074
C1_08980C	0.00872671	0.986886
C1_08990C	0.042513	0.834651
C1_09000W	0.0124974	NA
C1_09010W	0.0105826	0.973275
C1_09020W	0.0177357	0.991357
C1_09030C	-0.0664964	0.692559
C1_09040C	0.15971	0.319215
C1_09050W	0.0879807	0.550025
C1_09060C	0.010281	NA
C1_09070W	-0.0113813	0.947238
C1_09080C	-0.0601983	0.75644
C1_09090C	0.0203508	0.920861
C1_09100W	0.01064	NA
C1_09110W	-0.00287031	NA
C1_09120W	0.164482	0.306864
C1_09130W	0.0482253	0.747456
C1_09140C	0.00515608	NA
C1_09150W	0.0015929	NA
C1_09160W	0.0302537	NA
C1_09170W	0.0216212	0.932445
C1_09180W	0.0231615	NA
C1_09190C	-0.0203517	0.918508
C1_09200W	-0.0180806	0.89443
C1_09210C	0.0309498	0.88587
C1_09220W	-0.163964	0.31056
C1_09230C	-0.021721	0.918508
C1_09240C	-0.0150957	NA
C1_09250W	0.0567919	0.765432
C1_09260C	0.0443956	0.796847
C1_09270W	-0.0266317	NA
C1_09280W	0.012363	0.959701
C1_09290C	0.0220157	0.904725
C1_09310C	-0.00152959	NA
C1_09320C	0.101996	0.409182
C1_09330W	0.107411	0.528969
C1_09340C	-0.0118573	NA
C1_09350W	0.0240134	0.924149
C1_09360C	-0.0308794	0.888261
C1_09370W	-0.020408	0.925656
C1_09380W	-0.0378973	0.79305
C1_09390W	0.0540918	0.632802
C1_09400C	-0.0088866	NA
C1_09430W	0.165617	0.273054
C1_09440W	-0.00240527	NA
C1_09450C	-0.0864547	0.620026
C1_09460W	-0.157644	0.200779
C1_09470C	0.000817111	0.998956
C1_09480W	0.0758743	NA
C1_09490C	-0.00701548	0.988375
C1_09500W	-0.0161065	NA
C1_09510W	0.0631079	0.74407
C1_09520C	0.0326787	0.872828
C1_09530W	-0.00356911	0.988375
C1_09540W	0.0556593	0.745895
C1_09560C	-0.00601081	NA
C1_09570W	-0.00390362	0.991106
C1_09580C	0.00320692	NA
C1_09600C	0.0192177	0.863517
C1_09610W	-0.0231948	0.920861
C1_09620C	0.00774054	0.987665
C1_09630W	0.012188	0.96961
C1_09640W	-0.138988	0.271009
C1_09650W	-0.0117675	NA
C1_09660W	-0.0329998	0.872828
C1_09670C	0.0116064	0.955594
C1_09680W	-0.0169207	0.947357
C1_09690W	0.00521954	NA
C1_09710C	0.0127541	0.972543
C1_09720W	-0.334533	0.0116281
C1_09730W	0.0310015	0.821581
C1_09740C	0.0392651	NA
C1_09750W	-0.0263061	0.913999
C1_09760C	0.0249003	0.885179
C1_09770W	0.00620612	NA
C1_09780C	0.0755774	0.608433
C1_09790C	0.0330793	0.872828
C1_09800C	0.0587574	0.735107
C1_09810W	-0.00918196	0.987665
C1_09820C	-0.00827311	0.954596
C1_09830W	0.0674703	0.723655
C1_09840C	0.0725162	0.676399
C1_09850C	0.0205198	0.932828
C1_09860C	0.0266117	0.912756
C1_09870W	-0.0539671	0.640882
C1_09880C	0.0439037	0.772074
C1_09900W	0.00631371	NA
C1_09910C	-0.0430212	0.781265
C1_09920W	-0.0339543	0.81438
C1_09930W	0.00361686	NA
C1_09940W	0.017013	NA
C1_09950C	-0.0223381	0.912415
C1_09960W	-0.00571008	0.988375
C1_09970C	0.0300029	0.873814
C1_09980C	-0.0286574	0.827273
C1_09990W	0.0607938	0.721657
C1_10000C	0.0795409	0.598167
C1_10010C	0.0174581	0.932836
C1_10020W	0.00321223	0.994599
C1_10030W	0.0365813	0.86833
C1_10040W	-0.0119563	0.974741
C1_10070C	0.0353898	0.872828
C1_10080W	0.766182	0.00717472
C1_10090C	-0.0692538	0.68483
C1_10100C	0.0745753	0.657552
C1_10110W	-0.000867477	NA
C1_10120C	-0.0105804	0.979862
C1_10130W	0.0113135	NA
C1_10140C	-0.0188826	NA
C1_10160W	0.0209194	0.934701
C1_10180C	0.0133326	NA
C1_10190W	-0.0133245	0.957889
C1_10200C	0.011109	0.976819
C1_10210C	0.0229871	0.925656
C1_10220C	0.0306736	0.885179
C1_10230C	-0.00779384	0.982259
C1_10240C	0.0056846	NA
C1_10250C	0.0486446	0.71128
C1_10260C	0.0762131	0.677069
C1_10270C	-0.0962403	0.582002
C1_10280C	-0.0610369	0.659635
C1_10290W	-0.0342177	NA
C1_10300W	0.042232	0.814647
C1_10310W	-0.0284136	NA
C1_10320W	0.0122591	NA
C1_10330C	0.0360166	0.790721
C1_10340W	0.0176941	NA
C1_10350C	-0.0867676	0.621903
C1_10360C	-0.0296626	0.896409
C1_10380C	-0.0227099	0.930467
C1_10390C	0.12313	0.160496
C1_10400C	-0.0429522	0.812711
C1_10410W	-0.013753	NA
C1_10420C	-0.0227215	0.912864
C1_10430W	-0.0249153	NA
C1_10440W	0.0214751	0.926128
C1_10450W	0.041477	0.843893
C1_10460W	0.0802956	0.527576
C1_10470W	0.0400586	0.855753
C1_10480W	0.0202318	0.932836
C1_10490W	-0.0247568	0.920861
C1_10500W	-0.516676	0.0343162
C1_10510W	-0.00504645	NA
C1_10520W	-0.00756834	NA
C1_10530W	-0.0109189	0.976761
C1_10540C	0.0162949	0.924617
C1_10550C	-0.0225149	NA
C1_10560C	0.00150598	NA
C1_10570C	0.00995241	NA
C1_10580C	-0.0154412	NA
C1_10590W	0.0122275	NA
C1_10610W	0.0593614	0.747456
C1_10620W	0.0437526	0.81438
C1_10630C	-0.00346296	NA
C1_10640C	0.0584195	0.752761
C1_10650W	-0.00389576	0.989492
C1_10660W	0.102278	0.538254
C1_10670C	-0.0106658	0.977721
C1_10680C	-0.0674737	0.721657
C1_10690W	0.0321358	0.875334
C1_10700C	-0.0799843	NA
C1_10710C	0.0509275	0.695667
C1_10720C	0.00407005	0.990212
C1_10730W	-0.0107056	NA
C1_10740C	-0.0108174	NA
C1_10750C	-0.0293216	0.885551
C1_10760W	-0.0172987	0.920861
C1_10770W	0.0320252	0.795153
C1_10780C	-0.0718726	0.560571
C1_10790W	-0.182497	0.0570939
C1_10800C	0.00281428	0.995368
C1_10810W	-0.00883853	NA
C1_10820C	-0.0828219	0.620026
C1_10830W	0.0311167	0.853126
C1_10840C	-0.026041	0.918508
C1_10850W	0.000997105	NA
C1_10860C	-0.12087	0.459634
C1_10870W	0.0179002	0.93796
C1_10880W	0.131975	0.344777
C1_10890C	0.0223829	0.925656
C1_10910C	0.0684033	0.676994
C1_10920W	-0.0151205	0.920966
C1_10930C	-0.0152673	0.955594
C1_10940C	-0.103577	0.531568
C1_10950C	0.140908	0.361192
C1_10960W	-0.00287007	0.995368
C1_10970W	0.00602766	0.988375
C1_10990C	0.00469058	0.989755
C1_11000C	0.184662	0.212654
C1_11010C	-0.000326644	NA
C1_11020W	-5.78664e-05	0.999959
C1_11030W	0.00550222	0.988375
C1_11040W	0.0309354	0.877783
C1_11050W	0.0404871	NA
C1_11060C	-0.0174273	0.938254
C1_11070W	0.0970041	0.573777
C1_11080W	0.133517	0.409182
C1_11090C	0.00607592	0.988375
C1_11100W	-0.0018532	0.997214
C1_11110C	0.00380525	0.989755
C1_11120C	-0.113714	0.498422
C1_11130W	-0.0430756	0.732627
C1_11140W	0.0264848	0.872828
C1_11150W	-0.0703467	0.553328
C1_11160C	0.121186	0.462583
C1_11170W	-0.0822471	0.640882
C1_11190W	0.0136251	0.955715
C1_11200W	-0.0859461	0.459634
C1_11210C	-0.00231949	0.9982
C1_11220C	0.0412236	0.841812
C1_11230W	-0.00125101	0.998956
C1_11240C	-0.0373835	0.863707
C1_11250W	-0.0227828	0.918508
C1_11270W	-0.0379044	0.812711
C1_11280W	-0.00620706	0.988375
C1_11290W	0.0283356	NA
C1_11300C	-0.0285534	0.863707
C1_11310C	0.0204402	0.927524
C1_11320C	-0.00718189	NA
C1_11330C	-0.0590509	0.765432
C1_11340W	-0.00877146	NA
C1_11350C	-0.21183	0.215752
C1_11360W	-0.0101886	0.975228
C1_11370C	0.0212809	0.892153
C1_11380W	0.0080706	0.988375
C1_11400C	-0.0239046	0.921718
C1_11410C	0.0512063	0.726807
C1_11420W	0.282798	0.0215368
C1_11430W	-0.0082297	0.987665
C1_11440C	-0.0204845	0.919459
C1_11450C	-0.238993	0.0773574
C1_11470C	-0.0252539	NA
C1_11480W	-0.691198	0.0020713
C1_11490C	-0.00544906	NA
C1_11500C	0.0538926	0.765432
C1_11510C	0.0208055	0.872828
C1_11520C	0.0736195	0.690721
C1_11530C	-0.0137638	NA
C1_11540C	-0.00938464	0.986886
C1_11550W	-0.0444474	0.832468
C1_11560C	-0.0206815	0.914502
C1_11570W	-0.00693763	NA
C1_11580W	-0.0415252	0.74687
C1_11590W	-0.0840706	0.638597
C1_11600W	0.00606371	0.988375
C1_11610C	-0.0256467	0.874522
C1_11620W	-0.0232581	NA
C1_11640C	0.0383187	0.81438
C1_11650W	-0.000386539	0.999006
C1_11660W	-0.00989749	0.979862
C1_11670W	-0.357635	0.00803541
C1_11680C	-0.00537019	NA
C1_11690W	0.0453609	NA
C1_11700C	0.00706564	0.976969
C1_11720W	0.00314506	NA
C1_11730W	-0.0492989	0.81438
C1_11740W	-0.00818444	0.979528
C1_11750W	0.0329755	0.835303
C1_11760C	0.0101204	0.976761
C1_11770C	-0.00160668	0.998956
C1_11780W	-0.00432413	NA
C1_11790W	-0.0320842	0.831904
C1_11800C	0.00330098	NA
C1_11810W	-0.00356914	0.988375
C1_11850W	0.013043	NA
C1_11860W	-0.0596269	0.742468
C1_11870W	0.0575322	0.762706
C1_11880W	0.177421	0.231444
C1_11890W	-0.0188669	NA
C1_11900C	0.014601	0.948105
C1_11910W	0.0374802	NA
C1_11920W	-0.0259786	0.866404
C1_11930W	0.105609	0.506804
C1_11940C	0.0225658	NA
C1_11960C	-0.0169478	0.924149
C1_11970C	-0.0249355	0.885179
C1_11980W	-0.00257095	NA
C1_11990W	-0.140869	0.2909
C1_12000C	-0.00721705	NA
C1_12010C	-0.0409327	0.750577
C1_12030W	-0.125084	0.32952
C1_12050W	-0.0422766	0.837979
C1_12060C	-0.0194987	NA
C1_12070C	0.0389899	NA
C1_12080W	-0.00774707	0.976844
C1_12100C	-0.0246341	NA
C1_12110C	-0.00202171	NA
C1_12120W	-0.0398617	0.733834
C1_12130C	0.0109151	0.958487
C1_12150C	0.00396769	NA
C1_12160W	-0.028306	NA
C1_12170C	0.0324105	0.841812
C1_12180C	-0.0516569	0.709455
C1_12190W	0.00950564	NA
C1_12200W	0.0246232	0.878937
C1_12210W	-0.0146531	0.958439
C1_12220W	-0.0283336	0.841812
C1_12230W	0.0256948	0.919207
C1_12240C	0.0269452	0.854512
C1_12250C	-0.1715	0.284755
C1_12260W	-0.031279	NA
C1_12270W	-0.0118006	NA
C1_12280C	0.0307206	0.832468
C1_12290C	-0.000740399	0.999006
C1_12310C	0.0565283	0.776826
C1_12320C	0.146512	0.210813
C1_12340C	0.0480343	0.81438
C1_12350W	-0.0026217	0.995666
C1_12360C	-0.0885771	0.593597
C1_12370W	-0.00129181	0.998956
C1_12380C	-0.0761063	0.68228
C1_12390C	0.0655911	0.646621
C1_12400C	-0.0595177	0.579372
C1_12410C	-0.0954646	0.560571
C1_12420C	-0.00169501	NA
C1_12430W	-0.0633572	0.611306
C1_12440W	0.0762047	0.584004
C1_12450C	-0.0419651	0.825518
C1_12470W	-0.0286391	NA
C1_12480W	-0.00896629	NA
C1_12490W	-0.0914818	0.595168
C1_12510W	-0.00291755	0.989755
C1_12520W	0.0099287	NA
C1_12530C	0.0118848	0.943739
C1_12540W	0.0787673	0.461066
C1_12550C	-0.0044263	0.990833
C1_12570C	0.0975112	0.55308
C1_12580W	0.0236899	0.904777
C1_12590W	0.300296	0.00582105
C1_12600C	0.348915	0.00627082
C1_12610W	0.0460744	0.821562
C1_12620W	-0.0734423	0.688948
C1_12630C	0.487976	0.076207
C1_12640W	-0.0151148	NA
C1_12650C	-0.0172861	NA
C1_12660W	0.0461753	0.692559
C1_12670C	0.0103287	NA
C1_12680W	0.0918489	0.553328
C1_12690C	-0.00226331	NA
C1_12700W	-0.0116133	NA
C1_12710C	0.0173444	0.919763
C1_12730W	0.00273851	NA
C1_12740W	0.0568866	0.668624
C1_12750C	0.0466346	0.765432
C1_12760W	-0.0389302	0.850504
C1_12770W	0.049087	0.809499
C1_12780W	-0.0573875	0.730374
C1_12790C	0.0895463	0.600067
C1_12800W	-0.0371827	NA
C1_12810W	0.0271105	0.878793
C1_12820C	0.0467468	0.81438
C1_12830C	-0.0213393	0.872828
C1_12840W	0.00388665	NA
C1_12850W	-0.0212318	NA
C1_12860C	0.0217676	NA
C1_12870C	-0.0143209	NA
C1_12880C	0.00286771	NA
C1_12890W	0.00908666	NA
C1_12900W	0.0358826	0.81438
C1_12910W	0.037813	NA
C1_12920C	0.0258968	0.863707
C1_12930C	-0.00700192	NA
C1_12950W	-0.0262305	0.885179
C1_12960C	0.0179559	0.939061
C1_12970C	0.0329676	0.856961
C1_12980W	-0.0218598	NA
C1_12990W	-0.0021948	0.995368
C1_13000W	0.0642465	NA
C1_13010W	0.224359	0.180902
C1_13020C	0.063301	0.709455
C1_13030C	0.00340001	0.994808
C1_13040C	0.00329605	NA
C1_13050W	0.0627371	0.666404
C1_13060C	0.0967671	0.479743
C1_13070C	0.105594	0.506804
C1_13100W	1.0767	NA
C1_13110C	0.0823401	0.627942
C1_13120C	-0.0241719	0.872828
C1_13130C	0.152978	0.245452
C1_13140C	0.153311	0.24503
C1_13150W	0.00459809	NA
C1_13160W	-0.593543	0.00946651
C1_13170C	-0.0239878	0.91974
C1_13180W	0.00446957	NA
C1_13190W	-0.0894291	0.610883
C1_13200C	0.0506193	0.721814
C1_13210C	0.0652283	NA
C1_13220C	-0.00681746	0.988375
C1_13240W	-0.0354825	NA
C1_13250W	-0.0169436	0.947755
C1_13260W	0.0491596	0.80516
C1_13270W	0.0133999	NA
C1_13280C	0.0223106	0.927459
C1_13290W	-0.00416427	NA
C1_13300C	0.0480973	0.81438
C1_13310W	-0.0212921	0.872828
C1_13320C	-0.109179	0.504708
C1_13330C	0.0200462	0.938254
C1_13350W	-0.0196671	0.939061
C1_13360C	0.0862068	NA
C1_13370W	0.265603	0.133919
C1_13380W	0.0619309	0.557217
C1_13390W	-0.037296	NA
C1_13400C	0.0171832	0.932828
C1_13410W	0.0145586	0.939061
C1_13420C	-0.0305931	0.888261
C1_13450W	0.0750651	NA
C1_13470W	0.00596287	NA
C1_13480W	-0.194916	0.202213
C1_13490C	0.0235165	NA
C1_13500C	-0.00252835	NA
C1_13510C	0.0356846	NA
C1_13520C	0.00698426	0.988375
C1_13540W	0.01586	0.919459
C1_13550C	0.0842539	0.626897
C1_13560W	-0.051284	0.695667
C1_13570W	-0.109307	0.475573
C1_13580W	0.0227019	0.92342
C1_13590W	0.00402225	NA
C1_13600W	0.00741129	NA
C1_13610C	-0.157227	0.331309
C1_13620W	-0.330521	0.00135472
C1_13630W	0.00111851	NA
C1_13640W	0.00763755	0.988375
C1_13650C	-0.00449471	NA
C1_13660W	0.0602663	0.654135
C1_13670W	-0.791478	0.0034848
C1_13680C	0.0793505	0.666788
C1_13690C	-0.0467524	0.814358
C1_13700W	-0.0899922	0.421395
C1_13710C	0.000737483	NA
C1_13720W	-0.0348118	0.873814
C1_13730C	0.103498	0.543742
C1_13740W	-0.0102381	0.963937
C1_13750C	-0.0179929	NA
C1_13760W	-0.0332265	0.873875
C1_13770C	-0.0447601	NA
C1_13780W	-0.0943553	0.583394
C1_13790C	-0.061736	0.553328
C1_13800C	0.00623655	NA
C1_13810W	-0.0893737	0.531568
C1_13820C	0.0987014	0.571482
C1_13830C	-0.0798035	0.640882
C1_13840W	0.0405583	0.81438
C1_13860C	-0.219465	0.0293156
C1_13870W	-0.010059	0.974741
C1_13880C	0.0158247	0.947238
C1_13900C	-0.00756117	0.988375
C1_13910C	-0.014598	0.920966
C1_13920W	-0.0783498	0.570013
C1_13930W	0.282964	0.120435
C1_13940W	0.230405	0.0124155
C1_13950C	-0.00715204	NA
C1_13960W	0.00634049	0.988375
C1_13970C	-0.0328072	0.866071
C1_13980C	-0.0295013	0.821893
C1_13990W	-0.0183259	NA
C1_14000C	-0.0197388	0.911073
C1_14030W	-0.00622293	NA
C1_14040W	-0.0588217	0.698307
C1_14050C	-0.0294433	0.885179
C1_14060W	-0.0392536	0.814647
C1_14080W	0.000316533	0.999006
C1_14090W	0.0198293	0.938349
C1_14100W	-0.02831	0.878793
C1_14110C	-0.0889723	0.461989
C1_14120C	-0.254583	0.191578
C1_14130W	-0.436061	3.61912e-05
C1_14140C	0.0252475	0.920861
C1_14150C	0.0252939	0.920861
C1_14160W	-0.014031	0.959701
C1_14170W	-0.0603654	0.762268
C1_14180W	0.0010732	NA
C1_14190C	-0.00624992	NA
C1_14200W	0.0389083	0.812711
C1_14210C	0.0764594	0.608583
C1_14220C	0.0253189	0.918508
C1_14230C	0.0234943	0.920861
C1_14240W	-0.0269622	0.917436
C1_14250C	0.00210174	0.995368
C1_14260C	-0.0678236	0.695667
C1_14270W	0.0220957	0.891244
C1_14280C	0.0153418	0.954364
C1_14290C	-0.10292	0.412217
C1_14300C	-0.0386839	0.744065
C1_14310W	-0.104869	0.454988
C1_14320C	-0.0449626	0.744065
C1_14330W	-0.000397007	0.999006
C1_14340C	-0.0262938	0.917927
C1_14350W	0.00583292	0.988375
C1_14360C	0.0329719	0.874522
C1_14370W	0.00302499	NA
C1_14380C	-0.0517013	0.763759
C1_14390W	0.354184	0.0034086
C1_14400C	-0.00133056	0.998956
C1_14410W	0.159276	0.268677
C1_14420W	-0.0004064	0.999006
C1_14430C	-0.0141458	0.93796
C1_14440C	-0.111246	0.483731
C1_14450C	-0.0456037	0.820953
C1_14460W	-0.0531785	0.796847
C1_14470W	0.00440522	0.989755
C1_14480W	-0.00467175	0.988375
C1_14490C	-0.0136562	0.932828
C1_14500C	0.0109065	0.977001
C1_14520W	0.0760355	0.678893
C1_14530W	0.0560966	0.778486
C1_14550C	0.0385751	0.744065
C1_14560C	-0.00801006	0.988375
C1_14570C	0.073224	0.616145
C1_14580C	0.024483	0.905486
C1_14590C	0.0536029	0.841812
C1_14630C	-0.00132238	NA
C2_00010W	0.00321851	0.99154
C2_00030W	-0.0454958	0.825289
C2_00060C	-0.10388	0.549831
C2_00070C	0.0916643	0.555301
C2_00080C	0.0234635	0.896635
C2_00090W	-0.0809679	0.598167
C2_00100C	0.108182	0.512356
C2_00110W	-0.0108584	0.952814
C2_00120C	-0.000644576	0.999006
C2_00130W	0.00204416	NA
C2_00140W	-0.028517	0.909268
C2_00150W	-0.0412694	0.81438
C2_00160C	-0.0759132	0.643583
C2_00170C	0.00613494	0.988375
C2_00180C	0.00867436	NA
C2_00190C	-0.0499142	0.810336
C2_00200W	-0.0185704	0.929281
C2_00210W	0.101049	0.342549
C2_00220C	-0.00592622	0.988375
C2_00230W	-0.0629187	0.631672
C2_00240C	0.00433503	NA
C2_00250W	-0.0143453	NA
C2_00260C	-0.0862506	0.548383
C2_00270C	-0.0638696	0.611306
C2_00280C	-0.0149622	NA
C2_00290W	-0.00549971	NA
C2_00300C	-0.0082249	0.989755
C2_00310W	0.0308301	0.863707
C2_00320W	-0.0440629	0.831904
C2_00330C	-0.0547584	0.721657
C2_00340C	-0.026352	0.912864
C2_00350W	0.0191895	0.905486
C2_00360C	-0.0259393	0.919207
C2_00370W	0.0635267	0.704317
C2_00380C	-0.0116081	0.974741
C2_00390C	-0.00868291	0.975923
C2_00400C	-0.0467459	0.815114
C2_00410C	0.0924835	0.593249
C2_00420W	0.014573	NA
C2_00430C	0.00210945	0.995666
C2_00440W	0.0235778	0.891021
C2_00450C	-0.0433764	0.809499
C2_00460W	-0.0222679	NA
C2_00470W	0.00393523	0.991106
C2_00480C	-0.056741	NA
C2_00490W	-0.0236943	0.905486
C2_00500W	0.0664964	0.608583
C2_00510W	-0.0146225	NA
C2_00520W	0.0219172	0.920861
C2_00530W	-0.00852424	NA
C2_00540W	-0.0126227	0.964822
C2_00550W	-0.00128813	NA
C2_00570W	-0.0355957	0.872828
C2_00580C	-0.0107864	0.977001
C2_00590W	-0.00881573	0.979862
C2_00600C	0.160746	0.319215
C2_00610C	-0.000815981	0.999006
C2_00620C	0.0656055	0.608583
C2_00630C	0.0207822	NA
C2_00640W	-0.00607647	0.986886
C2_00650W	0.033086	0.843893
C2_00660C	0.000691758	NA
C2_00680C	-1.45562	NA
C2_00690W	0.0477919	0.678893
C2_00700W	0.0139337	0.964822
C2_00710W	0.0267337	0.913999
C2_00720C	-0.034353	0.850504
C2_00730C	0.00889078	0.978875
C2_00740C	-0.00757351	0.979862
C2_00750W	-0.00423887	NA
C2_00760C	-0.0112103	NA
C2_00770W	-0.00632905	NA
C2_00780W	0.00818048	NA
C2_00790C	-0.0278272	0.912756
C2_00800C	0.0236445	NA
C2_00810C	-0.0736071	0.475573
C2_00820W	0.0973249	0.53505
C2_00830C	0.04323	0.823623
C2_00840W	0.00191676	0.998223
C2_00850W	-0.0684274	0.720395
C2_00860C	-0.00307225	NA
C2_00870W	0.0294817	0.863707
C2_00880W	-0.0683364	0.608583
C2_00890W	0.00116765	NA
C2_00920W	0.0128845	NA
C2_00930C	0.0172113	0.920861
C2_00940W	0.0266086	NA
C2_00950C	-0.0411503	0.821496
C2_00960C	-0.0160696	0.951717
C2_00970C	-0.100946	0.524105
C2_01000W	0.0453559	0.814358
C2_01010W	0.887661	3.80379e-14
C2_01020W	-0.0323784	0.841812
C2_01030W	0.0196727	0.939061
C2_01040W	0.00248439	NA
C2_01050W	-0.0121581	0.947238
C2_01060C	-0.0107253	0.966989
C2_01070W	0.0500382	0.809499
C2_01090C	-0.0164474	0.94537
C2_01110C	-0.0928728	0.601128
C2_01120W	0.0243477	0.917927
C2_01130W	0.102253	0.553328
C2_01150W	0.0437621	NA
C2_01160W	0.0918597	0.600067
C2_01170C	-0.00667651	0.988375
C2_01180W	0.296839	0.161464
C2_01190C	0.0532542	NA
C2_01200C	-0.0404134	0.851888
C2_01210C	-0.00413478	0.995368
C2_01220W	0.0999513	0.553328
C2_01230W	0.0106208	NA
C2_01240C	0.0265713	0.877629
C2_01250W	0.00953904	NA
C2_01260W	0.234044	0.184028
C2_01270W	0.502011	0.0215368
C2_01300C	-0.005405	0.988375
C2_01310W	-0.0178925	0.9086
C2_01320W	0.0377904	NA
C2_01330C	-0.539815	0.0825133
C2_01340W	-0.0242197	0.920861
C2_01350C	-0.0323767	0.81438
C2_01360C	-0.020506	0.938051
C2_01370C	-0.0212275	0.930467
C2_01380W	-0.0434152	0.771348
C2_01390W	0.0101431	0.977001
C2_01400C	0.0105352	0.952814
C2_01410C	0.0376196	0.864378
C2_01420C	-0.045053	0.709455
C2_01430W	-0.0424092	0.8402
C2_01440C	0.0580826	0.682453
C2_01450C	0.00223086	NA
C2_01470W	-0.0308228	0.863707
C2_01480W	-0.0155581	0.955715
C2_01490C	0.0487524	0.793219
C2_01500W	0.0143623	NA
C2_01510C	-0.0310141	0.863707
C2_01520W	9.27192e-05	0.999006
C2_01530C	-0.177877	0.273604
C2_01540W	0.0188994	NA
C2_01550W	-0.0489396	0.79449
C2_01560W	0.189469	0.2657
C2_01570W	-0.00399727	NA
C2_01580W	0.0416649	0.832468
C2_01590W	-0.0150424	0.956864
C2_01600C	-0.00513644	0.989755
C2_01610C	-0.0469947	0.802962
C2_01620W	-0.144663	0.181161
C2_01630W	0.682814	0.0194536
C2_01640W	-0.152489	0.328907
C2_01650W	-0.0105235	NA
C2_01660C	-0.0892287	NA
C2_01670C	-0.0383711	0.863707
C2_01680C	0.0997034	0.519928
C2_01690W	-0.0242715	0.922515
C2_01700C	-0.00558108	0.988375
C2_01710W	0.0473029	NA
C2_01720C	0.0253515	0.902937
C2_01730W	0.0101811	NA
C2_01740C	0.299019	0.027466
C2_01750C	0.0496272	0.780898
C2_01760C	-0.0142606	NA
C2_01780W	-0.00988008	0.982336
C2_01800W	0.00610734	NA
C2_01820C	0.0625312	0.673505
C2_01830W	0.0710478	0.496551
C2_01840C	-0.016268	0.939061
C2_01850W	-0.0575397	0.772727
C2_01860C	-0.00769124	NA
C2_01870C	-0.0699306	NA
C2_01880C	0.00947168	NA
C2_01890W	-0.00675685	0.988375
C2_01900C	-0.0410509	0.814358
C2_01910W	0.012416	NA
C2_01920C	-0.00658864	0.987665
C2_01930C	0.0303688	0.872828
C2_01950C	-0.0353983	0.778486
C2_01960C	-0.0024143	NA
C2_01970C	0.051606	0.785037
C2_01980C	-0.0623259	0.631672
C2_01990C	-0.0840382	0.508376
C2_02000W	-0.115339	0.46669
C2_02010C	0.000678841	NA
C2_02020W	-0.0582641	0.73184
C2_02030W	-0.000331023	0.999006
C2_02040W	0.00736255	0.986799
C2_02050C	0.0196759	0.938988
C2_02060C	-0.0039111	NA
C2_02080W	0.00851222	NA
C2_02090W	0.0010712	0.998956
C2_02100W	-0.00751885	0.988375
C2_02110C	0.0228484	NA
C2_02120W	0.157303	0.30563
C2_02130C	-0.0079138	NA
C2_02150C	0.0267139	0.908553
C2_02160W	-0.024216	NA
C2_02170W	0.0356881	0.872828
C2_02180W	-0.0117095	0.949722
C2_02190C	0.0271825	NA
C2_02200W	-0.128901	0.427231
C2_02210C	0.0293742	0.820953
C2_02220C	-0.00100514	NA
C2_02230C	0.00770218	NA
C2_02240C	-0.0388042	0.820953
C2_02250C	-0.038423	0.801624
C2_02260W	-0.0129425	0.959701
C2_02270C	0.00371179	0.992183
C2_02280W	-0.0490275	0.807492
C2_02290C	0.0327552	NA
C2_02300W	-0.0208037	NA
C2_02310W	0.0952617	0.553328
C2_02320C	0.0197258	0.939061
C2_02330W	0.00232361	0.995666
C2_02340C	-0.00347996	0.994611
C2_02350C	0.0139131	0.960103
C2_02360C	-0.0133283	NA
C2_02370C	-0.0193715	0.939061
C2_02380W	-0.013423	0.967913
C2_02390W	-0.0169997	NA
C2_02400W	0.0340559	0.869052
C2_02410W	0.0949198	0.573777
C2_02420C	-0.0757555	0.675623
C2_02430W	0.125883	0.386566
C2_02440W	-0.0117666	0.955594
C2_02450C	-0.0279371	0.918508
C2_02460W	-0.344123	0.0598579
C2_02490C	-0.0716444	0.678893
C2_02500W	-0.0255159	0.885179
C2_02510W	-0.0772767	0.676399
C2_02520W	-0.0263826	NA
C2_02530W	0.00193268	NA
C2_02540W	0.0337008	0.879186
C2_02550C	0.00250851	NA
C2_02570W	-0.0221029	NA
C2_02580W	0.0317939	0.856961
C2_02590W	-0.0512119	0.807844
C2_02600C	-0.00651269	NA
C2_02610C	0.00619129	NA
C2_02620W	-0.11783	0.375324
C2_02630W	0.00499448	0.988375
C2_02640C	-0.0112372	NA
C2_02650C	0.0105478	NA
C2_02660W	-0.00560612	0.988375
C2_02670C	-0.00955025	NA
C2_02680W	0.0132658	0.966185
C2_02690W	-0.0523731	0.785037
C2_02700C	0.0490498	NA
C2_02710C	0.0609537	0.75644
C2_02720W	0.0301717	0.89443
C2_02730W	0.0434429	0.816958
C2_02740C	-0.0221852	0.926128
C2_02750C	-0.00769378	NA
C2_02760W	0.0545146	0.785406
C2_02770W	0.0148085	0.958811
C2_02780C	-0.0551028	0.571921
C2_02790C	0.00646478	NA
C2_02800W	0.00899802	0.978445
C2_02810C	0.0711372	0.689953
C2_02820C	0.0100109	0.974741
C2_02830C	-0.0448815	0.826812
C2_02840C	0.00460683	0.988375
C2_02850W	-0.00836652	NA
C2_02860W	-0.326468	0.0117576
C2_02870W	0.00447642	0.988375
C2_02880C	-0.0412726	0.709455
C2_02890W	-0.0495571	0.720395
C2_02900W	-0.00321925	NA
C2_02910W	-0.00727062	NA
C2_02920W	-0.0707064	0.579372
C2_02930C	-0.0809956	0.627237
C2_02940W	-0.0063805	0.988375
C2_02950W	0.0151118	NA
C2_02960C	0.0214674	0.926128
C2_02970C	-1.21062	1.37887e-25
C2_02980C	0.0173265	0.932836
C2_02990C	-0.0223573	0.911073
C2_03000C	-0.00784655	0.988375
C2_03010C	-0.0254024	0.913112
C2_03020C	-0.284782	0.0839743
C2_03030W	0.0141531	0.938349
C2_03040W	-0.00772162	NA
C2_03050W	0.00347444	0.988375
C2_03060W	0.124644	0.396206
C2_03070C	0.0237685	0.91639
C2_03080W	-0.0140897	0.961678
C2_03090C	-0.0212119	0.932445
C2_03100W	-0.0930943	0.403888
C2_03110W	-0.0106137	NA
C2_03120W	-0.00919763	NA
C2_03130W	0.0409492	0.84549
C2_03140C	0.000258168	0.999006
C2_03150C	-0.013642	0.948105
C2_03160C	-0.012375	0.972543
C2_03170W	0.0184557	NA
C2_03180C	-0.04983	0.812711
C2_03200W	0.0234658	0.88587
C2_03210W	0.0937965	0.426185
C2_03220C	0.44222	0.00589429
C2_03230C	0.0606333	0.757775
C2_03240C	-0.01167	0.974741
C2_03250W	-0.00898192	0.979862
C2_03260W	-0.0130419	0.947755
C2_03270W	-0.513878	3.58176e-06
C2_03280W	-0.0575325	0.772921
C2_03290W	-0.00218419	NA
C2_03300W	-0.0387989	0.843893
C2_03310C	-0.00251903	NA
C2_03320W	-0.0341698	NA
C2_03330C	-0.0226259	0.930467
C2_03340W	-0.0449386	0.747456
C2_03350W	-0.015168	NA
C2_03360W	-0.0304197	0.896635
C2_03370W	0.0249573	NA
C2_03380W	-0.233297	0.106659
C2_03390C	-0.04984	0.775869
C2_03400C	0.0164394	0.93796
C2_03410W	-0.106386	0.529399
C2_03420C	0.0141642	0.947238
C2_03430W	-0.0176527	0.932445
C2_03440W	0.0294062	0.864304
C2_03450W	0.169407	0.304698
C2_03460C	-0.127469	0.375324
C2_03470C	-0.0232015	0.921856
C2_03480C	-0.0110374	NA
C2_03490C	-0.0494247	0.690721
C2_03500W	0.0276149	0.878793
C2_03520C	0.430145	0.000276595
C2_03530W	-0.0624292	0.720457
C2_03540W	0.091228	0.604811
C2_03550C	-0.081729	0.629933
C2_03560C	0.0208218	0.93668
C2_03570C	0.0164893	0.913511
C2_03580W	0.00241148	NA
C2_03590C	-0.00778029	0.974741
C2_03600W	-0.000360816	NA
C2_03610W	0.00746695	NA
C2_03620W	-0.00324045	0.989755
C2_03640W	-0.00521956	0.988375
C2_03670W	0.0196318	NA
C2_03680W	-0.00718312	NA
C2_03690C	0.00315213	NA
C2_03700W	-0.0400725	0.765432
C2_03750W	0.068679	0.679813
C2_03760C	-0.0308195	0.888261
C2_03770C	0.0132243	0.955715
C2_03780C	0.0998644	0.548383
C2_03790C	0.0307558	NA
C2_03800C	0.0386867	0.850504
C2_03810C	-0.00474009	0.988375
C2_03820C	-0.10959	0.23953
C2_03830W	-0.0184744	0.945606
C2_03840C	-0.0312139	NA
C2_03870W	0.0283527	0.885551
C2_03880C	0.0368121	0.802349
C2_03890W	0.0177662	NA
C2_03900C	0.0231791	0.920861
C2_03910C	-0.0317431	0.815114
C2_03920C	0.039859	0.81438
C2_03930C	0.0311804	0.872828
C2_03940C	0.211598	0.223641
C2_03950W	-0.0802766	0.657552
C2_03960W	0.121879	0.181161
C2_03970W	-0.0070406	NA
C2_03980C	0.134203	0.406954
C2_03990W	-0.00159745	0.998956
C2_04010C	-0.00135564	NA
C2_04020C	-0.0111304	0.974741
C2_04030C	0.102269	0.532195
C2_04040C	-0.0186309	NA
C2_04050C	-0.144754	0.274275
C2_04060C	0.0299046	0.81438
C2_04080W	0.0979658	0.529399
C2_04100W	0.0190885	0.913999
C2_04110W	0.000557597	NA
C2_04120C	0.0907808	0.603778
C2_04130W	-0.100232	0.524105
C2_04140W	-0.00658282	0.988375
C2_04150C	-0.0337315	0.863707
C2_04160W	-0.0180878	0.936433
C2_04170C	-0.0250788	0.918508
C2_04180C	-0.0219584	0.918508
C2_04190C	-0.0518435	0.668491
C2_04200W	0.0791533	0.663275
C2_04210W	-0.0241735	NA
C2_04220C	0.0285236	0.909268
C2_04230W	-0.0073308	0.988375
C2_04240C	0.0532643	0.750577
C2_04250W	0.0197496	0.912756
C2_04260W	-0.00612078	NA
C2_04270W	0.0197176	0.904976
C2_04280W	-0.0977911	0.438735
C2_04290W	-0.0495476	0.723039
C2_04300C	-0.0696267	0.553328
C2_04310W	-0.265382	0.0192633
C2_04320W	0.0039597	NA
C2_04330C	-0.0521834	0.709774
C2_04340C	-0.0118992	NA
C2_04350C	0.0279961	0.909268
C2_04360W	-0.0313388	0.872828
C2_04370W	0.107511	0.529399
C2_04380C	-0.0186853	0.939211
C2_04390W	-0.0075282	NA
C2_04400W	-0.0293088	0.892829
C2_04410W	-0.0298652	0.821893
C2_04420W	-0.000856338	NA
C2_04440W	0.00245606	NA
C2_04450W	-0.0325624	NA
C2_04460W	0.295664	0.0858942
C2_04470W	0.0127304	NA
C2_04480W	0.00956777	NA
C2_04490W	-0.0270997	0.918508
C2_04500W	-0.0534807	0.793264
C2_04510W	0.0711275	0.699451
C2_04520C	0.0184985	NA
C2_04530W	0.00703636	NA
C2_04540C	-0.00112717	0.998956
C2_04550C	-0.018509	0.945606
C2_04560W	0.0725355	0.483906
C2_04570W	0.0960677	0.529399
C2_04580W	0.0475484	0.814647
C2_04590C	0.0448751	0.815114
C2_04600C	0.00157505	0.998956
C2_04620W	0.0336967	0.884207
C2_04640C	0.211575	0.224007
C2_04650C	0.299312	0.072641
C2_04660C	-0.0209046	0.888261
C2_04670W	-0.0115333	NA
C2_04680W	0.0392435	0.856961
C2_04690C	0.0232222	0.905769
C2_04700C	0.043322	0.775713
C2_04710C	-0.0251901	0.907415
C2_04720C	-0.0654884	0.692559
C2_04730W	0.0387084	0.774799
C2_04740C	-0.00360727	NA
C2_04750W	0.0190509	NA
C2_04760W	0.0393745	0.856961
C2_04770W	0.0204107	0.892153
C2_04780W	-0.0182163	0.947238
C2_04790C	0.0853285	0.624871
C2_04800C	0.00333613	0.989755
C2_04810W	0.0574005	0.677799
C2_04820W	0.208245	0.184028
C2_04830W	-0.0133439	NA
C2_04850C	-0.0035301	0.991106
C2_04860W	0.0346078	0.815114
C2_04870C	0.0386709	0.863707
C2_04880C	-0.0421435	0.73334
C2_04930C	0.155439	0.330266
C2_04940C	0.0168717	0.952674
C2_04950C	-0.0741168	0.608583
C2_04960C	0.0797109	0.608583
C2_04970W	-0.023131	NA
C2_04980C	0.0359816	0.866404
C2_04990W	0.0548165	NA
C2_05000C	0.0714576	0.692559
C2_05020W	0.0566541	0.730374
C2_05030C	-0.0297712	0.897064
C2_05040C	0.0166935	0.952814
C2_05050C	0.0171187	0.947238
C2_05060C	0.0159465	NA
C2_05070W	0.0113126	NA
C2_05080C	0.0214277	0.92156
C2_05090W	0.0479812	0.814647
C2_05100C	0.0525966	0.773421
C2_05110W	0.0482544	0.81438
C2_05120C	0.00201166	NA
C2_05130W	0.022269	NA
C2_05140W	0.0127229	0.952674
C2_05150W	-0.0564967	NA
C2_05160C	0.0844497	0.606527
C2_05170W	-0.0815409	0.608583
C2_05180W	-0.0347522	NA
C2_05190W	-0.0239694	0.885179
C2_05200C	-0.0565231	0.68483
C2_05210W	-0.0032331	NA
C2_05220C	0.00656451	0.988375
C2_05230C	0.13888	0.278224
C2_05250C	-0.42336	0.000207537
C2_05260W	0.0196265	0.928682
C2_05270W	0.0161636	0.955594
C2_05280C	0.00564756	NA
C2_05290C	0.0892889	0.560571
C2_05300C	0.0195903	0.938571
C2_05320W	-0.00949944	0.979862
C2_05330C	0.0142709	0.938254
C2_05340C	0.0687254	0.7123
C2_05350C	0.00175693	NA
C2_05360C	-0.00663128	NA
C2_05370C	0.00910873	0.975547
C2_05380W	-0.0489343	0.778486
C2_05390C	-0.00334124	NA
C2_05400W	-0.00342376	NA
C2_05410W	0.118215	0.236123
C2_05420C	0.00582282	NA
C2_05440W	-0.0499986	NA
C2_05450C	0.0227997	NA
C2_05460W	-0.223844	0.214543
C2_05470W	0.045204	0.828665
C2_05480C	0.00307512	NA
C2_05490W	-0.0142298	NA
C2_05500W	-0.0246127	0.918508
C2_05510C	0.133343	0.311439
C2_05520W	0.0980298	0.553328
C2_05530C	-0.0486201	0.814358
C2_05540C	-0.00758741	0.988375
C2_05550W	-0.0194385	0.921187
C2_05560W	-0.0192895	0.896635
C2_05570C	-0.0870877	0.529399
C2_05580W	0.0436598	0.832468
C2_05590C	0.0145876	0.950483
C2_05600W	0.000575017	NA
C2_05610C	-0.0249279	0.905486
C2_05620W	0.0356044	0.809499
C2_05640W	0.063134	0.74407
C2_05650W	-0.030387	0.866845
C2_05660W	0.151486	0.338334
C2_05670C	0.0385071	0.823623
C2_05680W	0.0392995	0.81438
C2_05690C	0.000478734	0.999006
C2_05700W	-0.406115	0.00704839
C2_05710C	0.1729	0.0261548
C2_05720C	-0.116424	0.448145
C2_05730C	-0.0642877	0.686323
C2_05740W	0.0163599	0.950378
C2_05750W	0.198245	0.118582
C2_05760C	0.0826659	0.609238
C2_05770W	-0.0123283	NA
C2_05780C	0.013814	0.958439
C2_05790C	-0.250874	0.096634
C2_05800C	0.0357299	0.866071
C2_05810W	0.0169714	NA
C2_05820W	0.0515208	0.676399
C2_05830C	0.0272361	0.892851
C2_05840W	0.0705914	0.695667
C2_05850C	0.0375941	0.807536
C2_05860C	-0.00518637	NA
C2_05870W	0.0124571	NA
C2_05880W	0.0222062	NA
C2_05890C	-0.213735	0.19895
C2_05910W	-0.104347	0.53544
C2_05920C	-0.0327121	0.872828
C2_05930W	0.0587826	0.747456
C2_05940C	0.0112063	0.955594
C2_05950C	0.003832	NA
C2_05960C	0.0670714	0.608583
C2_05970C	0.00498966	NA
C2_05980C	-0.0160851	0.925656
C2_05990C	0.00554672	NA
C2_06000W	0.00519691	0.988375
C2_06010W	-0.0224295	0.884288
C2_06020W	-0.0680726	0.692559
C2_06030W	-0.0251884	0.875623
C2_06040C	0.00845071	NA
C2_06070W	-0.0108507	NA
C2_06080C	-0.0282528	0.924035
C2_06090W	0.0448556	0.765432
C2_06100W	0.0359859	0.872828
C2_06110W	-0.0728148	0.657179
C2_06120C	-0.0453697	0.695667
C2_06130W	-0.00366235	0.989755
C2_06140C	-0.0104842	NA
C2_06150C	-0.115049	0.496551
C2_06160W	0.0182235	0.905486
C2_06170C	-0.0564605	0.778486
C2_06190W	0.016444	0.954364
C2_06200C	-0.0576287	0.767914
C2_06210C	-0.0251496	0.920861
C2_06220C	-0.0279291	NA
C2_06230W	-0.0356167	0.872828
C2_06240W	0.312301	0.128937
C2_06250C	-0.0242696	0.921467
C2_06260W	-0.0090261	NA
C2_06270W	0.022337	NA
C2_06280C	0.02187	NA
C2_06290C	0.117273	0.36909
C2_06300W	0.0898466	0.503266
C2_06310C	0.0306772	0.885551
C2_06320W	0.0660498	0.728063
C2_06330C	0.0217368	0.921718
C2_06340W	-0.0254879	NA
C2_06360C	0.124095	0.425998
C2_06370C	0.00113803	NA
C2_06390C	-0.0187161	0.93668
C2_06400C	0.00374946	NA
C2_06420C	0.0375783	0.863707
C2_06430C	-0.0214509	NA
C2_06440C	0.389507	0.072641
C2_06460W	0.442939	0.0176947
C2_06470W	0.310356	0.0852166
C2_06480W	-0.012222	0.972543
C2_06490W	0.0413322	0.789663
C2_06510W	0.00540838	NA
C2_06520C	0.0304262	0.841812
C2_06530W	0.00395836	NA
C2_06540C	0.0833571	0.62524
C2_06550W	-0.0320113	NA
C2_06560W	-0.00331598	NA
C2_06570C	-0.00464237	0.984537
C2_06590C	-1.85456	NA
C2_06600W	0.0128662	0.948656
C2_06610C	0.0719666	0.622437
C2_06620W	0.00994017	NA
C2_06630C	-0.00164057	NA
C2_06640C	0.0545044	0.772074
C2_06650C	0.0794344	0.335758
C2_06660W	0.0294955	0.84549
C2_06670C	0.0669116	0.673281
C2_06680W	-0.376505	0.00153506
C2_06690C	9.46588e-05	NA
C2_06700W	-0.00493148	0.988375
C2_06710W	-0.000867328	NA
C2_06720W	-0.0456153	NA
C2_06730W	-0.425583	3.25302e-05
C2_06740W	0.0144539	0.938254
C2_06750C	0.0244777	NA
C2_06760C	0.0326065	NA
C2_06770W	-0.00208826	NA
C2_06780C	0.0342014	0.784221
C2_06790W	0.0209959	0.866071
C2_06800C	0.0154453	0.938254
C2_06810C	0.0780421	0.538254
C2_06820C	-0.0453842	0.821496
C2_06830C	0.0808362	0.626748
C2_06850W	0.0462852	0.793219
C2_06860W	0.0875085	0.570013
C2_06870C	-0.0267486	NA
C2_06880C	-0.0122848	NA
C2_06890C	-0.0193783	NA
C2_06910W	-0.0161053	0.940116
C2_06920C	0.0611029	0.747456
C2_06930C	-0.00163878	NA
C2_06940C	-0.038451	0.815114
C2_06950C	0.0453637	0.81438
C2_06960W	0.0361985	0.864295
C2_06970W	0.0236495	0.917927
C2_06990W	-0.0149819	NA
C2_07000W	0.14975	0.344777
C2_07010W	0.0354637	0.873814
C2_07020C	-0.0142308	0.929281
C2_07030C	0.0623649	0.747456
C2_07040W	0.12305	0.441327
C2_07060W	-0.0264261	0.892829
C2_07070W	0.0010319	NA
C2_07080C	0.0193412	0.925656
C2_07090C	-0.0150304	0.955594
C2_07100W	-0.0845454	0.632802
C2_07110C	0.0219286	0.918508
C2_07120W	0.0182126	0.945606
C2_07130C	0.0242323	0.921856
C2_07140W	0.00432097	0.989755
C2_07160W	0.0342157	0.872828
C2_07170C	0.0558187	0.7123
C2_07180W	-0.0145608	NA
C2_07190C	-0.0338995	0.882542
C2_07200W	0.0242159	0.920861
C2_07210C	-0.10536	0.506804
C2_07220W	-0.0987127	0.567792
C2_07230C	-0.0286136	NA
C2_07240C	-0.0153475	NA
C2_07250C	-0.0115534	NA
C2_07260C	0.024831	0.917927
C2_07270W	-0.33553	0.141197
C2_07280W	-0.00859077	NA
C2_07290W	-0.0741689	0.668624
C2_07300C	0.148736	0.344536
C2_07310W	-0.0981108	0.512356
C2_07320W	-0.101325	0.553328
C2_07330W	-0.0470493	0.81438
C2_07340W	-0.00169828	0.998956
[truncated: 3,927 more rows]
