# Supplementary material for: Grf10 regulates the response to copper, iron, and phosphate in Candida albicans
Source: G3 (Bethesda). 2023 Mar 26;13(6):jkad070. doi: 10.1093/g3journal/jkad070 (PMC10234403; doi:10.1093/g3journal/jkad070)
Supplement: jkad070_Supplementary_Data [file jkad070_supplementary_data.zip › Table_S2.xlsx]

## Sheet: Sheet1
gene	log2 Fold Change	padj
C1_00010W	-0.0124022	0.84228
C1_00020C	-0.214224	0.174532
C1_00030C	-0.793577	0.0486983
C1_00040W	-0.399039	4.65055e-06
C1_00060W	-0.0963779	0.42125
C1_00070W	-0.071755	0.564195
C1_00080C	-0.0441696	0.827967
C1_00090W	-0.0300413	0.774839
C1_00100C	-0.0771261	0.660675
C1_00110W	0.00766797	0.975739
C1_00120C	0.00915894	0.9754
C1_00130C	-0.00431931	0.991097
C1_00140W	0.0612472	0.732664
C1_00150C	-0.0656868	0.696535
C1_00160C	0.0620997	0.564204
C1_00170W	0.259689	0.059259
C1_00180W	-0.0909299	0.117275
C1_00190C	-0.00543007	0.911517
C1_00200C	-0.0223476	0.80546
C1_00210C	-0.0605864	0.676816
C1_00220W	0.0463214	0.773247
C1_00230C	-0.0925749	0.571077
C1_00270W	-0.0228146	0.899768
C1_00290W	-0.0513265	0.789366
C1_00310W	-0.615387	3.37286e-05
C1_00320W	-0.081364	0.62452
C1_00330C	-0.114426	0.463372
C1_00340W	-0.0247053	0.909499
C1_00350C	-0.0291047	0.8916
C1_00360W	0.0283107	0.878563
C1_00370W	-0.0805185	0.441085
C1_00380C	-0.0374364	0.856603
C1_00390W	-0.0760381	0.666076
C1_00400W	0.00399087	0.991097
C1_00410C	-0.041326	0.839812
C1_00420W	-0.00338819	0.994088
C1_00430W	0.0106513	0.966156
C1_00440W	0.0136726	0.954994
C1_00450C	-0.0256727	0.90539
C1_00460W	-0.0110983	0.966156
C1_00470C	-0.0367125	0.856469
C1_00480C	0.107123	0.400374
C1_00490C	-0.180875	0.0996609
C1_00500C	-0.028547	0.884682
C1_00510W	0.00035899	0.999908
C1_00520W	0.106108	0.510511
C1_00530C	0.0371958	0.85038
C1_00540C	0.0202614	0.926953
C1_00550W	0.000853441	0.99889
C1_00560W	-0.188829	0.188071
C1_00570C	0.0294504	0.880292
C1_00580W	0.0372168	0.801887
C1_00590W	0.099238	0.239169
C1_00600W	0.253326	0.141988
C1_00610W	-0.0342127	0.867112
C1_00620W	-0.0964909	0.551577
C1_00630W	-0.0154276	0.909391
C1_00640C	0.144552	0.167408
C1_00650C	-0.0693275	0.692743
C1_00660C	-0.118716	0.451746
C1_00670C	0.0169889	0.922118
C1_00680W	0.0665938	0.63373
C1_00690W	0.0463323	0.773721
C1_00700W	0.0627544	0.729958
C1_00710C	-0.0539941	0.713926
C1_00730C	0.0455916	0.823246
C1_00740C	-0.0522963	0.753974
C1_00750C	0.111244	0.485541
C1_00760W	0.0098944	0.971439
C1_00770C	-0.00387486	0.989727
C1_00780C	-0.0251455	0.813248
C1_00790W	-0.0341565	0.813576
C1_00800C	-0.0312807	0.879976
C1_00810W	-0.0669974	0.598329
C1_00820W	0.0055616	0.967926
C1_00830W	0.0713392	0.320141
C1_00840C	0.0533133	0.783531
C1_00850W	-0.0241544	0.858358
C1_00860W	0.00561624	0.979055
C1_00870W	-0.0692075	0.702233
C1_00880W	0.0191797	0.773721
C1_00890W	-0.0599693	0.732664
C1_00900W	-0.0651668	0.70375
C1_00910W	-0.0713179	0.656984
C1_00920W	0.0409435	0.816886
C1_00930C	0.0311028	0.878563
C1_00940W	-0.0177492	0.94126
C1_00950C	-0.172578	0.0850622
C1_00960C	-0.017108	0.943715
C1_00970W	0.00154808	0.99527
C1_00980W	-0.181538	0.190013
C1_00990C	0.0761609	0.625455
C1_01000C	-0.0471553	0.783002
C1_01010W	-0.030342	0.882204
C1_01030W	-0.157491	0.092597
C1_01040W	-0.0784456	0.60934
C1_01050C	-0.0326105	0.870593
C1_01060W	-0.0112729	0.955341
C1_01070C	-0.213054	0.211038
C1_01080W	0.0158041	0.927941
C1_01090C	-0.225073	0.117275
C1_01100W	0.0201224	0.925188
C1_01110C	-0.0674158	0.646683
C1_01130W	-0.0123162	0.962786
C1_01140C	0.079568	0.645991
C1_01150C	0.0308528	0.88494
C1_01160C	0.0374081	0.858314
C1_01170C	-0.0401061	0.812019
C1_01180C	0.0256429	0.723404
C1_01190C	-0.0431736	0.825752
C1_01200W	0.0679937	0.676849
C1_01210W	0.0572561	0.762088
C1_01220C	0.00528161	0.923185
C1_01240W	0.04698	0.732664
C1_01250W	0.101128	0.481448
C1_01260C	0.0245055	0.884682
C1_01270W	-0.164504	0.300254
C1_01280C	0.0310189	0.790098
C1_01290C	-0.0239092	0.860769
C1_01300W	-0.117483	0.354942
C1_01310W	0.00698929	NA
C1_01320W	-0.00227362	0.99527
C1_01330C	-0.169673	0.191048
C1_01340C	0.0014738	0.996398
C1_01350C	-0.0525089	0.615567
C1_01360C	0.386495	0.0018285
C1_01370C	-0.0819757	0.476235
C1_01380C	0.072359	0.684842
C1_01390C	0.0872467	0.576532
C1_01400C	0.030187	0.885625
C1_01420C	-0.11671	0.459768
C1_01450W	0.128528	0.40309
C1_01460W	0.0124842	0.962039
C1_01470W	-0.0555124	0.754489
C1_01480C	0.0210528	0.867617
C1_01490W	-0.3189	1.86048e-06
C1_01510W	-0.00596238	0.89987
C1_01520C	-0.0407153	0.832988
C1_01530C	0.0189486	0.915501
C1_01540W	-0.03392	0.866636
C1_01550W	-0.0502152	0.832265
C1_01560W	0.284118	0.0438837
C1_01570C	-0.0276802	0.89987
C1_01580W	-0.0581731	0.736858
C1_01590C	0.105761	0.382744
C1_01600W	-0.0419316	0.825649
C1_01610C	0.0414955	0.346141
C1_01620C	-0.0224614	0.877764
C1_01630W	-0.185993	0.204247
C1_01640W	-0.107305	0.17693
C1_01650W	-0.154077	0.328185
C1_01670C	0.0725031	0.62452
C1_01680C	0.0953312	0.544704
C1_01690C	-0.0324206	0.832172
C1_01700W	0.0846041	0.620358
C1_01710W	0.0730737	0.552483
C1_01720C	0.0342502	0.793249
C1_01740W	3.27122	0.000464507
C1_01750W	0.643727	0.000163082
C1_01760W	-0.000378201	0.999489
C1_01770W	0.0206064	0.905193
C1_01780C	-0.131398	0.396131
C1_01790W	0.0928656	0.56499
C1_01800W	-0.12531	0.425744
C1_01810C	-0.109417	0.458911
C1_01820C	-0.109006	0.47424
C1_01830C	-0.00489448	0.985153
C1_01840C	-0.0198273	0.878104
C1_01850C	-0.0015953	0.997548
C1_01860W	-0.0660234	0.707552
C1_01870C	-0.0541148	0.713121
C1_01880C	0.0340146	0.827298
C1_01890C	0.0058892	0.983263
C1_01900C	0.025988	0.905352
C1_01910W	-0.0498311	0.779732
C1_01920W	-0.0924333	0.577696
C1_01930W	-0.0715093	0.608245
C1_01940C	-0.104792	0.504531
C1_01950C	-0.0455033	0.816886
C1_01980W	0.0133182	0.933044
C1_02000W	0.0728767	0.673295
C1_02010C	0.0278742	0.841877
C1_02020W	-0.0385711	0.798261
C1_02030C	0.0193725	0.90539
C1_02040C	0.0098834	0.966156
C1_02050C	0.0272451	0.904149
C1_02060W	-0.229299	0.188071
C1_02080W	-0.143782	0.364741
C1_02090C	0.008676	0.971959
C1_02100W	-0.0264075	0.840717
C1_02110C	1.85367	1.48844e-07
C1_02120C	-0.013687	0.958653
C1_02130C	0.0126752	0.948857
C1_02150W	0.000568421	0.99889
C1_02160W	-0.0368408	0.784293
C1_02170C	-0.0173794	0.887589
C1_02180W	-0.0801262	0.59862
C1_02190W	-0.0251736	0.904149
C1_02200C	-0.00406502	0.981306
C1_02210W	0.00066566	0.999622
C1_02220C	-0.0353099	0.841688
C1_02230W	-0.00242594	0.99527
C1_02240W	-0.0428258	0.832988
C1_02250W	0.610186	0.00129061
C1_02260C	0.0458421	0.816298
C1_02270C	0.409048	0.109436
C1_02280C	0.0455533	0.780219
C1_02290C	0.030744	0.884682
C1_02300W	-0.0140777	0.924517
C1_02310C	0.0361167	0.813576
C1_02320C	0.0676625	0.706082
C1_02330C	0.0152348	0.948947
C1_02340C	-0.00615732	0.928893
C1_02350W	0.236897	0.13424
C1_02360C	0.0150276	0.869378
C1_02370C	0.462655	0.00384178
C1_02380C	0.00309062	0.983264
C1_02390W	0.0319817	0.852906
C1_02400C	0.0348295	0.823246
C1_02410C	-0.0731803	0.67683
C1_02420C	0.248869	0.00217792
C1_02430C	0.0518888	0.754489
C1_02440C	-0.078113	0.591252
C1_02450C	-0.0479096	0.812525
C1_02460W	-0.165204	0.000737587
C1_02470W	-0.0175471	0.90539
C1_02480W	0.0290781	0.889815
C1_02490C	0.068707	0.673295
C1_02500W	-0.0906247	0.443276
C1_02510W	0.00552078	0.981306
C1_02530C	0.17719	0.081754
C1_02560W	0.0213504	0.427347
C1_02570C	0.02014	0.812994
C1_02580W	0.00116093	NA
C1_02590C	1.03678	1.70138e-33
C1_02600W	0.512961	0.000895363
C1_02610W	0.0816482	0.634982
C1_02620C	0.0679701	0.590064
C1_02630C	0.0278199	0.878563
C1_02640C	-0.130917	0.179202
C1_02650W	-0.0168443	0.937765
C1_02660C	-0.0886383	0.594497
C1_02670C	-0.00678019	NA
C1_02680C	-0.00226847	0.994088
C1_02700C	0.00933081	0.972683
C1_02710W	0.0662189	0.59012
C1_02720W	-0.0240323	0.909439
C1_02730W	-0.0443096	0.680902
C1_02740C	-0.00394801	0.983496
C1_02750C	0.000446161	0.999622
C1_02760W	0.00698121	0.981306
C1_02770W	-0.0671316	0.710329
C1_02780W	-0.0417455	0.837085
C1_02790W	-0.0242196	0.881468
C1_02800W	-0.00902658	0.816886
C1_02810W	0.0974937	0.548182
C1_02820W	0.519625	2.39198e-09
C1_02830W	0.0343901	0.862111
C1_02840W	0.158315	0.322586
C1_02850W	0.203137	0.157449
C1_02860C	-0.195556	0.179202
C1_02870W	-0.0755921	0.662879
C1_02880C	0.146935	0.181189
C1_02890C	-0.0317846	0.839711
C1_02900C	-0.0483056	0.783002
C1_02910C	-0.0236699	0.872239
C1_02920W	-0.0543203	0.78081
C1_02930C	0.103901	0.517438
C1_02940C	-0.0618086	0.728803
C1_02950W	-0.00626207	0.961433
C1_02960C	-0.109688	0.474882
C1_02970W	0.253274	0.00229809
C1_02980W	0.169896	0.284743
C1_02990C	-0.109417	0.444984
C1_03000W	0.0182037	0.897419
C1_03010W	-0.131582	0.0100715
C1_03020C	-0.107871	0.0840194
C1_03030W	-0.118249	0.0528963
C1_03040W	0.0848839	0.591889
C1_03050W	-0.00972801	0.970634
C1_03060C	0.0254726	0.909439
C1_03070C	0.0581969	0.762924
C1_03080C	-0.394291	0.0485859
C1_03090W	-0.0986942	0.0652753
C1_03100W	-0.00495012	0.985153
C1_03110W	-0.143597	0.00325023
C1_03120W	-0.0689738	0.684842
C1_03130C	-0.00167978	0.997548
C1_03140W	0.000102839	0.999908
C1_03150C	-0.559675	0.000910515
C1_03160C	0.0318832	0.881296
C1_03170C	-0.0595833	0.498975
C1_03180W	-0.0142247	0.945156
C1_03190C	-0.0068805	0.971439
C1_03200C	0.00632153	0.981306
C1_03210C	0.0887226	0.503332
C1_03220C	-0.133529	0.0330585
C1_03230C	0.043494	0.807316
C1_03240W	-0.29734	0.0296331
C1_03250C	-0.0681102	0.676849
C1_03260W	-0.0242965	0.871702
C1_03270W	0.0250298	0.833679
C1_03280W	-0.0961272	0.432649
C1_03290W	-0.0220325	0.922661
C1_03300C	0.298471	0.00881332
C1_03310W	-0.230073	0.0508461
C1_03320C	0.0136295	0.915501
C1_03330C	0.00403943	0.983583
C1_03340C	-0.145521	0.252063
C1_03350C	0.0457782	0.754913
C1_03360W	0.124481	0.356724
C1_03370W	0.119185	0.058292
C1_03380W	0.116461	0.397141
C1_03390W	-0.0198105	0.926423
C1_03400W	0.0404638	0.839812
C1_03410W	0.0107854	0.959853
C1_03430W	-0.0430301	0.814876
C1_03440C	-0.0235498	0.915958
C1_03450C	-0.032749	0.877764
C1_03460C	0.0728963	0.667936
C1_03480C	0.00677732	0.981306
C1_03490W	-0.0358954	0.863884
C1_03500W	-0.0822315	0.547537
C1_03510C	0.0576349	0.750741
C1_03520W	-0.177789	0.0533841
C1_03530W	0.0313559	0.881468
C1_03540C	-0.0126327	0.959853
C1_03550C	0.133173	0.304666
C1_03560C	0.0551579	0.75354
C1_03600W	-0.0556525	0.773547
C1_03610C	-0.0102376	0.966781
C1_03620C	0.0800339	0.520094
C1_03630W	-0.0171339	0.938349
C1_03640C	-0.101626	0.511735
C1_03650C	-0.0207793	0.924517
C1_03660W	-0.000607417	0.999489
C1_03670C	0.0977369	0.546972
C1_03680W	-0.0170353	0.938651
C1_03690W	-0.0531708	0.785138
C1_03710C	0.216826	0.150286
C1_03720C	0.105631	0.504531
C1_03730C	-0.0299916	0.887589
C1_03740W	0.0538026	0.749088
C1_03750W	-0.104189	0.512439
C1_03760C	0.0575779	0.764094
C1_03770W	0.0586047	0.745522
C1_03780C	0.0137628	0.948947
C1_03790C	-0.0658621	0.59862
C1_03800W	0.0141768	0.938492
C1_03810C	-0.0832512	0.524656
C1_03820W	-0.0300044	0.875378
C1_03830C	0.00693805	0.981306
C1_03840W	0.010323	0.957846
C1_03860C	-0.0306443	0.884682
C1_03870C	0.641211	0.0805831
C1_03900W	0.0132554	0.936103
C1_03910C	0.0620036	0.665911
C1_03920C	0.0459743	0.692743
C1_03930W	-0.0207458	0.919096
C1_03940W	0.0614802	0.687633
C1_03950C	0.0100903	0.938492
C1_03960C	-0.0364927	0.829805
C1_03970W	-0.00174087	0.981306
C1_03980W	-0.0265928	0.764977
C1_03990W	0.000167631	0.999908
C1_04000C	0.0383014	0.832988
C1_04010C	0.0229148	0.755394
C1_04020C	-0.627451	4.74086e-07
C1_04030W	0.0116239	0.965062
C1_04040C	-0.0170455	0.942153
C1_04060W	0.0357234	0.730231
C1_04070C	0.019871	0.848492
C1_04080W	-0.0403597	0.707552
C1_04090C	-0.0387508	0.772416
C1_04100C	0.00289699	0.992906
C1_04110W	-0.0173331	0.881468
C1_04120C	-0.00551932	0.981306
C1_04130W	-0.0347458	0.862111
C1_04140W	-0.133118	0.188071
C1_04150C	-0.0594808	0.457668
C1_04160C	-0.0464395	0.544555
C1_04170C	-0.305829	1.09741e-07
C1_04180W	-0.337549	9.66896e-08
C1_04190C	0.0164571	0.943715
C1_04200C	-0.0145221	0.950903
C1_04210C	0.0222386	0.915501
C1_04220C	-0.0368868	0.837085
C1_04230W	-0.07042	0.688841
C1_04240C	-0.298562	9.25365e-06
C1_04250C	0.00338592	0.965796
C1_04260W	-0.290454	2.4622e-06
C1_04270C	-0.0130657	0.68383
C1_04280C	0.00655263	0.970634
C1_04290C	0.173155	0.00106672
C1_04300C	0.0272206	0.827298
C1_04310C	-0.052811	0.448053
C1_04320W	-0.0669832	0.706082
C1_04330W	0.0283044	0.897419
C1_04340C	-0.024721	0.862111
C1_04350C	-0.0127796	0.911517
C1_04360C	0.0767098	0.545918
C1_04370C	-0.0500885	0.797991
C1_04380W	-0.105851	0.504531
C1_04390C	-0.0067796	0.981306
C1_04400C	0.16205	0.0139388
C1_04410C	-0.0610685	0.738168
C1_04420C	-0.0271087	0.891774
C1_04430C	0.0505364	0.775049
C1_04440W	0.0309136	0.813215
C1_04450C	0.103572	0.406765
C1_04460C	0.0532038	0.454072
C1_04470C	0.021144	0.878563
C1_04480C	0.132401	0.404198
C1_04490W	-0.0112089	0.966156
C1_04500W	1.98091	0.00881332
C1_04510W	-0.0149753	0.944308
C1_04520C	-0.0830107	0.609097
C1_04530C	-0.0403704	0.837474
C1_04540C	-0.0775869	0.647973
C1_04550W	-0.0265575	0.876305
C1_04560W	-0.00926093	0.962039
C1_04570C	-0.0761473	0.504531
C1_04580C	0.0238316	0.899224
C1_04590W	-0.235952	0.0770008
C1_04600C	0.00766809	0.981287
C1_04610W	0.109903	0.119623
C1_04620W	0.101779	0.511512
C1_04630C	0.168666	0.286421
C1_04640W	0.0254504	0.89869
C1_04650W	0.00602636	0.857579
C1_04660W	1.07354	4.98654e-05
C1_04670W	0.0128454	0.962786
C1_04680W	-0.202672	0.000737587
C1_04700C	-0.0076645	0.969411
C1_04710C	0.00119362	0.998563
C1_04720W	0.00524897	0.981963
C1_04730C	-0.0190668	0.925906
C1_04740W	-0.00662552	0.975739
C1_04750W	-0.682835	0.0468324
C1_04760C	-0.0171285	0.934939
C1_04770C	0.0204338	0.925188
C1_04780C	-0.0383964	0.837474
C1_04790W	-0.0535305	0.783002
C1_04800C	0.000327434	NA
C1_04810W	0.105037	0.504531
C1_04820C	-0.0258504	0.905193
C1_04830W	0.0750244	0.623922
C1_04840C	-0.119526	0.374871
C1_04850C	-0.0304578	0.813215
C1_04860W	-0.053237	0.783002
C1_04870W	-0.0211764	0.783002
C1_04880C	-0.00271699	0.994718
C1_04890W	-0.0738681	0.458911
C1_04900W	-0.0285916	0.869584
C1_04910C	-0.0958639	0.557493
C1_04930C	0.0214292	0.569038
C1_04940C	-0.0049438	0.924517
C1_04950C	0.00106531	0.998563
C1_04960C	-0.0264861	0.887589
C1_04970W	0.136177	0.344721
C1_04980C	0.0928347	0.576711
C1_04990C	0.00603757	0.981306
C1_05000W	0.0637947	0.713997
C1_05010C	0.0130472	0.951544
C1_05020C	0.058896	0.718749
C1_05030C	0.0428875	0.814876
C1_05050C	0.0227306	0.919508
C1_05060W	-0.0320705	0.878369
C1_05070C	0.0514977	0.781205
C1_05080W	0.0241029	0.80238
C1_05090W	-0.0855536	0.580284
C1_05100W	-0.000838017	0.998259
C1_05110C	0.128654	0.0609198
C1_05120W	0.0922924	0.540037
C1_05140W	-0.0165269	0.835247
C1_05160C	-0.00794392	0.970192
C1_05170C	-0.0338365	0.871898
C1_05180C	-0.0799367	0.643724
C1_05190C	0.0513882	0.793249
C1_05200C	0.0201153	0.919508
C1_05210C	-0.142381	0.242942
C1_05220C	0.0638587	0.406765
C1_05230W	0.152597	0.339882
C1_05240C	-0.0923901	0.53079
C1_05250W	-0.0382631	0.852906
C1_05260C	-0.00568859	0.983264
C1_05270C	-0.0377422	0.852601
C1_05280W	0.0193912	0.919524
C1_05290W	0.0766738	0.467698
C1_05300C	0.419122	0.000266732
C1_05320C	-0.0481898	0.77345
C1_05330C	-0.0102316	0.966156
C1_05340C	0.00871028	0.976213
C1_05350W	0.0170617	0.904149
C1_05360C	-0.0699954	0.692743
C1_05370C	-0.021347	0.885625
C1_05380C	0.0114465	0.966056
C1_05390C	0.00408611	0.991368
C1_05400C	-0.0324711	0.878563
C1_05410C	-0.203251	0.105111
C1_05420W	0.036853	0.851675
C1_05430W	0.0161147	0.945156
C1_05440C	0.0155822	0.763954
C1_05460W	0.0492796	0.80546
C1_05470W	0.0465139	0.80583
C1_05480C	-0.00778797	0.922321
C1_05490C	-0.00374383	0.991097
C1_05500W	0.0815316	0.633413
C1_05510C	-0.0446693	0.778113
C1_05520W	-0.0197685	0.861065
C1_05530C	-0.0357575	0.858723
C1_05540C	-0.0611847	0.648425
C1_05560W	-0.0905976	0.565453
C1_05600W	-0.0510821	0.736858
C1_05610W	-0.00275927	0.994718
C1_05620C	0.010719	0.94126
C1_05630C	0.0738923	0.496056
C1_05640C	-0.0236161	0.918971
C1_05650W	-0.0647719	0.70375
C1_05660C	0.153686	0.169712
C1_05670W	0.0497059	0.80173
C1_05680C	-0.108654	0.449666
C1_05700W	0.0037002	0.991094
C1_05710C	0.00962551	0.929308
C1_05720W	-0.0310097	0.798261
C1_05730W	0.00374587	0.961277
C1_05740C	-0.0277554	0.85225
C1_05750C	0.0596961	0.754489
C1_05760C	-0.0263456	0.877764
C1_05770C	0.120875	0.444984
C1_05780W	0.0318664	0.881296
C1_05790W	0.0144086	0.955341
C1_05800C	-0.0278482	0.866596
C1_05810W	-0.0704752	0.691173
C1_05820C	-0.0218548	0.889815
C1_05840W	-0.046	0.739548
C1_05850W	0.0163386	0.947089
C1_05860W	-0.0162549	0.918297
C1_05870W	-0.010256	0.958653
C1_05880W	0.014849	0.950988
C1_05890W	-0.00950559	NA
C1_05900W	-0.00655745	0.981306
C1_05910W	0.0607638	0.692515
C1_05920W	0.0109834	NA
C1_05930C	0.0753997	0.667524
C1_05940W	1.11963	5.16287e-38
C1_05950C	0.00176793	0.997548
C1_05960W	0.297947	0.0128295
C1_05980W	0.0159188	0.939092
C1_05990C	0.20543	0.221505
C1_06000W	0.00281851	0.96479
C1_06010W	-0.100052	0.524656
C1_06020W	0.00464014	0.989269
C1_06030C	3.61513e-05	0.999908
C1_06040W	-0.0647897	0.566347
C1_06050C	-0.0858151	0.555714
C1_06060C	-0.00681188	0.981306
C1_06070W	0.0309412	0.878563
C1_06080C	0.0370952	0.839812
C1_06090C	0.132568	0.398638
C1_06100C	0.00499707	0.981306
C1_06110C	-0.224969	0.188038
C1_06120C	0.0247356	0.733691
C1_06130C	-0.0357462	0.851675
C1_06140C	0.0040482	0.933777
C1_06180W	-0.160692	0.159676
C1_06190C	-0.149468	0.2455
C1_06200W	-0.394847	0.0449187
C1_06210W	-0.0227217	0.904149
C1_06220C	-0.00299259	NA
C1_06230C	0.0589724	0.705028
C1_06250W	0.00382237	0.991097
C1_06270W	0.00192753	0.996398
C1_06280C	0.00452883	0.947263
C1_06300W	-0.00566368	NA
C1_06320W	0.0745608	0.572027
C1_06340W	0.0283464	0.56499
C1_06350W	0.0204169	0.916835
C1_06360W	-0.021291	0.878563
C1_06380C	-0.0125984	0.949798
C1_06390W	-0.00583146	0.971959
C1_06400C	0.0526612	0.786188
C1_06410W	0.0195196	0.875378
C1_06420C	-0.0286268	0.88494
C1_06440C	0.0525376	0.783002
C1_06450C	-0.116784	0.0456625
C1_06460C	-0.0618323	0.47424
C1_06470W	-0.0887245	0.351793
C1_06480C	-0.121625	0.395279
C1_06490C	0.00594002	NA
C1_06500W	-0.225769	0.183186
C1_06510C	-0.00726465	0.981306
C1_06520C	-0.00878518	0.967003
C1_06530C	0.0373736	0.857698
C1_06540C	-0.234412	0.147177
C1_06550W	0.16534	0.115861
C1_06560W	-0.00188777	0.996425
C1_06570W	0.0547719	0.600301
C1_06580W	-0.0480239	0.702442
C1_06590C	-0.046386	0.812019
C1_06600W	-0.0771238	0.504637
C1_06610C	0.0147024	NA
C1_06620C	-0.00127584	NA
C1_06630W	0.0415406	0.83776
C1_06640C	0.0930277	0.572389
C1_06650W	-0.0140976	0.955341
C1_06660W	0.0352143	0.866926
C1_06670W	-0.00905249	0.974041
C1_06680W	0.0153688	0.938623
C1_06690W	0.043947	0.793249
C1_06700W	-0.0445635	0.826069
C1_06710W	-0.055591	0.752887
C1_06720C	0.038498	0.837085
C1_06730W	-0.0599506	0.750741
C1_06740C	-0.122778	0.425612
C1_06750W	-0.0176526	0.911517
C1_06760C	-0.0291909	0.8869
C1_06770W	0.00744242	0.981306
C1_06780W	0.174709	0.251041
C1_06790C	-0.0121783	0.964414
C1_06800W	-0.167942	0.26629
C1_06810W	0.0724325	0.681121
C1_06820W	-0.153109	0.212349
C1_06830W	0.00140675	0.985495
C1_06840C	-0.00968436	0.966666
C1_06850W	0.159605	0.298121
C1_06860W	0.0175076	NA
C1_06870C	-0.0139909	0.927265
C1_06880C	0.010992	0.871527
C1_06890C	-0.202765	2.8906e-05
C1_06900C	-0.0705502	0.555714
C1_06910C	0.0648285	0.723712
C1_06920C	-0.00933172	0.966156
C1_06930W	0.0620998	0.650743
C1_06940C	-0.0026778	0.993541
C1_06950C	-0.00315362	0.962786
C1_06960W	-0.0509064	0.729958
C1_06970C	0.00163674	0.998563
C1_06980C	-0.02281	0.920129
C1_07000W	0.0627695	0.733104
C1_07010W	-0.0236323	0.90539
C1_07020C	0.0635194	0.732012
C1_07030C	-0.56282	0.0066261
C1_07050C	0.0782793	0.613263
C1_07060C	0.0133215	0.958492
C1_07070C	0.00210371	0.995797
C1_07080W	-0.0328131	0.591252
C1_07090C	-0.0332002	0.876274
C1_07100C	-0.0280442	0.814884
C1_07110W	-0.00476366	0.98774
C1_07120W	0.462494	8.99464e-13
C1_07130C	-0.0108625	0.965796
C1_07140C	0.127167	0.300498
C1_07150W	-0.0386179	0.800982
C1_07160C	1.14973	0.00251546
C1_07170C	0.0275335	0.839812
C1_07180W	0.046119	0.823246
C1_07190W	-0.0345635	0.871423
C1_07200W	0.0219756	0.922017
C1_07210C	-0.0772971	0.660675
C1_07220W	-0.0986695	0.159676
C1_07230W	0.0169394	0.944396
C1_07240W	-0.263267	0.0957094
C1_07250C	0.0286448	0.895687
C1_07260C	0.0341237	0.841688
C1_07270W	-0.0752547	0.671847
C1_07280C	-0.117839	0.317797
C1_07290W	-0.106557	0.327024
C1_07310C	-0.00457139	NA
C1_07320W	-0.00358328	0.955341
C1_07330W	0.0139539	0.885625
C1_07340W	0.0127125	0.959853
C1_07350C	-0.0289524	0.844693
C1_07360W	0.0532548	0.784978
C1_07370C	0.0454906	0.695837
C1_07380C	0.0468875	0.692696
C1_07390W	0.0377891	0.856469
C1_07400C	-0.0483616	0.798261
C1_07410C	-0.0112527	0.963462
C1_07420C	0.0563187	0.741843
C1_07430W	4.65262	4.52787e-07
C1_07440W	0.0662302	0.714426
C1_07450W	-0.00123919	0.994569
C1_07460C	-0.0426149	0.823603
C1_07470C	-0.0501139	0.75354
C1_07480C	-0.000502055	0.996599
C1_07490C	0.00557935	0.98281
C1_07500C	-0.10662	0.366199
C1_07510W	0.0113447	0.966156
C1_07520C	0.0100867	0.966677
C1_07530W	-0.0550611	0.256176
C1_07540C	0.0895692	0.591252
C1_07550W	0.0259287	0.904149
C1_07560W	0.0221475	0.876987
C1_07570C	0.00601385	0.981306
C1_07580C	-0.0124515	0.675684
C1_07590C	0.0831914	0.584184
C1_07600W	0.0643394	0.707669
C1_07610C	0.0235759	0.76643
C1_07620C	0.00503904	0.948947
C1_07630W	-0.0681967	0.702233
C1_07640C	0.000156939	0.999622
C1_07650W	-0.00155706	0.991097
C1_07660W	-0.0293469	0.577012
C1_07680W	0.083411	0.596362
C1_07690C	0.0015035	0.997548
C1_07700C	0.0799176	0.62452
C1_07710C	0.46977	1.80935e-09
C1_07770W	0.0197915	0.915958
C1_07780W	-0.0209599	0.924715
C1_07790C	0.0228701	0.916835
C1_07800W	-0.0977703	0.511735
C1_07810C	0.000210986	0.999908
C1_07820W	-0.00425285	0.985546
C1_07830C	-0.0146105	0.919508
C1_07840W	0.0629049	0.732664
C1_07850C	0.0367942	0.785138
C1_07860W	0.0198504	0.874646
C1_07870C	0.0669661	0.648425
C1_07880C	0.0239424	0.917263
C1_07890C	0.516801	1.31602e-10
C1_07900W	0.926341	6.64273e-16
C1_07910C	-0.0186605	0.937323
C1_07920W	-0.000147022	0.999908
C1_07930C	-0.00791754	0.971197
C1_07940W	-0.0053863	0.899768
C1_07950C	-0.0635394	0.724321
C1_07960W	-0.0789796	0.632972
C1_07970C	0.00885113	0.9754
C1_07980C	0.0157688	0.731525
C1_07990C	-0.416834	0.108613
C1_08000W	0.031832	0.856603
C1_08010W	-0.0739442	0.608391
C1_08020W	0.0598638	0.75354
C1_08030W	-0.161978	0.0725227
C1_08040W	-0.0633963	0.51416
C1_08050W	0.0135001	0.950988
C1_08060W	0.0269819	0.9022
C1_08070W	0.309016	0.0303153
C1_08080C	0.0667873	0.68195
C1_08090C	0.148419	0.0226243
C1_08100W	0.0118525	0.961277
C1_08110W	0.0571294	0.713389
C1_08120W	0.119653	0.445726
C1_08130C	0.0337768	0.819755
C1_08140W	-0.0295794	0.878563
C1_08150C	-0.00981955	0.924517
C1_08160W	0.00696038	0.981306
C1_08170C	0.51481	0.0468324
C1_08180C	0.00657014	0.981958
C1_08190C	0.95923	0.00484686
C1_08200W	-0.0855039	0.522998
C1_08210C	0.153541	0.119742
C1_08220W	0.142962	0.323643
C1_08230C	-0.502181	0.030554
C1_08240C	-0.0181649	0.924517
C1_08260C	-0.0456285	0.823323
C1_08270C	0.156589	0.277776
C1_08290C	0.107336	0.432378
C1_08300W	0.0343034	0.871702
C1_08310W	0.0773002	0.625455
C1_08320W	-0.01724	0.919096
C1_08330C	2.55337	1.43978e-07
C1_08340C	0.0395573	0.783002
C1_08350C	0.102369	0.4657
C1_08360C	0.0472834	0.676816
C1_08370W	-0.126675	0.375576
C1_08380W	-0.0409615	0.661937
C1_08390C	-0.0101149	0.971077
C1_08400C	0.520868	1.72084e-17
C1_08410C	0.22766	0.000512752
C1_08420W	0.0399858	0.83788
C1_08430W	-0.0604449	0.749088
C1_08440C	-0.084693	0.544704
C1_08450C	-0.138134	0.178945
C1_08460C	0.203069	0.108475
C1_08470W	0.016584	0.944308
C1_08480C	0.00394836	0.994718
C1_08490W	0.169642	0.2455
C1_08500C	-0.144838	0.0552283
C1_08510W	-0.043514	0.832081
C1_08520C	0.00223978	0.996398
C1_08530W	-0.00257068	0.979055
C1_08540C	-0.0373934	0.85477
C1_08550C	-0.116092	0.330856
C1_08560W	0.131437	0.152874
C1_08570C	0.00112028	0.998563
C1_08580C	-0.114735	0.399178
C1_08590C	-0.0241611	0.911517
C1_08600C	0.113267	0.329387
C1_08610C	0.0486328	0.80546
C1_08620W	-0.00130992	0.997548
C1_08630W	-0.0115968	0.966056
C1_08640W	-0.0379739	0.839812
C1_08650C	0.0622462	0.717989
C1_08660C	0.0252813	0.8916
C1_08670W	-0.0487825	0.807532
C1_08680C	-0.0237755	0.911502
C1_08690W	-0.0643796	0.71759
C1_08700W	0.0163279	0.94659
C1_08710W	0.0197701	0.924357
C1_08730W	-0.0411171	0.823246
C1_08740C	0.0901591	0.425612
C1_08750W	-0.0247555	0.909439
C1_08760W	0.0123762	0.959853
C1_08770W	-0.00793823	0.969997
C1_08780W	-0.0152477	0.951953
C1_08790W	0.0223621	0.753974
C1_08800W	-0.0508369	0.792902
C1_08810C	0.0322716	0.867576
C1_08820C	-0.0500903	0.673295
C1_08830C	-0.0245957	0.754913
C1_08840W	-0.0150194	0.897227
C1_08850C	-0.0430734	0.673295
C1_08860C	0.0275122	0.8916
C1_08870C	-0.0317088	0.878563
C1_08880W	-0.0334746	0.869584
C1_08890C	-0.0120809	0.90539
C1_08900W	0.0295177	0.881296
C1_08910C	0.00810239	0.969898
C1_08920W	0.056293	0.771261
C1_08930C	-0.000820659	0.99889
C1_08940C	-0.0193424	0.915501
C1_08950W	0.0629573	0.731879
C1_08960W	0.0061788	0.975682
C1_08970W	-0.082749	0.625876
C1_08980C	0.031529	0.875407
C1_08990C	0.0171118	0.944308
C1_09000W	0.0099272	0.94875
C1_09010W	0.0536417	0.775049
C1_09020W	-0.0270114	0.899768
C1_09030C	0.020616	0.915501
C1_09040C	0.00169927	0.994569
C1_09050W	0.0359658	0.798261
C1_09060C	0.00218942	0.991097
C1_09070W	0.0119256	0.955328
C1_09080C	0.0493802	0.80546
C1_09090C	0.0423821	0.819948
C1_09100W	-0.0198824	0.842513
C1_09110W	-0.0196193	0.798261
C1_09120W	0.0266497	0.889361
C1_09130W	-0.116817	0.442992
C1_09140C	-0.0138202	0.931409
C1_09160W	-0.110807	0.178215
C1_09170W	0.0435028	0.832265
C1_09180W	0.0235453	0.813576
C1_09190C	-0.0218406	0.924517
C1_09200W	-0.0141759	0.944602
C1_09210C	0.178262	0.273901
C1_09220W	0.144161	0.35288
C1_09230C	0.0956877	0.544704
C1_09240C	0.00373612	0.966156
C1_09250W	0.0539422	0.778113
C1_09260C	-0.0513626	0.783002
C1_09270W	0.00142134	0.996398
C1_09280W	0.0296963	0.88494
C1_09290C	0.684173	0.000313164
C1_09300C	0.0285022	0.351982
C1_09310C	0.00423641	0.970216
C1_09320C	-0.000385728	0.999489
C1_09330W	-0.0441612	0.825869
C1_09340C	0.056571	0.369926
C1_09350W	-0.0263673	0.902033
C1_09360C	0.231526	0.0686696
C1_09370W	-0.0284163	0.8916
C1_09380W	-0.0695468	0.686308
C1_09390W	-0.0874238	0.477317
C1_09400C	0.025292	0.832265
C1_09430W	0.00086569	0.999175
C1_09440W	0.00872479	0.962886
C1_09450C	0.00996552	0.971439
C1_09460W	-0.0551408	0.733104
C1_09470C	0.096792	0.53079
C1_09480W	0.0426158	0.792902
C1_09490C	0.111094	0.116985
C1_09500W	-0.00538783	0.938492
C1_09510W	0.0865915	0.554806
C1_09520C	0.0229033	0.919096
C1_09530W	-0.0746508	0.615347
C1_09540W	-0.0103394	0.966666
C1_09550W	0.00235743	NA
C1_09560C	0.00692829	0.87925
C1_09570W	0.0380296	0.856469
C1_09580C	0.0139435	NA
C1_09600C	-0.0663587	0.612726
C1_09610W	-0.0956073	0.556775
C1_09620C	-0.0570208	0.754489
C1_09630W	0.0825081	0.327024
C1_09640W	0.15478	0.0350058
C1_09650W	0.0163151	0.938807
C1_09660W	0.125243	0.401102
C1_09670C	0.0461276	0.813215
C1_09680W	0.0508116	0.673295
C1_09690W	0.0614965	0.43012
C1_09710C	0.107788	0.432378
C1_09720W	0.0196133	0.925188
C1_09730W	-0.0456336	0.800435
C1_09740C	0.0290184	0.762924
C1_09750W	0.0105129	0.970634
C1_09760C	0.0397132	0.832988
C1_09770W	0.0361742	0.442992
C1_09780C	-0.0146331	0.94875
C1_09790C	-0.0226686	0.919508
C1_09800C	0.00895038	0.975739
C1_09810W	-0.031957	0.881296
C1_09820C	-0.0106612	0.96479
C1_09830W	0.0883054	0.59012
C1_09840C	-0.0405045	0.837474
C1_09850C	0.0326975	0.878104
C1_09860C	-0.0230893	0.919508
C1_09870W	0.0454069	0.812858
C1_09880C	-0.017075	0.925188
C1_09900W	-0.00779112	NA
C1_09910C	-0.0872076	0.569038
C1_09920W	-0.0173545	0.926423
C1_09930W	0.0214164	0.772319
C1_09940W	-0.0102176	0.948824
C1_09950C	-0.021959	0.916835
C1_09960W	-0.0260933	0.899768
C1_09970C	0.283695	0.099895
C1_09980C	0.000902328	0.99889
C1_09990W	-0.0780044	0.649658
C1_10000C	0.0782748	0.634109
C1_10010C	0.0440465	0.831896
C1_10020W	-0.016078	0.938534
C1_10030W	-0.0576638	0.726063
C1_10040W	0.0126363	0.962786
C1_10060C	0.0140421	0.633413
C1_10070C	-0.0910243	0.583023
C1_10080W	-0.0169177	0.936057
C1_10090C	-0.0116144	0.966156
C1_10100C	-0.0779982	0.533388
C1_10110W	0.0425813	0.732664
C1_10120C	0.0432904	0.838914
C1_10130W	-0.0270874	0.645991
C1_10140C	0.0392605	0.783002
C1_10150W	0.0128993	0.80084
C1_10160W	0.110421	0.142254
C1_10180C	0.00329047	0.989564
C1_10190W	-0.140466	0.357756
C1_10200C	0.0376936	0.845425
C1_10210C	0.145084	0.335988
C1_10220C	0.0789033	0.648853
C1_10230C	0.025671	0.899768
C1_10240C	-0.0145572	0.736244
C1_10250C	0.00953033	0.961927
C1_10260C	-0.0922736	0.53079
C1_10270C	0.0446233	0.827893
C1_10280C	-0.0413067	0.838914
C1_10290W	-0.0124342	0.924515
C1_10300W	-0.250051	0.14797
C1_10310W	0.014288	0.869584
C1_10320W	0.182523	0.209253
C1_10330C	0.00322287	0.992318
C1_10340W	0.0281082	0.858723
C1_10350C	0.0369893	0.858723
C1_10360C	0.139869	0.339882
C1_10370W	-0.0150448	0.647973
C1_10380C	0.0524449	0.781205
C1_10390C	-0.0166113	0.928268
C1_10400C	-0.412203	3.02737e-06
C1_10410W	-0.0581442	0.681121
C1_10420C	0.0419167	0.828635
C1_10430W	0.0362535	0.444984
C1_10440W	0.0330895	0.86727
C1_10450W	-0.0390827	0.823246
C1_10460W	-0.223544	0.194211
C1_10470W	0.00905762	0.985764
C1_10480W	-0.0951691	0.55857
C1_10490W	0.0625509	0.704106
C1_10500W	0.320484	0.0139126
C1_10510W	0.0164049	0.878563
C1_10520W	0.0257705	0.753146
C1_10530W	-0.0537076	0.781205
C1_10540C	0.0277623	0.875378
C1_10550C	-0.00963966	0.944308
C1_10560C	0.0129669	0.930021
C1_10570C	0.00130034	NA
C1_10580C	0.00344416	0.976467
C1_10590W	0.0177994	0.635205
C1_10610W	0.398486	0.000715198
C1_10620W	-0.0139849	0.936057
C1_10630C	0.0484658	0.716178
C1_10640C	0.100701	0.533388
C1_10650W	0.0281726	0.87941
C1_10660W	-0.122645	0.332861
C1_10670C	0.0513996	0.712886
C1_10680C	-0.0279426	0.88494
C1_10690W	0.0381297	0.852906
C1_10700C	0.324273	0.0188756
C1_10710C	0.0576394	0.702233
C1_10720C	0.0428914	0.833679
C1_10730W	0.166932	0.271758
C1_10740C	0.128112	0.238169
C1_10750C	-0.0674519	0.707669
C1_10760W	-0.149842	0.329387
C1_10770W	0.00549199	0.981306
C1_10780C	0.0145909	0.954994
C1_10790W	0.0623204	0.603432
C1_10800C	-0.159961	0.142109
C1_10810W	0.0233203	0.783002
C1_10820C	0.0642058	0.692743
C1_10830W	-0.0475518	0.793249
C1_10840C	0.260032	0.00111469
C1_10860C	-0.17866	0.244495
C1_10870W	-0.131965	0.0121533
C1_10880W	-0.0413883	0.828583
C1_10890C	-0.0698737	0.693737
C1_10910C	-0.00602493	0.982045
C1_10920W	0.027828	0.879976
C1_10930C	0.0817589	0.635387
C1_10940C	-0.0467671	0.791188
C1_10950C	0.00223446	0.996398
C1_10960W	-0.000184086	0.999622
C1_10970W	0.0503508	0.783002
C1_10980W	-0.00997761	NA
C1_10990C	0.00363726	0.994088
C1_11000C	-0.0127038	0.973619
C1_11010C	0.0722084	0.641266
C1_11020W	-0.0274189	0.881468
C1_11030W	-0.160735	0.0235548
C1_11040W	-0.134831	0.038541
C1_11050W	0.0139387	0.911517
C1_11060C	-0.0584003	0.47424
C1_11070W	0.0711511	0.692552
C1_11080W	-0.0988081	0.537259
C1_11090C	0.042018	0.837474
C1_11100W	0.121149	0.444984
C1_11110C	-0.0148826	0.950903
C1_11120C	-0.0505619	0.792902
C1_11130W	0.0488367	0.74729
C1_11140W	0.000184777	0.999908
C1_11150W	-0.0636857	0.692743
C1_11160C	-0.00698599	0.981306
C1_11170W	-0.031428	0.877773
C1_11190W	-0.369174	0.0226243
C1_11200W	-0.0626933	0.726965
C1_11210C	0.0349249	0.869584
C1_11220C	0.0588605	0.673127
C1_11230W	0.062418	0.70147
C1_11240C	-0.158063	0.271809
C1_11250W	-0.0162919	0.945763
C1_11270W	-0.787183	2.73049e-06
C1_11280W	-0.0595497	0.692743
C1_11290W	0.0088191	0.944308
C1_11300C	-0.0278758	0.87941
C1_11310C	-0.00758567	0.981306
C1_11320C	0.0200598	0.339882
C1_11330C	-0.137305	0.231334
C1_11340W	-0.0136139	0.811032
C1_11350C	-0.1453	0.283736
C1_11360W	-0.178043	0.000216457
C1_11370C	-0.00526774	0.982541
C1_11380W	-0.0841262	0.583023
C1_11390W	-0.0047341	NA
C1_11400C	0.0971349	0.518345
C1_11410C	-0.0860079	0.53079
C1_11420W	-0.0732855	0.660485
C1_11430W	-0.0373278	0.852906
C1_11440C	0.0776434	0.656984
C1_11450C	0.0667563	0.615567
C1_11470C	0.0522837	0.706557
C1_11480W	0.802453	3.65066e-29
C1_11490C	1.87751	0.0382345
C1_11500C	-0.039953	0.84228
C1_11510C	-0.0339977	0.793249
C1_11520C	-0.112942	0.425612
C1_11530C	-0.00134596	0.994569
C1_11540C	0.0303911	0.875378
C1_11550W	-0.0823984	0.490899
C1_11560C	0.0646002	0.673295
C1_11570W	0.00871245	0.932902
C1_11580W	0.0294327	0.881296
C1_11590W	0.0770833	0.607846
C1_11600W	-0.0916997	0.556775
C1_11610C	0.00617907	0.982045
C1_11620W	-0.0186896	0.87941
C1_11630C	0.00804186	0.839812
C1_11640C	-0.231954	0.17693
C1_11650W	-0.0418312	0.775942
C1_11660W	-0.0777862	0.615347
C1_11670W	0.0603565	0.7188
C1_11680C	0.00441178	0.981306
C1_11690W	0.120908	0.344721
C1_11700C	-0.0627771	0.660485
C1_11710C	-0.00785848	NA
C1_11720W	0.00894922	0.943392
C1_11730W	0.0571668	0.763954
C1_11740W	-0.0780692	0.631283
C1_11750W	0.0883947	0.52089
C1_11760C	0.0128795	0.961927
C1_11770C	0.332593	0.00157436
C1_11780W	-0.00695093	0.919508
C1_11790W	-0.0253745	0.899635
C1_11800C	0.00623723	0.958492
C1_11810W	0.0129625	0.950903
C1_11820W	0.000151164	NA
C1_11850W	0.0429875	0.524656
C1_11860W	0.179815	0.0139388
C1_11870W	0.00957094	0.970715
C1_11880W	-0.00815913	0.979587
C1_11890W	-0.0333283	0.823246
C1_11900C	-0.0246405	0.906601
C1_11910W	0.00108874	0.997235
C1_11920W	-0.175862	0.259481
C1_11930W	0.301616	0.0273588
C1_11940C	-0.0207264	0.887932
C1_11950W	0.00267221	NA
C1_11960C	0.00436494	0.989779
C1_11970C	0.0722622	0.592865
C1_11980W	0.00561583	0.981306
C1_11990W	-0.208305	0.0997086
C1_12000C	0.0027726	NA
C1_12010C	0.00872415	0.970634
C1_12030W	0.263454	3.31219e-05
C1_12050W	-0.0127248	0.955341
C1_12060C	-0.0238668	0.866505
C1_12070C	0.0372529	0.813576
C1_12080W	-0.0398672	0.823246
C1_12100C	-0.0627218	0.673295
C1_12110C	0.0129082	0.924517
C1_12120W	-0.0136998	0.942968
C1_12130C	-0.00502646	0.983583
C1_12140W	-0.0294117	0.783002
C1_12150C	-0.0223061	0.811278
C1_12160W	-0.0704375	0.607104
C1_12170C	0.00436129	0.989269
C1_12180C	-0.0575807	0.761523
C1_12190W	-0.000232226	0.999489
C1_12200W	0.0279317	0.88494
C1_12210W	0.11944	0.417201
C1_12220W	0.0570924	0.730886
C1_12230W	0.0451871	0.816087
C1_12240C	0.0399843	0.828
C1_12250C	0.0849048	0.613336
C1_12260W	0.0177828	0.90539
C1_12270W	-0.00644203	0.968097
C1_12280C	0.0268621	0.878563
C1_12290C	0.107898	0.47925
C1_12310C	-0.0393533	0.846287
C1_12320C	-0.0263655	0.89869
C1_12340C	0.0428788	0.813215
C1_12350W	0.00427692	0.991097
C1_12360C	0.0112163	0.966156
C1_12370W	-0.0482355	0.775942
C1_12380C	-0.0100449	0.967926
C1_12390C	-0.101293	0.156122
C1_12400C	-0.0413949	0.801967
C1_12410C	0.0629692	0.732664
C1_12420C	0.0113684	0.812019
C1_12430W	0.0141191	0.950903
C1_12440W	-0.034172	0.845626
C1_12450C	0.286787	0.0313993
C1_12460C	0.0209906	NA
C1_12470W	0.0177956	0.636215
C1_12480W	-0.0270817	0.732664
C1_12490W	0.262729	0.0227142
C1_12510W	0.0605949	0.74402
C1_12520W	-0.102945	0.400374
C1_12530C	-0.0614612	0.626369
C1_12540W	-0.0190642	0.922094
C1_12550C	0.0268743	0.905352
C1_12570C	-0.00215955	0.995652
C1_12580W	-0.0202164	0.924517
C1_12590W	0.0513475	0.785719
C1_12600C	-0.076496	0.651622
C1_12610W	0.0309553	0.878104
C1_12620W	0.116392	0.302171
C1_12630C	-0.0110339	0.954046
C1_12640W	-0.0422864	0.713997
C1_12650C	0.00668361	0.971959
C1_12660W	0.0194572	0.919508
C1_12670C	0.0162849	0.909439
C1_12680W	-0.0635684	0.67597
C1_12690C	0.00866153	0.909439
C1_12700W	0.0257562	0.845804
C1_12710C	0.00284628	0.994088
C1_12730W	-0.0287787	0.813248
C1_12740W	0.0106664	0.965796
C1_12750C	-0.0495575	0.778468
C1_12760W	0.0211909	0.925188
C1_12770W	0.0384585	0.837085
C1_12780W	-0.144272	0.354806
C1_12790C	-0.0249356	0.910656
C1_12800W	0.035686	0.662879
C1_12810W	0.0322672	0.875865
C1_12820C	-0.0786981	0.654902
C1_12830C	0.00693685	0.976213
C1_12840W	-0.0286166	0.789366
C1_12850W	1.61023	0.00331826
C1_12860C	-0.0188688	0.884682
C1_12870C	-0.00098652	0.994718
C1_12880C	-0.0429913	0.631283
C1_12890W	0.0707092	0.597274
C1_12900W	0.0416186	0.814876
C1_12910W	0.112591	0.260315
C1_12920C	-0.0140815	0.950301
C1_12930C	0.00560229	0.954531
C1_12950W	0.00354133	0.991097
C1_12960C	0.195834	0.147272
C1_12970C	-0.0221013	0.919524
C1_12980W	0.0106672	0.8916
C1_12990W	0.0128977	0.955341
C1_13000W	-0.00333041	0.985868
C1_13010W	0.0699538	0.695316
C1_13020C	-0.0315503	0.882578
C1_13030C	0.0765304	0.533324
C1_13040C	0.000526946	0.99765
C1_13050W	-0.0810817	0.271758
C1_13060C	0.302261	1.46539e-05
C1_13070C	0.174858	0.100428
C1_13110C	0.259336	0.00621306
C1_13120C	-0.0365946	0.836402
C1_13130C	0.0170983	0.938492
C1_13140C	-0.186035	0.0626631
C1_13150W	-0.00899269	0.865576
C1_13160W	0.0337347	0.838914
C1_13170C	0.216491	0.0573025
C1_13180W	-0.00547268	0.94126
C1_13190W	0.0645529	0.726063
C1_13200C	-0.0263306	0.883194
C1_13210C	-0.0312162	0.778522
C1_13220C	0.161696	0.312765
C1_13240W	-0.000762634	0.99889
C1_13250W	0.0223065	0.920129
C1_13260W	-0.0420114	0.832988
C1_13270W	-0.0369168	0.826069
C1_13280C	-0.123228	0.409218
C1_13290W	-0.00187896	0.976587
C1_13300C	0.0671251	0.644942
C1_13310W	-0.0323966	0.838914
C1_13320C	0.217704	0.0848444
C1_13330C	0.0627496	0.732664
C1_13350W	0.216868	0.0671088
C1_13360C	-0.0126348	0.938492
C1_13370W	0.0303358	0.882204
C1_13380W	-0.0386316	0.770794
C1_13390W	0.0161669	0.88494
C1_13400C	0.134645	0.392763
C1_13410W	0.171946	0.283063
C1_13420C	-0.00853407	0.976854
C1_13430C	0.00744696	0.839812
C1_13450W	0.0447039	0.481959
C1_13470W	-0.0188897	0.692743
C1_13480W	-0.795005	3.13626e-10
C1_13490C	0.0310507	0.811032
C1_13500C	0.00537081	0.897419
C1_13510C	-0.0351092	0.825649
C1_13520C	0.0782748	0.595914
C1_13540W	-0.0671263	0.668731
C1_13550C	0.0492617	0.80583
C1_13560W	-0.0268639	0.881666
C1_13570W	0.0496867	0.786188
C1_13580W	-0.0121959	0.964265
C1_13590W	0.012556	0.695837
C1_13600W	-0.00540454	0.906212
C1_13610C	0.0893073	0.588809
C1_13620W	0.246791	0.00701916
C1_13630W	1.59278	1.4408e-07
C1_13640W	0.00900985	0.975557
C1_13650C	-0.00227122	0.994718
C1_13660W	0.0225556	0.910656
C1_13670W	0.480987	0.0103062
C1_13680C	0.00153053	0.997548
C1_13690C	0.0320507	0.88001
C1_13700W	0.000148486	0.997548
C1_13710C	0.0129322	0.924517
C1_13720W	0.102044	0.47424
C1_13730C	-0.00123846	0.997548
C1_13740W	-0.122066	0.404496
C1_13750C	-0.0152952	0.915958
C1_13760W	-0.033461	0.878104
C1_13770C	-0.0143025	0.925581
C1_13780W	0.147401	0.209253
C1_13790C	0.04109	0.833122
C1_13800C	-0.0152856	0.898364
C1_13810W	0.102942	0.520771
C1_13820C	-0.00468424	0.988378
C1_13830C	-0.071209	0.584184
C1_13840W	-0.147946	0.351982
C1_13850C	-0.00164927	0.978351
C1_13860C	-0.0106365	0.950988
C1_13870W	-0.0953037	0.40506
C1_13880C	0.0920386	0.580125
C1_13900C	-0.00756008	0.981287
C1_13910C	-0.00590596	0.9754
C1_13920W	-0.0569729	0.763954
C1_13930W	-0.035568	0.894527
C1_13940W	-0.127175	0.0645975
C1_13950C	-0.00737587	0.962786
C1_13960W	-0.0281649	0.899266
C1_13970C	0.051342	0.783855
C1_13980C	-0.0283015	0.84228
C1_13990W	-0.0117344	0.947152
C1_14000C	-0.00612242	0.981958
C1_14030W	-0.000651836	0.99889
C1_14040W	0.0682773	0.67997
C1_14050C	0.0573168	0.750049
C1_14060W	-0.110647	0.458911
C1_14080W	0.17294	0.0655205
C1_14090W	-0.0338637	0.841906
C1_14100W	-0.0254381	0.91027
C1_14110C	-0.00685612	0.968787
C1_14120C	-0.112419	0.445196
C1_14130W	1.03377	6.77841e-48
C1_14140C	-0.0168043	0.944296
C1_14150C	0.0561354	0.775049
C1_14160W	0.0619668	0.73836
C1_14170W	0.053902	0.778522
C1_14180W	0.00340989	0.981306
C1_14190C	-0.00277906	0.981306
C1_14200W	-0.0156779	0.944396
C1_14210C	0.0163872	0.946749
C1_14220C	0.10833	0.474882
C1_14230C	-0.0179863	0.938492
C1_14240W	-0.032018	0.877773
C1_14250C	0.0156254	0.948947
C1_14260C	-0.0121515	0.954612
C1_14270W	-0.0392824	0.80583
C1_14280C	-0.0186633	0.915501
C1_14290C	-0.0865014	0.406765
C1_14300C	0.0687825	0.690227
C1_14310W	-0.0945277	0.564195
C1_14320C	0.189969	0.168626
C1_14330W	0.0443052	0.816886
C1_14340C	0.0815799	0.625455
C1_14350W	-0.0117438	0.964094
C1_14360C	-0.323907	0.0226243
C1_14370W	-0.00573859	NA
C1_14380C	-0.00677	0.981306
C1_14390W	-0.0260802	0.906212
C1_14400C	-0.0388605	0.837474
C1_14410W	-0.0203018	0.925188
C1_14420W	-0.102818	0.508593
C1_14430C	-0.0219728	0.919524
C1_14440C	-0.136663	0.190869
C1_14450C	-0.155956	0.163629
C1_14460W	-0.0697322	0.59012
C1_14470W	-0.00119479	0.998563
C1_14480W	0.0158313	0.945156
C1_14490C	0.0186535	0.924517
C1_14500C	-0.18405	0.0382525
C1_14520W	0.0764953	0.562878
C1_14530W	-0.155493	0.200716
C1_14550C	-0.0191056	0.90539
C1_14560C	-0.0498238	0.783002
C1_14570C	0.00647966	0.981306
C1_14580C	0.0319284	0.860568
C1_14590C	-0.471728	2.74809e-05
C1_14630C	0.00531226	0.94875
C2_00010W	-0.415026	0.00544192
C2_00030W	0.0812649	0.631283
C2_00060C	-0.0433969	0.812019
C2_00070C	0.0518046	0.732664
C2_00080C	-0.0227959	0.90539
C2_00090W	-0.0447443	0.823769
C2_00100C	-0.0824351	0.583023
C2_00110W	0.00307733	0.992912
C2_00120C	-0.100146	0.498975
C2_00130W	-0.00952383	0.843308
C2_00140W	-0.0784902	0.598996
C2_00150W	-0.0205256	0.924517
C2_00160C	-0.0583431	0.759526
C2_00170C	0.00637802	0.981306
C2_00180C	0.110318	0.432378
C2_00190C	-0.0944305	0.526291
C2_00200W	-0.111039	0.471616
C2_00210W	-0.105467	0.101401
C2_00220C	-0.141212	0.357756
C2_00230W	-0.0503139	0.775942
C2_00240C	0.0474548	0.626369
C2_00250W	1.05252	0.0014647
C2_00260C	-0.00267902	0.994718
C2_00270C	-0.0272503	0.878563
C2_00280C	0.0160282	0.923588
C2_00290W	-0.05867	0.631283
C2_00300C	0.0171328	0.944889
C2_00310W	0.0115385	0.963992
C2_00320W	-0.0947382	0.54776
C2_00330C	0.00978592	0.971439
C2_00340C	0.49585	1.29432e-09
C2_00350W	0.0670329	0.681121
C2_00360C	0.0145324	0.949798
C2_00370W	0.165623	0.295487
C2_00380C	0.0951629	0.444984
C2_00390C	-0.0337371	0.874993
C2_00400C	-0.0149855	0.948947
C2_00410C	0.0789892	0.631283
C2_00420W	-0.149543	0.309415
C2_00430C	0.0137399	0.958653
C2_00440W	-0.0637725	0.702233
C2_00450C	0.0226736	0.899768
C2_00460W	0.0137616	0.839812
C2_00470W	-0.040222	0.839812
C2_00480C	0.00055683	0.999349
C2_00490W	0.0294767	0.88494
C2_00500W	0.0275798	0.862111
C2_00510W	0.0159824	0.924517
C2_00520W	0.170401	0.252235
C2_00530W	0.0101477	0.873408
C2_00540W	-0.0523249	0.781708
C2_00550W	-0.00531812	0.966677
C2_00570W	0.00847029	0.978287
C2_00580C	-0.0103039	0.970727
C2_00590W	-0.0225233	0.91642
C2_00600C	0.0130877	0.958552
C2_00610C	-0.0585886	0.717677
C2_00620C	-0.0627577	0.631283
C2_00630C	-0.000301248	0.999908
C2_00640W	0.0126535	0.938534
C2_00650W	-0.019144	0.926423
C2_00660C	0.0266631	0.706557
C2_00680C	0.0200338	0.856469
C2_00690W	-0.00037144	0.999349
C2_00700W	0.128323	0.35288
C2_00710W	-0.0667876	0.69865
C2_00720C	0.0406066	0.837474
C2_00730C	-0.035884	0.86259
C2_00740C	-0.0295493	0.881296
C2_00750W	-0.0136407	0.873048
C2_00760C	-0.0131372	0.745961
C2_00770W	-0.0328471	0.789008
C2_00780W	0.74822	0.0315543
C2_00790C	-0.0218621	0.922656
C2_00800C	0.0245821	0.837085
C2_00810C	0.0379748	0.839812
C2_00820W	0.00659887	0.981306
C2_00830C	0.109648	0.473789
C2_00840W	0.0585398	0.762924
C2_00850W	0.282503	0.0249819
C2_00860C	-0.0133099	0.692743
C2_00870W	-0.047163	0.792902
C2_00880W	0.053515	0.783002
C2_00890W	0.00949689	0.85477
C2_00920W	-0.0201197	0.883194
C2_00930C	0.00507973	0.983583
C2_00940W	-0.0207585	0.904149
C2_00950C	-0.112411	0.466312
C2_00960C	0.0179826	0.940283
C2_00970C	-0.0275792	0.89869
C2_01000W	0.324038	1.06265e-06
C2_01010W	-0.709652	1.541e-14
C2_01020W	-0.295724	0.0310075
C2_01030W	-0.0619605	0.730231
C2_01040W	-0.00753293	0.938492
C2_01050W	-0.0228004	0.876305
C2_01060C	-0.038333	0.80583
C2_01070W	0.00664167	0.981306
C2_01090C	0.0666617	0.709539
C2_01110C	-0.0289507	0.88494
C2_01120W	0.0267191	0.839812
C2_01130W	0.134515	0.283736
C2_01150W	-0.0460634	0.780006
C2_01160W	-0.0125942	0.962886
C2_01170C	0.0994918	0.539174
C2_01180W	0.0849296	0.555714
C2_01190C	-0.00970102	0.948396
C2_01200C	0.153267	0.23012
C2_01210C	0.0494774	0.80583
C2_01220W	-0.0321802	0.878563
C2_01230W	0.0244196	0.857579
C2_01240C	-0.0537099	0.736858
C2_01250W	-0.0562277	0.702442
C2_01260W	-0.0141848	0.950203
C2_01270W	-0.286612	5.11044e-05
C2_01300C	-0.101991	0.443988
C2_01310W	0.0189432	0.924517
C2_01320W	0.065654	0.647973
C2_01330C	0.0409804	0.728803
C2_01340W	-0.0374048	0.856469
C2_01350C	0.198305	0.219265
C2_01360C	0.0610361	0.713997
C2_01370C	0.0612935	0.743078
C2_01380W	-0.0396095	0.841906
C2_01390W	0.191296	0.183186
C2_01400C	-0.162594	0.308548
C2_01410C	0.0551967	0.756014
C2_01420C	-0.0356382	0.832988
C2_01430W	0.00464061	0.986421
C2_01440C	0.00568184	0.983264
C2_01450C	0.0293763	0.705884
C2_01460C	0.00164389	NA
C2_01470W	0.083757	0.5967
C2_01480W	0.0905147	0.481959
C2_01490C	0.0376053	0.85225
C2_01500W	0.0191806	0.878563
C2_01510C	0.013785	0.952772
C2_01520W	0.0074052	0.974064
C2_01530C	-0.0255649	0.906492
C2_01540W	0.787069	0.0431139
C2_01550W	0.0366106	0.858314
C2_01560W	-0.039354	0.841877
C2_01570W	0.0209625	0.841688
C2_01580W	0.0264397	0.895718
C2_01590W	0.0697318	0.530265
C2_01600C	0.033031	0.874993
C2_01610C	-0.17303	0.000384812
C2_01620W	0.0168165	0.924517
C2_01630W	-0.198988	0.150509
C2_01640W	0.227061	0.0398519
C2_01650W	0.0184524	0.793249
C2_01660C	0.0975018	0.481959
C2_01670C	0.0315692	0.866505
C2_01680C	0.0265653	0.89184
C2_01690W	-0.00875462	0.971959
C2_01700C	0.102163	0.458911
C2_01710W	-0.0293935	0.823246
C2_01720C	-0.000640637	0.999349
C2_01730W	-0.0204984	0.785138
C2_01740C	0.0339737	0.874646
C2_01750C	0.0609757	0.626369
C2_01760C	-0.0324611	0.62452
C2_01780W	0.27916	0.042223
C2_01800W	0.0141181	0.80583
C2_01820C	0.0204235	0.922017
C2_01830W	0.0430595	0.763954
C2_01840C	0.00163015	0.997548
C2_01850W	-0.08619	0.46196
C2_01860C	0.0890665	0.390397
C2_01870C	0.0445594	0.642397
C2_01880C	0.0162248	0.867576
C2_01890W	0.24501	0.156344
C2_01900C	-0.036239	0.849711
C2_01910W	0.0100998	0.943567
C2_01920C	0.0362833	0.857722
C2_01930C	0.131894	0.302699
C2_01950C	0.0222345	0.915501
C2_01960C	-0.0158459	0.885625
C2_01970C	0.0439541	0.827298
C2_01980C	0.0156536	0.948396
C2_01990C	0.106562	0.504531
C2_02000W	-0.0597858	0.732664
C2_02010C	-0.015452	0.910656
C2_02020W	-0.020909	0.924517
C2_02030W	0.258685	0.000652954
C2_02040W	0.0608044	0.70375
C2_02050C	0.0631306	0.730886
C2_02060C	0.0366493	0.332861
C2_02080W	0.028027	0.577696
C2_02090W	0.0213501	0.924517
C2_02100W	0.052817	0.762924
C2_02110C	-0.029346	0.813215
C2_02120W	-0.0214414	0.925188
C2_02130C	0.0243048	NA
C2_02150C	-0.0285196	0.897318
C2_02160W	0.0505072	0.730231
C2_02170W	-0.00394029	0.991368
C2_02180W	0.0240497	0.873685
C2_02190C	-0.0251015	0.845931
C2_02200W	-0.00849304	0.978059
C2_02210C	-0.0448211	0.789366
C2_02230C	0.00582552	0.90539
C2_02240C	0.0779385	0.648425
C2_02250C	-0.117679	0.443276
C2_02260W	-0.103377	0.515115
C2_02270C	0.00598506	0.983264
C2_02280W	0.0232923	0.919508
C2_02290C	-0.0114541	0.925188
C2_02300W	-0.0235471	0.877707
C2_02310W	0.00135565	0.997548
C2_02320C	0.0179692	0.926953
C2_02330W	-0.00132268	0.997814
C2_02340C	0.0361762	0.851675
C2_02350C	0.0631046	0.732664
C2_02360C	0.0379763	0.763954
C2_02370C	0.127596	0.157449
C2_02380W	-0.103032	0.39059
C2_02390W	-0.037808	0.635387
C2_02400W	0.00267789	0.994796
C2_02410W	-0.402109	2.01104e-05
C2_02420C	0.000484872	0.999489
C2_02430W	0.0608829	0.716779
C2_02440W	-0.0282741	0.892567
C2_02450C	0.0520214	0.761714
C2_02460W	0.0329159	0.878104
C2_02490C	0.0208088	0.925188
C2_02500W	0.0124617	0.959853
C2_02510W	-0.121793	0.344721
C2_02520W	-0.021282	0.913633
C2_02530W	-0.000989917	NA
C2_02540W	0.0216542	0.921976
C2_02550C	-0.0143347	0.825869
C2_02570W	0.0166904	0.828
C2_02580W	0.0601615	0.733197
C2_02590W	0.146285	0.267732
C2_02600C	0.00818817	0.959661
C2_02610C	0.0397441	0.476235
C2_02620W	0.0378958	0.85225
C2_02630W	-0.0488265	0.750741
C2_02640C	0.0992326	0.434397
C2_02650C	-0.0120752	0.958653
C2_02660W	-0.056016	0.726063
C2_02670C	0.00859746	0.961277
C2_02680W	0.00981868	0.971959
C2_02690W	0.0965914	0.524656
C2_02700C	-0.0370858	0.813215
C2_02710C	-0.0784383	0.623922
C2_02720W	0.0487048	0.780378
C2_02730W	-0.0491189	0.80583
C2_02740C	0.136063	0.169232
C2_02750C	-0.0114686	0.883194
C2_02760W	0.0684708	0.673295
C2_02770W	0.164224	0.165471
C2_02780C	-0.0368106	0.789008
C2_02800W	0.000496725	0.999908
C2_02810C	-0.0877031	0.59862
C2_02820C	-0.0212661	0.920579
C2_02830C	-0.052233	0.747739
C2_02840C	-0.000590341	0.999489
C2_02850W	-0.00520592	0.924517
C2_02860W	-0.0117925	0.966056
C2_02870W	0.00920055	0.971911
C2_02880C	-0.149646	0.346141
C2_02890W	0.0121771	0.96479
C2_02900W	-0.0272698	0.839812
C2_02910W	-0.0243074	0.707669
C2_02920W	-0.0639726	0.68195
C2_02930C	-0.0560864	0.711898
C2_02940W	-0.0452457	0.823246
C2_02950W	0.55072	0.0184138
C2_02960C	-0.0262926	0.905193
C2_02970C	0.00815818	0.938492
C2_02980C	0.127943	0.40506
C2_02990C	0.117859	0.453978
C2_03000C	0.0190508	0.934717
C2_03010C	-0.211532	0.00198018
C2_03020C	0.012417	0.964094
C2_03030W	0.0399085	0.820377
C2_03040W	-0.0572046	0.736858
C2_03050W	0.0893756	0.552483
C2_03060W	-0.0138663	0.951235
C2_03070C	-0.00779465	0.978351
C2_03080W	0.0218895	0.906601
C2_03090C	0.0305442	0.88494
C2_03100W	0.126823	0.0226243
C2_03110W	0.00301955	0.971439
C2_03120W	1.65391	0.002044
C2_03130W	0.0346598	0.871527
C2_03140C	-0.047866	0.80583
C2_03150C	0.0426169	0.810886
C2_03160C	-0.0844318	0.444984
C2_03170W	-0.0291143	0.782623
C2_03180C	0.144467	0.124261
C2_03200W	-0.121434	0.409218
C2_03210W	0.0376239	0.841688
C2_03220C	-0.0138489	0.955341
C2_03230C	-0.0503415	0.787836
C2_03240C	0.238719	0.0350885
C2_03250W	-0.0183559	0.91027
C2_03260W	-0.0193084	0.928893
C2_03270W	-0.173722	0.00930823
C2_03280W	0.124917	0.227048
C2_03290W	0.0287364	0.732664
C2_03300W	0.0816357	0.624172
C2_03310C	0.0452547	0.778468
C2_03320W	0.0388989	0.78856
C2_03330C	0.0101144	0.971197
C2_03340W	0.0705255	0.663208
C2_03350W	-0.0111036	NA
C2_03360W	-0.107487	0.40309
C2_03370W	-0.0178684	0.917072
C2_03380W	0.112374	0.382839
C2_03390C	-0.00986743	0.971439
C2_03400C	0.111938	0.458911
C2_03410W	0.130442	0.313688
C2_03420C	0.0682116	0.676849
C2_03430W	-0.0351942	0.85225
C2_03440W	-0.147299	0.35288
C2_03450W	0.0663859	0.70375
C2_03460C	0.0112904	0.965796
C2_03470C	0.00642421	0.9771
C2_03480C	-0.0195972	0.645325
C2_03490C	-0.00816039	0.971959
C2_03500W	0.0114523	0.96479
C2_03520C	-0.340156	0.00112465
C2_03530W	0.00372572	0.992912
C2_03540W	0.0135089	0.959661
C2_03550C	0.0972539	0.54776
C2_03560C	-0.0406681	0.83776
C2_03570C	-0.0468186	0.70375
C2_03580W	-0.0080264	NA
C2_03590C	-0.047237	0.772416
C2_03600W	0.0191645	0.88494
C2_03610W	0.0330001	0.59862
C2_03620W	0.0347063	0.833122
C2_03630W	-0.00315846	NA
C2_03640W	0.1642	0.257434
C2_03670W	0.00968496	0.86259
C2_03680W	0.0531503	0.671881
C2_03690C	0.0365237	0.802153
C2_03700W	0.0495996	0.747739
C2_03750W	0.074944	0.649658
C2_03760C	-0.0225996	0.92165
C2_03770C	-0.00450971	0.988619
C2_03780C	0.022819	0.917263
C2_03790C	-0.714725	3.13833e-05
C2_03800C	0.108822	0.471616
C2_03810C	-0.0552525	0.591252
C2_03820C	-0.0905141	0.137187
C2_03830W	-0.0212096	0.924517
C2_03840C	-0.0140204	0.925188
C2_03870W	0.00896852	0.975739
C2_03880C	-0.025968	0.891774
C2_03890W	-0.0824249	0.444984
C2_03900C	0.0733876	0.673295
C2_03910C	-0.0191408	0.924517
C2_03920C	-0.0223558	0.919508
C2_03930C	-0.0664295	0.702233
C2_03940C	0.189344	0.244147
C2_03950W	-0.00759927	0.981306
C2_03960W	-0.0249843	0.887589
C2_03970W	0.000330899	0.999622
C2_03980C	-0.00179217	0.997548
C2_03990W	0.030001	0.88494
C2_04010C	0.0125587	0.755063
C2_04020C	0.0214786	0.924517
C2_04030C	-0.0241695	0.910656
C2_04040C	0.0343792	0.851675
C2_04050C	0.0568464	0.768739
C2_04060C	-0.0576081	0.678163
C2_04080W	-0.207032	0.0170471
C2_04090W	0.0014118	NA
C2_04100W	-0.103956	0.40309
C2_04110W	-0.0284181	0.785138
C2_04120C	-0.0334431	0.874993
C2_04130W	-0.0244453	0.909499
C2_04140W	-0.149418	0.17693
C2_04150C	-0.0852092	0.615567
C2_04160W	-0.0441849	0.823246
C2_04170C	-0.0548477	0.695837
C2_04180C	0.00318864	0.992912
C2_04190C	0.00724318	0.975243
C2_04200W	0.0377063	0.856469
C2_04210W	0.033555	0.763954
C2_04220C	-0.130449	0.203344
C2_04230W	0.331067	0.000278267
C2_04240C	-0.130355	0.40506
C2_04250W	0.0621238	0.68195
C2_04260W	0.00057837	0.999349
C2_04270W	-0.00769835	0.976854
C2_04280W	0.0376911	0.852906
C2_04290W	0.031078	0.878563
C2_04300C	-0.15559	0.295487
C2_04310W	0.0132247	0.945156
C2_04320W	-0.030889	0.813215
C2_04330C	0.0819553	0.588971
C2_04340C	0.0272702	0.812858
C2_04350C	0.0506284	0.793249
C2_04360W	0.0810406	0.636215
C2_04370W	0.0988374	0.542041
C2_04380C	0.0235366	0.919096
C2_04390W	0.0259237	0.757774
C2_04400W	0.0645626	0.700251
C2_04410W	0.00725121	0.905352
C2_04420W	0.00698696	0.971439
C2_04440W	-0.0101371	0.8916
C2_04450W	-0.0190565	0.793249
C2_04460W	0.288559	0.00060559
C2_04470W	0.00926234	0.875378
C2_04480W	0.0383795	0.65167
C2_04490W	-0.124044	0.322586
C2_04500W	0.00670923	0.981306
C2_04510W	0.0263256	0.90539
C2_04520C	-0.0102326	0.938807
C2_04530W	-0.00844116	0.966156
C2_04540C	0.123215	0.430007
C2_04550C	0.157183	0.0874293
C2_04560W	-0.0582616	0.670748
C2_04570W	-0.0323342	0.867027
C2_04580W	0.0461247	0.793249
C2_04590C	-0.0285156	0.876305
C2_04600C	-0.134624	0.00613744
C2_04610C	-0.010483	0.781612
C2_04620W	-0.0182362	0.934939
C2_04640C	0.0099362	0.966781
C2_04650C	-0.0407367	0.839812
C2_04660C	-0.0278768	0.877764
C2_04670W	-0.00399167	0.937323
C2_04680W	0.0563538	0.773284
C2_04690C	0.0115951	0.962886
C2_04700C	0.0151912	0.938651
C2_04710C	-0.0134872	0.958653
C2_04720C	0.0714015	0.688841
C2_04730W	-0.0319226	0.862679
C2_04740C	0.00414193	0.966056
C2_04750W	-0.0422271	0.763954
C2_04760W	0.221132	0.164335
C2_04770W	-0.0144558	0.933777
C2_04780W	-0.0180633	0.938651
C2_04790C	0.0173902	0.944132
C2_04800C	0.0123904	0.950353
C2_04810W	0.201296	0.227474
C2_04820W	0.055205	0.778113
C2_04830W	-0.0387744	0.714426
C2_04850C	-0.00475286	0.98774
C2_04860W	-0.042983	0.80583
C2_04870C	0.0462552	0.793249
C2_04880C	-0.0283326	0.880179
C2_04930C	0.0269298	0.905193
C2_04940C	-0.00700127	0.981306
C2_04950C	0.0819744	0.337549
C2_04960C	-0.0672122	0.702442
C2_04970W	0.0555367	0.283063
C2_04980C	-0.0398969	0.842556
C2_04990W	-0.0412981	0.775942
C2_05000C	-0.00326988	0.994088
C2_05020W	0.0526795	0.783531
C2_05030C	-0.0477975	0.808898
C2_05040C	-0.0166431	0.945156
C2_05050C	-0.0198927	0.926423
C2_05060C	-0.0551554	0.400374
C2_05070W	-0.0489681	0.59012
C2_05080C	-0.0661179	0.704106
C2_05090W	0.142718	0.183568
C2_05100C	-0.0526186	0.681121
C2_05110W	-0.0339296	0.871702
C2_05120C	0.024526	0.783822
C2_05130W	0.0294622	0.765293
C2_05140W	0.0183856	0.924517
C2_05150W	-0.0153466	0.938492
C2_05160C	0.15388	0.142254
C2_05170W	-0.0974329	0.54776
C2_05180W	-1.29341	3.71333e-06
C2_05190W	-0.0272838	0.901612
C2_05200C	-0.035408	0.85477
C2_05210W	-0.00309043	0.991097
C2_05220C	0.000583254	0.999489
C2_05230C	-0.0571276	0.752887
C2_05250C	0.416729	7.85508e-07
C2_05260W	0.0824344	0.626369
C2_05270W	0.0501512	0.808639
C2_05280C	-0.0123634	0.924517
C2_05290C	0.0592538	0.755517
C2_05300C	-0.0316304	0.873023
C2_05320W	-0.0825903	0.626369
C2_05330C	-0.016114	0.925188
C2_05340C	-0.0378144	0.841346
C2_05350C	-0.0264275	0.833122
C2_05360C	0.000603883	0.997548
C2_05370C	0.0446099	0.814876
C2_05380W	0.023285	0.915501
C2_05390C	-0.00872367	0.924517
C2_05400W	0.00194871	0.994088
C2_05410W	-0.101158	0.265077
C2_05420C	0.0340768	0.59012
C2_05440W	0.467828	0.0463758
C2_05450C	-0.00209119	0.992912
C2_05460W	-0.064114	0.712886
C2_05470W	-0.0765547	0.62663
C2_05480C	0.0442974	0.762924
C2_05490W	-0.036576	0.732664
C2_05500W	-0.0343945	0.829916
C2_05510C	0.00607546	0.981963
C2_05520W	-0.0260596	0.906601
C2_05530C	-0.0224367	0.922094
C2_05540C	-0.0730864	0.673295
C2_05550W	0.0342247	0.871702
C2_05560W	-0.0295658	0.869584
C2_05570C	0.165689	0.289159
C2_05580W	0.124204	0.4161
C2_05590C	-0.0184455	0.936057
C2_05600W	-0.0199176	0.823603
C2_05610C	-0.113515	0.0398519
C2_05620W	-0.0231758	0.878104
C2_05640W	-0.0248354	0.911517
C2_05650W	-0.0238175	0.915501
C2_05660W	-0.12949	0.386131
C2_05670C	0.0136702	0.954531
C2_05680W	0.0587918	0.755169
C2_05690C	-0.0640725	0.726063
C2_05700W	0.0617576	0.731525
C2_05710C	-0.044102	0.783002
C2_05720C	-0.00215138	0.99527
C2_05730C	0.0756388	0.670748
C2_05740W	-0.0747396	0.673127
C2_05750W	-0.096481	0.509364
C2_05760C	0.0192189	0.925188
C2_05770W	-0.0454295	0.626369
C2_05780C	0.00448783	0.991097
C2_05790C	0.0723492	0.673784
C2_05800C	-0.0333105	0.876305
C2_05810W	-0.0435642	0.577696
C2_05820W	-0.029512	0.852601
C2_05830C	-0.0141229	0.948947
C2_05840W	-0.172454	0.244629
C2_05850C	-0.00391381	0.991097
C2_05860C	-0.0152793	0.88739
C2_05870W	0.0102641	0.959145
C2_05880W	0.00236213	0.990075
C2_05890C	0.160982	0.144666
C2_05910W	0.0371483	0.858867
C2_05920C	-0.0728362	0.533388
C2_05930W	-0.038802	0.831473
C2_05940C	-0.0128078	0.955328
C2_05950C	0.0334966	0.685897
C2_05960C	-0.0273096	0.890751
C2_05970C	0.047059	0.729958
C2_05980C	0.0277984	0.874646
C2_05990C	0.0084039	0.937064
C2_06000W	-0.0216744	0.923588
C2_06010W	0.0152033	0.942589
C2_06020W	-0.0174908	0.936942
C2_06030W	0.0281694	0.88494
C2_06040C	-0.00190617	0.994718
C2_06070W	0.00632665	0.972683
C2_06080C	0.0309552	0.88494
C2_06090W	0.0791257	0.59012
C2_06100W	0.0759768	0.556109
C2_06110W	0.00718264	0.981306
C2_06120C	0.010725	0.958653
C2_06130W	-0.045232	0.798261
C2_06140C	0.00139183	NA
C2_06150C	-0.225484	0.0325917
C2_06160W	-0.00123888	0.99748
C2_06170C	0.274215	3.2983e-05
C2_06190W	0.227682	0.00922044
C2_06200C	0.0859972	0.610266
C2_06210C	0.329099	6.77393e-05
C2_06220C	-0.0247556	0.872239
C2_06230W	0.00876111	0.976854
C2_06240W	-0.0141327	0.950903
C2_06250C	0.00169673	0.997548
C2_06260W	-0.00089705	0.997548
C2_06270W	0.00112396	0.997548
C2_06280C	-0.00948145	0.944396
C2_06290C	0.0058245	0.981958
C2_06300W	-0.0588642	0.717912
C2_06310C	-0.238644	3.44848e-05
C2_06320W	0.025211	0.910656
C2_06330C	0.0140254	0.954994
C2_06340W	-0.0783813	0.189869
C2_06360C	-0.0203877	0.924517
C2_06370C	0.0472538	0.504531
C2_06390C	0.0514402	0.65167
C2_06400C	-0.00193598	NA
C2_06420C	0.0211655	0.924517
C2_06430C	-0.0262627	0.853583
C2_06440C	-0.0382403	0.816087
C2_06460W	-0.760473	5.31916e-05
C2_06470W	-0.035283	0.866596
C2_06480W	-0.00104467	0.998563
C2_06490W	0.00603656	0.982045
C2_06510W	-0.0308789	0.755517
C2_06520C	0.0219918	0.905352
C2_06530W	0.0130925	0.928268
C2_06540C	0.228469	0.0184138
C2_06550W	-0.0131233	0.925188
C2_06560W	0.00670075	0.970216
C2_06570C	-0.236458	0.000838314
C2_06590C	2.42118	3.42564e-12
C2_06600W	0.073698	0.62452
C2_06610C	-0.00143852	0.997548
C2_06620W	-0.0142089	0.919508
C2_06630C	0.0167636	0.832265
C2_06640C	0.18312	0.00732385
C2_06650C	0.0396344	0.793659
C2_06660W	0.0085191	0.966156
C2_06670C	-0.07494	0.660675
C2_06680W	-0.0482634	0.811032
C2_06690C	4.66779e-05	0.999908
C2_06700W	0.660635	0.00454568
C2_06710W	-0.0145099	0.889815
C2_06720W	0.0305853	0.837474
C2_06730W	0.0390285	0.823246
C2_06740W	0.0575792	0.736858
C2_06750C	0.0313898	0.839812
C2_06760C	-0.154985	0.182641
C2_06770W	-0.00802229	0.968931
C2_06780C	-0.0108831	0.954994
C2_06790W	-0.00377074	0.983583
C2_06800C	-0.0830605	0.591252
C2_06810C	-0.083609	0.283736
C2_06820C	-0.153853	0.136575
C2_06830C	0.0472904	0.814884
C2_06850W	-0.0305832	0.869584
C2_06860W	-0.0504313	0.786317
C2_06870C	-0.128139	0.359958
C2_06880C	0.00877043	0.972683
C2_06890C	-0.151291	0.317837
C2_06910W	-0.0231201	0.919508
C2_06920C	0.0227448	0.919508
C2_06930C	0.00526139	0.919508
C2_06940C	-0.12737	0.417201
C2_06950C	-0.0238804	0.915501
C2_06960W	-0.2384	0.00290114
C2_06970W	-0.00467726	0.98774
C2_06990W	-0.0259941	0.716178
C2_07000W	-0.00908751	0.9754
C2_07010W	-0.0712113	0.587343
C2_07020C	-0.000958427	0.997548
C2_07030C	-0.122935	0.406765
C2_07040W	0.0270582	0.899635
C2_07060W	-0.293349	0.0284812
C2_07070W	0.0403276	0.778113
C2_07080C	0.0020275	0.997235
C2_07090C	0.0163687	0.946177
C2_07100W	-0.025983	0.905352
C2_07110C	0.0202184	0.918848
C2_07120W	-0.11844	0.375996
[truncated: 4,003 more rows]
