# Supplementary material for: Grf10 regulates the response to copper, iron, and phosphate in Candida albicans
Source: G3 (Bethesda). 2023 Mar 26;13(6):jkad070. doi: 10.1093/g3journal/jkad070 (PMC10234403; doi:10.1093/g3journal/jkad070)
Supplement: jkad070_Supplementary_Data [file jkad070_supplementary_data.zip › Table_S3.xlsx]

## Sheet: Y1 up down
Y1 Group/Go term	Name	Minimum	Maximum	Length	Old name	Gene ID	Function	fold-change g10/WT	p-value	Reverse fold-change
Downregulated
Energy reserve metabolic process/Glycogen biosynthetic process (GO ID: 6112 and 5978)	UCF1	1675845	1676450	606	CaO19.1354	C2_08290C_A	Upregulated by cAMP in filamentous growth; induced in high iron	0.376129	0.0191327	-2.65866
	GSY1	182254	184239	1986	CaO19.3278	CR_00780C_A	UDP glucose/starch glucosyltransferase	0.391326	0.00388543	-2.55542
	glycogenin glucosyltransferase	265483	267465	1983	CaO19.3325	C1_01360C_A	Putative glycogen synthesis initiator	0.441948	0.00743149	-2.26271
Miscellaneous	PHO100	1609045	1610016	972	CaO19.4424	C1_07430W_A	Putative inducible acid phosphatase	0.078125	0.00450818	-12.8
	hypothetical protein	174459	176084	1626	CaO19.6017	C1_00880W_A	Protein of unknown function	0.130435	0.0130119	-7.66667
	RBT7	646818	647795	978	CaO19.2681	C4_03100W_A	Protein with similarity to RNase T2 enzymes; has putative secretion signal; expression is Tup1-repressed	0.240741	0.014853	-4.15385
	FAV1	1027532	1030078	2547	CaO19.3801	C4_04790W_A	Protein with weak similarity to S. cerevisiae Fus2p	0.241667	0.0106889	-4.13793
	GIT1	1334165	1335724	1560	CaO19.34	C2_06590C_A	Glycerophosphoinositol permease; involved in utilization of glycerophosphoinositol as a phosphate source	0.259459	0.0110119	-3.85417
	PGA45	1251550	1252941	1392	CaO19.2451	C1_05960W_A	Putative GPI-anchored cell wall protein	0.289256	0.00605132	-3.45714
	hypothetical protein	884108	885451	1344	CaO19.1215	C6_04070C_A		0.301205	0.000942743	-3.32
	FRP5	287462	288292	831	CaO19.3440	C6_01440C_A	Protein with a GPR1/FUN34/yaaH family domain	0.336283	0.00369099	-2.97368
	SUL2	539025	541505	2481	Orf19.2738	C4_02610C_A	Putative sulfate transporter	0.358696	0.00196392	-2.78788
	hypothetical protein	2719965	2720702	738	CaO19.69	C1_12470W_A	Protein of unknown function	0.364341	0.00435942	-2.74468
	ATO1	187453	188250	798	CaO19.6169	C3_00920W_A	Putative fungal-specific transmembrane protein	0.369355	0.00286562	-2.70742
	OPT1	440887	443238	2352	CaO19.2602	CR_02020C_A	Oligopeptide transporter; transports 3-to-5-residue peptides	0.371972	0.000228381	-2.68837
	hypothetical protein	125251	125643	393	CaO19.4169	C4_00730C_A		0.379679	0.0421198	-2.6338
	hypothetical protein	2279973	2281007	1035	CaO19.4902	C1_10310W_A	Predicted methyltransferase; S-AdoMet-dependent methyltransferase involved in lipid homeostasis	0.38	0.0476331	-2.63158
	hypothetical protein	1464434	1464637	204				0.401216	0.0162401	-2.49242
	ALD5	591403	592902	1500	CaO19.5806	C2_02970C_A	NAD-aldehyde dehydrogenase	0.437116	0.00263116	-2.28772
	SNO1	544056	544805	750	CaO19.2948	C1_02600W_A	Protein with a predicted role in pyridoxine metabolism; stationary phase protein	0.438944	0.0228082	-2.2782
	FRE7	1587150	1588361	1212	Orf19.6139	CR_07290W_A	Copper-regulated cupric reductase	0.444176	0.0216858	-2.25136
	PGA17	695735	697408	1674	CaO19.893	C2_03350W_A	Putative GPI-anchored protein; exogenously expressed protein substrate for Kex2 processing in vitro	0.447368	0.0411505	-2.23529
	hypothetical protein	335765	336352	588	CaO19.1691	C3_01540W_A	Plasma-membrane-localized protein	0.459251	0.0402558	-2.17746
	hypothetical protein	1839535	1840146	612	CaO19.204	C2_09000C_A		0.462609	0.0448857	-2.16165
	hypothetical protein	477305	478183	879	Orf19.3684	C1_02270C_A	Putative oxidoreductase	0.46988	0.0299913	-2.12821
	DCG1	553678	554376	699	CaO19.244	C3_02550C_A	Protein of unknown function	0.470968	0.0374941	-2.12329
	hypothetical protein	924645	925907	1263	CaO19.3897	C5_04140W_A	Protein of unknown function	0.47561	0.00785913	-2.10256
	ECM42	470403	471722	1320	CaO19.6500	C7_02150C	Ornithine acetyltransferase; Gcn2, Gcn4-regulated	0.47651	0.0447903	-2.09859
	hypothetical protein	239091	240914	1824	CaO19.3306	C1_01180C_A	Ortholog(s) have four-way junction DNA binding activity, role in meiotic recombination checkpoint, synaptonemal complex assembly and lateral element localization	0.476923	0.0342886	-2.09677
	FAS2	1030626	1036280	5655	Orf19.5949	C3_04830C_A	Alpha subunit of fatty-acid synthase	0.478553	0.00847465	-2.08963
	FRE30	1586232	1587092	861	Orf19.6140	CR_07280W_A	Protein with similarity to ferric reductases	0.480743	0.0136098	-2.08011
	PGA10	72788	73540	753	CaO19.5674	C4_00450C_A	GPI anchored membrane protein; utilization of hemin and hemoglobin for Fe in host	0.484731	0.00864328	-2.063
	hypothetical protein	1560577	1561917	1341	CaO19.1407	CR_07480W_A	S. pombe ortholog SPAC5D6.04 is a predicted auxin family transmembrane transporter	0.485149	0.00129425	-2.06122
	GPT1	1064009	1065736	1728	CaO19.4063	C1_05080W_A	GABA/polyamine transporter; 9 to 11 membrane spanning segments	0.485437	0.00903411	-2.06
Upregulated
Miscellaneous	hypothetical protein	103156	104601	1446	CaO19.938	C5_00510W_A		8	0.0387391
	hypothetical protein	733160	733684	525	CaO19.3376	C4_03490C_A		7.14286	0.0164065
	ubiquitin-like protein	1077190	1077411	222				4.80435	0.0285095
	hypothetical protein	555675	558101	2427	CaO19.2957	C1_02670C_A	Protein required for transfer of mannosylphosphate	4.8	0.0120725
	hypothetical protein	1127004	1127477	474	CaO19.6859	C4_05200C_A		4.1	0.040065
	hypothetical protein	349038	349379	342	CaO19.2537	CR_01510C_A		4	0.0457271
	hypothetical protein	2142201	2142542	342	CaO19.4842	C1_09770W_A	Protein of unknown function	2.95455	0.0316366
	hypothetical protein	603064	603378	315	CaO19.270	C3_02790W_A		2.84286	0.0439327
	ubiquitin-specific protease	1359948	1360724	777	CaO19.6272	C1_06390W_A	Putative ubiquitin C-terminal hydrolase; regulated by Gcn2p and Gcn4p	2.81373	0.0298334
	hypothetical protein	1263841	1264554	714	CaO19.1258	C4_05730W	Adhesin-like protein	2.54	0.00952676
	hypothetical protein	2854902	2855117	216				2.52393	0.0298941
	SAP99	773072	774163	1092	CaO19.853	C2_03670W_A	Putative secreted aspartyl protease; possible Kex2 substrate; induced by low iron	2.5	0.0190626
	FAV2	829497	829922	426	CaO19.1120	C5_03750W_A	Adhesin-like protein; induced by mating factor in MTLa/a opaque cells, in cyr1 null, in filaments	2.38015	0.0165316
	ARG1	149870	151120	1251	CaO19.7469	CR_00620C_A	Argininosuccinate synthase; arginine synthesis	2.34884	0.048636
	hypothetical protein	2020316	2021494	1179	CaO19.1363	C2_09880C_A	Putative protein of unknown function; Plc1-regulated	2.232	0.0121352
	CRZ2	1523634	1525187	1554	CaO19.2356	CR_07060C_A	C2H2 transcription factor	2.17085	0.0019115
	HGT8	167263	168915	1653	CaO19.2022	C2_01010W_A	High-affinity glucose transporter of the major facilitator superfamily; 20 members in the C. albicans glucose transporter family; 12 probable membrane-spanning segments	2.12682	0.00413507
	MDR1	666383	668077	1695	CaO19.5604	C6_03170C_A	Plasma membrane MDR/MFS multidrug efflux pump	2.08411	0.0225031
	ZCF21	131930	133819	1890	CaO19.4166	C4_00760W_A	Predicted Zn(II)2Cys6 transcription factor	2.02439	0.000699927
