# Supplementary material for: Grf10 regulates the response to copper, iron, and phosphate in Candida albicans
Source: G3 (Bethesda). 2023 Mar 26;13(6):jkad070. doi: 10.1093/g3journal/jkad070 (PMC10234403; doi:10.1093/g3journal/jkad070)
Supplement: jkad070_Supplementary_Data [file jkad070_supplementary_data.zip › Table_S4.xlsx]

## Sheet: Y4 up down
Y4 Group/Go term	Gene ID	Old name	Gene name	Functions	Fold-change mut/wt	p-value
Downregulated
Nitrogen utilization (GO ID: 19740)	CR_02220C	CaO19.3749	OPT3	Oligopeptide transporter	-2.94048	0.0249162
	CR_02020C	CaO19.2602	OPT1	Oligopeptide transporter; transports 3-to-5-residue peptides	-2.62723	0.00694089
	C1_04660W	CaO19.780	DUR1,2	Urea amidolyase; hydrolyzes urea to CO2	-2.30303	0.0280952
Transmembrane transport (GO ID: 98656 and 55085)	C5_03060C	CaO19.4335	TNA1	Putative nicotinic acid transporter	-11.4444	0.0461598
	C2_06590C	CaO19.34	GIT1	Glycerophosphoinositol permease	-5.84127	0.00280585
	C1_02110C	CaO19.3668	HGT2	Putative MFS glucose transporter;	-3.73684	0.00170694
	C7_01560C	CaO19.6570	NUP	Nucleoside permease	-3.48571	0.00678108
	C1_05940W	CaO19.2454	2.1571	Putative phosphate permease	-2.2397	1.35066e-05
	C6_01060C	CaO19.111	1.81818	Basic amino acid permease; arginine metabolism	-2.18584	0.0262835
	C1_14130W	CaO19.7219	1.98791	High-affinity iron permease	-2.10463	1.00912e-05
Miscellaneous	C1_07430W	CaO19.4424	1.8345	Putative inducible acid phosphatase	-31.1333	0.0219197
	C1_01740W	CaO19.4551		Carnitine acetyl transferase; required for growth on nonfermentable carbon sources	-11.6667	0.0500867
	CR_04440C	CaO19.535	1.90966	Glycosylphosphatidylinositol (GPI)-anchored cell wall protein	-11.1667	0.00240245
	CR_06310W	CaO19.3885	1.88363	Has domain(s) with predicted N-acetyltransferase activity	-7.75	0.0245585
	C3_01930W	CaO19.1655	PXP2	Putative acyl-CoA oxidase; enzyme of fatty acid beta-oxidation	-6.64815	0.0416272
	C6_02100W	CaO19.3499	hypothetical protein	Secreted protein	-6	0.0101197
	C1_09580C	CaO19.4821	LIP1	Secreted lipase	-5.75	0.020364
	C6_00470C	CaO19.4212	FET99	Multicopper oxidase family protein	-5.4	0.0446193
	C3_07240W	CaO19.6777	hypothetical protein		-5.4	0.0227461
	C4_06910W	CaO19.3120	hypothetical protein	PDR-subfamily ABC transporter (half-size); similar to WHITE subfamily proteins	-4.75	0.0106366
	C3_01640C	CaO19.1679	hypothetical protein		-4.5	0.0488116
	C6_02710C	CaO19.5542	SAP6	Biofilm-specific aspartyl protease	-4.44444	0.0139179
	C2_03120W	CaO19.5784	AMO1	Putative peroxisomal copper amine oxidase	-3.90625	0.0145868
	C1_12850W	orf19.4914.1	BLP1	Protein of unknown function	-3.81702	0.0347311
	C1_13630W	CaO19.5000	CYB2	Putative cytochrome b2 precursor	-3.30579	0.0140234
	C6_00480C	CaO19.4211	FET31	Putative multicopper oxidase	-2.98206	0.00360352
	C3_04650W	CaO19.5925	hypothetical protein		-2.64865	0.0377449
	CR_08510W	CaO19.6420	PGA13	GPI-anchored cell wall protein involved in cell wall synthesis	-2.64118	0.00133787
	C1_04930C	CaO19.751	hypothetical protein		-2.33333	0.0331419
	C1_01610C	CaO19.3351	hypothetical protein	Protein of unknown function	-2.31915	0.040065
	C1_08190C	CaO19.5097	CAT8	Zn(II)2Cys6 transcription factor	-2.24074	0.00190442
	C1_03870C	CaO19.4459	hypothetical protein	Predicted heme-binding stress-related protein	-2.17898	0.0151129
	C6_01490C	CaO19.3435	hypothetical protein		-2.14634	0.0432854
	C2_04440W	CaO19.4508	hypothetical protein		-2.14103	0.0344134
	C1_02590C	CaO19.2947	SNZ1	Stationary phase protein; vitamin B synthesis	-2.11458	0.000439027
	C2_00780W	CaO19.2046	POT1-2	Putative peroxisomal 3-ketoacyl CoA thiolase	-2.05714	0.0110183
	C1_10430W	CaO19.984	PHO8	Putative repressible vacuolar alkaline phosphatase	-2.03448	0.0106366
	C4_05780C	CaO19.1264	CFL2	Oxidoreductase; iron utilization	-2.00485	0.00368782
Upregulated
Biofilm formation (GO ID: 42710)	C2_05180W	orf19.3548.1	WH11	White-phase yeast transcript	2.58021	0.0182041
	CR_02920C	CaO19.2849	AQY1	Aquaporin water channel	2.12048	0.0043914
Miscellaneous	C7_02010C	CaO19.6518	hypothetical protein	Predicted aldehyde dehydrogenase [NAD(P)+]	3.93333	0.0284373
	CR_08890C	CaO19.7284	ASR2	Adenylyl cyclase and stress responsive protein	2.99549	4.3236e-05
	C4_06390W	CaO19.2896	SOU1	Enzyme involved in utilization of L-sorbose; has sorbitol dehydrogenase, fructose reductase, and sorbose reductase activities	2.42637	0.000147714
	CR_10330W	CaO19.7609	PGA11	Putative GPI-anchored protein	2.07143	0.0212352
