# Supplementary material for: Grf10 regulates the response to copper, iron, and phosphate in Candida albicans
Source: G3 (Bethesda). 2023 Mar 26;13(6):jkad070. doi: 10.1093/g3journal/jkad070 (PMC10234403; doi:10.1093/g3journal/jkad070)
Supplement: jkad070_Supplementary_Data [file jkad070_supplementary_data.zip › Table_S5.xlsx]

## Sheet: Whole Genome
Gene	log2 Fold Change	padj
C1_00010W	0.0143	0.973
C1_00020C	-0.0491	0.894
C1_00030C	-0.1574	0.605
C1_00040W	-0.8785	0.00479
C1_00050C	0.0574	0.835
C1_00060W	-0.349	0.0123
C1_00070W	-0.3052	0.0305
C1_00080C	-0.2806	0.128
C1_00090W	-0.2025	0.438
C1_00100C	-0.0579	0.787
C1_00110W	0.0903	0.637
C1_00120C	-0.0966	0.712
C1_00130C	-0.1873	0.273
C1_00140W	-0.6776	0.00415
C1_00150C	1.5374	7.37e-20
C1_00160C	-0.3109	0.0374
C1_00170W	0.3082	0.139
C1_00180W	-0.5988	7.61e-06
C1_00190C	-0.663	0.0704
C1_00200C	-0.3995	0.209
C1_00210C	-1.0778	3.25e-11
C1_00220W	1.3146	7.23e-11
C1_00230C	-0.0841	0.73
C1_00240C	0.1331	0.677
C1_00270W	-1.903	1.37e-18
C1_00290W	-1.1746	4.71e-09
C1_00310W	-1.7732	4.3e-31
C1_00320W	-0.0402	0.879
C1_00330C	-0.3444	0.0686
C1_00340W	-0.01	0.97
C1_00350C	0.809	3.65e-05
C1_00360W	0.4189	0.0377
C1_00370W	0.1609	0.591
C1_00380C	0.0918	0.637
C1_00390W	-2.9298	7.37e-42
C1_00400W	-0.1716	0.296
C1_00410C	-0.0013	0.997
C1_00420W	-0.8769	4.87e-07
C1_00430W	-0.1314	0.572
C1_00440W	0.1789	0.323
C1_00450C	-0.4665	0.00917
C1_00460W	-0.3136	0.114
C1_00470C	-0.4152	0.0272
C1_00480C	0.0209	0.932
C1_00490C	1.0363	0.000174
C1_00500C	0.0009	0.993
C1_00510W	-0.7403	6.62e-07
C1_00520W	-0.4572	0.0128
C1_00530C	-0.4219	0.0239
C1_00540C	0.9755	9.85e-08
C1_00550W	0.6538	0.00383
C1_00560W	0.8699	4.46e-05
C1_00570C	0.0429	0.892
C1_00580W	-0.1542	0.474
C1_00590W	-0.479	0.018
C1_00600W	-0.0843	0.777
C1_00610W	-0.5229	0.00264
C1_00620W	-0.2297	0.181
C1_00630W	-0.0625	0.789
C1_00640C	0.5739	0.0147
C1_00650C	-0.5612	8.98e-05
C1_00660C	-0.0562	0.797
C1_00670C	0.0839	0.739
C1_00680W	-0.4879	0.0164
C1_00690W	-0.1212	0.634
C1_00700W	-0.0766	0.808
C1_00710C	-0.0731	0.695
C1_00720W	0.1769	0.482
C1_00730C	-0.2428	0.173
C1_00740C	0.1362	0.411
C1_00750C	-0.0767	0.756
C1_00760W	-0.4157	0.0288
C1_00770C	-0.179	0.432
C1_00780C	0.2996	0.234
C1_00790W	0.7529	0.00225
C1_00800C	-0.0354	0.888
C1_00810W	-0.3303	0.183
C1_00820W	0.0063	0.987
C1_00830W	0.1756	0.403
C1_00840C	0.6653	0.000909
C1_00850W	1.0289	0.000154
C1_00860W	0.4381	0.0505
C1_00870W	-0.1185	0.593
C1_00880W	0.0251	0.95
C1_00890W	-0.58	0.00107
C1_00900W	0.2306	0.244
C1_00910W	0.4227	0.0546
C1_00920W	-0.2403	0.316
C1_00930C	-0.2381	0.296
C1_00940W	0.1243	0.596
C1_00950C	0.5093	0.0121
C1_00960C	0.481	0.00956
C1_00970W	-0.0653	0.809
C1_00980W	0.0556	0.871
C1_00990C	0.329	0.109
C1_01000C	-0.1099	0.604
C1_01010W	-0.3312	0.052
C1_01020W	5.3996	5.25e-05
C1_01030W	-0.2813	0.0993
C1_01040W	0.3509	0.204
C1_01050C	0.1843	0.26
C1_01060W	0.0293	0.907
C1_01070C	-0.2437	0.346
C1_01080W	-0.2791	0.275
C1_01090C	0.2782	0.243
C1_01100W	0.3535	0.19
C1_01110C	-0.189	0.291
C1_01130W	0.4242	0.0591
C1_01140C	-0.1517	0.612
C1_01150C	0.716	3.91e-05
C1_01160C	0.6796	0.0108
C1_01170C	0.0649	0.817
C1_01180C	0.3505	0.303
C1_01190C	-0.2262	0.193
C1_01200W	-0.4035	0.0496
C1_01210W	0.036	0.895
C1_01220C	-0.8646	0.000101
C1_01240W	-0.2619	0.331
C1_01250W	-0.221	0.268
C1_01260C	-0.0577	0.821
C1_01270W	-0.5049	0.028
C1_01280C	0.0451	0.89
C1_01290C	-0.1687	0.511
C1_01300W	0.2726	0.0974
C1_01310W	0.021	0.955
C1_01320W	0.1563	0.407
C1_01330C	-0.1863	0.439
C1_01340C	0.0665	0.787
C1_01350C	-0.3451	0.0282
C1_01360C	-1.3974	1.27e-10
C1_01370C	-0.4125	0.16
C1_01380C	0.7276	0.000942
C1_01390C	0.9191	5.52e-06
C1_01400C	-0.1255	0.525
C1_01420C	0.5572	0.000575
C1_01440C	0.0828	0.811
C1_01450W	-0.4729	0.02
C1_01460W	-0.451	0.0279
C1_01470W	0.1338	0.517
C1_01480C	-0.5157	0.000319
C1_01490W	-0.0015	0.992
C1_01500W	0.0741	0.386
C1_01510W	0.9123	0.00149
C1_01520C	0.6987	0.000477
C1_01530C	-0.1331	0.496
C1_01540W	-0.123	0.518
C1_01550W	-0.0524	0.808
C1_01560W	-0.0652	0.838
C1_01570C	-0.0757	0.727
C1_01580W	-0.0655	0.78
C1_01590C	-0.0038	0.987
C1_01600W	0.1614	0.451
C1_01610C	0.6722	0.00199
C1_01620C	0.3146	0.161
C1_01630W	0.4997	0.0101
C1_01640W	-0.3872	0.0109
C1_01650W	-0.8708	5.84e-08
C1_01660C	0.1017	0.148
C1_01670C	0.0426	0.885
C1_01680C	0.3683	0.0583
C1_01690C	-0.6588	3.18e-07
C1_01700W	-0.6442	0.000478
C1_01710W	-0.3174	0.137
C1_01720C	0.0138	0.984
C1_01730W	-0.1045	0.629
C1_01740W	0.1285	0.663
C1_01750W	-0.508	0.0092
C1_01760W	-0.0114	0.962
C1_01770W	0.0738	0.797
C1_01780C	-1.7143	1.59e-24
C1_01790W	-0.4861	0.0548
C1_01800W	-0.12	0.62
C1_01810C	0.8262	8.79e-05
C1_01820C	0.1495	0.455
C1_01830C	-0.2234	0.149
C1_01840C	-0.9732	4.47e-06
C1_01850C	0.0512	0.846
C1_01860W	0.1523	0.524
C1_01870C	-0.1441	0.395
C1_01880C	0.1305	0.639
C1_01890C	-0.153	0.461
C1_01900C	0.1984	0.347
C1_01910W	-0.408	0.00456
C1_01920W	0.8255	0.00132
C1_01930W	-0.8904	1.52e-08
C1_01940C	0.0463	0.862
C1_01950C	-0.4569	0.0144
C1_01970W	-0.0126	0.892
C1_01980W	-1.8192	1.2e-12
C1_01990W	1.6623	1.65e-05
C1_02000W	-0.0369	0.858
C1_02010C	-0.4634	0.0872
C1_02020W	-0.8571	0.000203
C1_02030C	0.0494	0.835
C1_02040C	-0.053	0.843
C1_02050C	-0.1957	0.305
C1_02060W	-0.1823	0.412
C1_02070W	0.199	0.487
C1_02080W	1.3825	5.77e-06
C1_02090C	1.0709	3.65e-05
C1_02100W	-0.1443	0.553
C1_02110C	-0.2078	0.506
C1_02120C	0.113	0.608
C1_02130C	-0.1961	0.441
C1_02140C	-0.0418	0.864
C1_02150W	0.1673	0.517
C1_02160W	0.1702	0.459
C1_02170C	-0.1033	0.681
C1_02180W	0.0167	0.97
C1_02190W	0.3188	0.153
C1_02200C	-0.4408	0.0587
C1_02210W	0.238	0.253
C1_02220C	-0.0982	0.656
C1_02230W	-0.1166	0.588
C1_02240W	0.3643	0.0706
C1_02250W	0.2312	0.386
C1_02260C	-0.1744	0.313
C1_02270C	-0.6705	0.00261
C1_02280C	0.2487	0.274
C1_02290C	0.24	0.265
C1_02300W	0.1295	0.678
C1_02310C	0.031	0.927
C1_02320C	-0.2336	0.214
C1_02330C	-0.4039	0.0982
C1_02340C	2.2091	0.00235
C1_02350W	0.0421	0.861
C1_02360C	-0.0138	0.97
C1_02370C	0.3161	0.118
C1_02380C	-0.0224	0.947
C1_02390W	0.3576	0.0951
C1_02400C	0.437	0.0329
C1_02410C	-0.0403	0.855
C1_02420C	0.4858	0.0294
C1_02430C	0.1337	0.509
C1_02440C	0.5645	0.00275
C1_02450C	1.1319	7.11e-05
C1_02460W	-0.3483	0.00951
C1_02470W	-0.4587	0.1
C1_02480W	-0.3657	0.116
C1_02490C	0.2425	0.244
C1_02500W	0.0211	0.953
C1_02510W	-0.0005	0.997
C1_02520W	-0.0634	0.85
C1_02530C	-0.022	0.938
C1_02540C	-0.1066	0.63
C1_02560W	0.1101	0.752
C1_02570C	-0.2801	0.293
C1_02580W	0.2983	0.345
C1_02590C	1.1257	6.09e-14
C1_02600W	0.7444	1.53e-05
C1_02610W	0.9593	8.72e-06
C1_02620C	-0.9417	1.8e-10
C1_02630C	0.1261	0.63
C1_02640C	-0.2939	0.0737
C1_02650W	-0.2452	0.15
C1_02660C	-0.1488	0.53
C1_02670C	0.2864	0.381
C1_02680C	-0.3789	0.169
C1_02690C	-0.0576	0.737
C1_02700C	0.314	0.356
C1_02710W	-0.1722	0.291
C1_02720W	0.0087	0.976
C1_02730W	0.371	0.159
C1_02740C	-0.3838	0.158
C1_02750C	-0.3152	0.123
C1_02760W	0.0584	0.777
C1_02770W	-0.1147	0.696
C1_02780W	-0.343	0.0531
C1_02790W	-0.2469	0.13
C1_02800W	0.543	0.145
C1_02810W	-0.3146	0.116
C1_02820W	-0.2217	0.337
C1_02830W	0.4565	0.01
C1_02840W	0.0406	0.878
C1_02850W	0.0586	0.845
C1_02860C	-0.5908	0.000475
C1_02870W	0.2557	0.243
C1_02880C	0.2092	0.198
C1_02890C	-0.6976	0.000145
C1_02900C	0.4277	0.028
C1_02910C	-0.1007	0.67
C1_02920W	-0.5246	0.000297
C1_02930C	-0.1086	0.576
C1_02940C	-0.0285	0.913
C1_02950W	0.0111	0.979
C1_02960C	-0.2439	0.21
C1_02970W	-0.2775	0.0919
C1_02980W	0.5276	0.0103
C1_02990C	-0.2979	0.208
C1_03000W	0.3296	0.227
C1_03010W	-0.8082	3.14e-10
C1_03020C	-0.622	1.36e-06
C1_03030W	-0.5695	8.51e-06
C1_03040W	0.1373	0.62
C1_03050W	0.4872	0.00503
C1_03060C	-0.0632	0.816
C1_03070C	0.0278	0.917
C1_03080C	-0.1608	0.557
C1_03090W	-0.4439	0.00324
C1_03100W	-0.0233	0.941
C1_03110W	-0.5061	0.000205
C1_03120W	-0.5599	0.000396
C1_03130C	-0.3256	0.116
C1_03140W	0.1419	0.55
C1_03150C	-0.0866	0.727
C1_03160C	-0.6144	0.00143
C1_03170C	0.2216	0.418
C1_03180W	-0.004	0.987
C1_03190C	-0.199	0.301
C1_03200C	0.6578	0.00509
C1_03210C	-0.1728	0.346
C1_03220C	-0.3771	0.00529
C1_03230C	-0.2349	0.233
C1_03240W	-0.2704	0.223
C1_03250C	0.2797	0.259
C1_03260W	0.6284	0.000711
C1_03270W	-0.307	0.056
C1_03280W	0.0566	0.808
C1_03290W	0.192	0.305
C1_03300C	0.0138	0.958
C1_03310W	-0.4563	0.00877
C1_03320C	-0.4152	0.0938
C1_03330C	0.2822	0.24
C1_03340C	0.053	0.808
C1_03350C	0.7849	8.76e-06
C1_03360W	-0.2386	0.233
C1_03370W	-0.2457	0.107
C1_03380W	-0.72	0.000484
C1_03390W	-0.2163	0.397
C1_03400W	-0.7183	4.26e-05
C1_03410W	-0.0731	0.806
C1_03420W	0.059	0.669
C1_03430W	-0.1649	0.487
C1_03440C	-0.3899	0.0135
C1_03450C	-0.2715	0.28
C1_03460C	0.5226	0.0137
C1_03470C	0.3235	0.171
C1_03480C	-0.5941	0.000561
C1_03490W	-0.4953	0.00299
C1_03500W	-0.3452	0.0245
C1_03510C	-0.1658	0.421
C1_03520W	-0.0878	0.66
C1_03530W	0.0095	0.97
C1_03540C	-0.0644	0.784
C1_03550C	-0.5771	0.00036
C1_03560C	0.2733	0.151
C1_03570C	0.5065	0.0456
C1_03580W	-0.0663	0.275
C1_03600W	-0.0904	0.633
C1_03610C	-0.3524	0.119
C1_03620C	0.3957	0.0607
C1_03630W	0.0859	0.787
C1_03640C	-0.3354	0.126
C1_03650C	0.1287	0.605
C1_03660W	-0.1054	0.767
C1_03670C	-0.0626	0.772
C1_03680W	-0.3975	0.0832
C1_03690W	-0.6237	4.06e-05
C1_03700C	0.0179	0.867
C1_03710C	-0.0225	0.944
C1_03720C	-0.431	0.0135
C1_03730C	-0.5472	0.00132
C1_03740W	0.7868	0.00232
C1_03750W	-1.4267	4.29e-12
C1_03760C	-0.0314	0.895
C1_03770W	1.0445	1.57e-08
C1_03780C	-0.1518	0.461
C1_03790C	-0.3523	0.0123
C1_03800W	1.0071	0.00188
C1_03810C	0.8216	0.0164
C1_03820W	1.3113	3.74e-12
C1_03830C	0.1844	0.432
C1_03840W	0.3746	0.212
C1_03860C	-0.3665	0.153
C1_03870C	2.4421	3.81e-16
C1_03880C	-0.0317	0.864
C1_03890W	0.2253	0.504
C1_03900W	0.0242	0.947
C1_03910C	0.5209	0.00207
C1_03920C	0.2862	0.2
C1_03930W	0.3574	0.0573
C1_03940W	-0.0273	0.899
C1_03950C	0.1499	0.589
C1_03960C	0.0326	0.905
C1_03970W	0.2677	0.426
C1_03980W	-0.3435	0.155
C1_03990W	0.9541	3.46e-05
C1_04000C	0.8837	1.26e-07
C1_04010C	1.0683	0.00777
C1_04020C	0.0692	0.841
C1_04030W	-0.2338	0.222
C1_04040C	0.0597	0.79
C1_04060W	-0.1879	0.538
C1_04070C	0.422	0.125
C1_04080W	0.1879	0.542
C1_04090C	0.0775	0.773
C1_04100C	-0.3579	0.0252
C1_04110W	-0.2335	0.403
C1_04120C	-0.1002	0.757
C1_04130W	0.0553	0.808
C1_04140W	0.6734	0.0245
C1_04150C	-0.63	0.0428
C1_04160C	-0.0836	0.781
C1_04170C	-0.2832	0.262
C1_04180W	-0.2395	0.301
C1_04190C	-0.023	0.933
C1_04200C	-0.4758	0.0176
C1_04210C	-0.093	0.619
C1_04220C	-0.4778	0.00481
C1_04230W	0.0787	0.755
C1_04240C	-0.3828	0.149
C1_04250C	-0.0531	0.879
C1_04260W	-0.253	0.342
C1_04270C	-0.0956	0.79
C1_04280C	-0.3327	0.0922
C1_04290C	-0.4541	0.0122
C1_04300C	-0.1205	0.567
C1_04310C	-0.0096	0.979
C1_04320W	-1.287	4.7e-10
C1_04330W	0.1868	0.441
C1_04340C	0.4469	0.0499
C1_04350C	0.3364	0.128
C1_04360C	-0.0199	0.97
C1_04370C	0.1217	0.522
C1_04380W	-0.3537	0.0345
C1_04390C	0.2931	0.144
C1_04400C	0.2161	0.207
C1_04410C	0.0554	0.821
C1_04420C	-0.3866	0.0107
C1_04430C	0.2612	0.211
C1_04440W	0.1578	0.479
C1_04450C	0.6566	2.71e-05
C1_04460C	-0.0524	0.88
C1_04470C	0.8061	0.000808
C1_04480C	-0.212	0.459
C1_04490W	-0.0554	0.766
C1_04500W	-0.0321	0.912
C1_04510W	0.8898	0.0194
C1_04520C	-0.4105	0.0181
C1_04530C	0.1347	0.498
C1_04540C	-0.1399	0.543
C1_04550W	-0.4105	0.0251
C1_04560W	-0.1198	0.68
C1_04570C	0.2925	0.293
C1_04580C	-0.217	0.332
C1_04590W	-0.7855	8.2e-05
C1_04600C	0.4569	0.00178
C1_04610W	-0.2861	0.0647
C1_04620W	0.5577	0.00397
C1_04630C	0.3383	0.151
C1_04640W	-0.2202	0.268
C1_04650W	0.033	0.934
C1_04660W	1.5374	1.23e-11
C1_04670W	-0.1027	0.64
C1_04680W	-0.3762	0.0115
C1_04690C	0.0205	0.931
C1_04700C	0.3092	0.095
C1_04710C	0.8147	0.00225
C1_04720W	0.3277	0.233
C1_04730C	-0.0781	0.697
C1_04740W	0.23	0.266
C1_04750W	1.2321	2.88e-07
C1_04760C	-0.8666	1.68e-05
C1_04770C	-1.2262	1.04e-13
C1_04780C	-0.1557	0.498
C1_04790W	-0.4273	0.0218
C1_04800C	0.3547	0.3
C1_04810W	0.3381	0.133
C1_04820C	0.14	0.664
C1_04830W	-0.1826	0.386
C1_04840C	-0.0456	0.876
C1_04850C	0.081	0.792
C1_04860W	-0.0732	0.77
C1_04870W	0.3601	0.228
C1_04880C	0.6608	0.00792
C1_04890W	-0.4254	0.00257
C1_04900W	-0.0293	0.907
C1_04910C	-0.4855	0.00211
C1_04930C	-0.5267	0.107
C1_04940C	0.1309	0.695
C1_04950C	0.1984	0.422
C1_04960C	-0.6061	0.0066
C1_04970W	0.6059	1.91e-05
C1_04980C	0.1535	0.392
C1_04990C	0.0815	0.763
C1_05000W	-0.8648	1.37e-07
C1_05010C	-0.0318	0.904
C1_05020C	-0.0827	0.735
C1_05030C	-0.1615	0.565
C1_05050C	0.2702	0.133
C1_05060W	0.892	0.000174
C1_05070C	-0.2056	0.331
C1_05080W	0.3653	0.181
C1_05090W	0.0464	0.855
C1_05100W	-0.2068	0.353
C1_05110C	-0.0677	0.742
C1_05120W	-0.1517	0.43
C1_05140W	0.9848	1.46e-09
C1_05150C	-0.4465	0.144
C1_05160C	-0.3985	0.0936
C1_05170C	-0.1903	0.299
C1_05180C	0.0682	0.801
C1_05190C	0.1235	0.684
C1_05200C	-0.1777	0.505
C1_05210C	0.4376	0.0119
C1_05220C	0.3838	0.255
C1_05230W	0.4876	0.055
C1_05240C	0.0093	0.971
C1_05250W	0.0019	0.995
C1_05260C	-0.1835	0.362
C1_05270C	0.3465	0.05
C1_05280W	-0.0762	0.711
C1_05290W	-0.3538	0.0229
C1_05300C	-0.4803	0.00667
C1_05310W	0.1772	0.516
C1_05320C	-0.089	0.731
C1_05330C	0.6998	0.00219
C1_05340C	-0.8482	1.72e-05
C1_05350W	-1.2915	1.31e-09
C1_05360C	0.4089	0.0484
C1_05370C	0.0628	0.81
C1_05380C	0.8414	7.52e-05
C1_05390C	-0.1679	0.416
C1_05400C	0.2434	0.36
C1_05410C	0.508	0.00612
C1_05420W	0.0859	0.749
C1_05430W	0.3	0.171
C1_05440C	-0.2087	0.335
C1_05450W	-0.1331	0.671
C1_05460W	-0.0474	0.855
C1_05470W	0.1711	0.424
C1_05480C	0.8809	0.0195
C1_05490C	-0.3688	0.0377
C1_05500W	1.2802	4.44e-08
C1_05510C	0.4317	0.0663
C1_05520W	-0.2088	0.332
C1_05530C	-0.1042	0.607
C1_05540C	-1.2563	1.74e-10
C1_05550C	0.2175	0.472
C1_05560W	-0.4071	0.0153
C1_05570W	0.3011	0.0217
C1_05580W	0.2586	0.32
C1_05600W	0.289	0.207
C1_05610W	-0.4075	0.0657
C1_05620C	1.0567	0.000892
C1_05630C	-0.2761	0.139
C1_05640C	0.2216	0.272
C1_05650W	-0.1172	0.639
C1_05660C	0.0171	0.951
C1_05670W	-0.6595	2.34e-05
C1_05680C	-0.3316	0.134
C1_05690C	0.2271	0.339
C1_05700W	0.097	0.703
C1_05710C	0.4406	0.16
C1_05720W	-0.6724	2.1e-07
C1_05730W	0.7275	0.0511
C1_05740C	0.4826	0.0979
C1_05750C	0.3199	0.124
C1_05760C	-1.5248	7.83e-06
C1_05770C	-0.0407	0.853
C1_05780W	-0.1864	0.29
C1_05790W	-0.0968	0.785
C1_05800C	0.1828	0.453
C1_05810W	-0.1664	0.392
C1_05820C	-0.1126	0.643
C1_05830W	0.2371	0.436
C1_05840W	1.9408	4.03e-17
C1_05850W	-0.242	0.18
C1_05860W	0.8608	2.52e-05
C1_05870W	4.2529	3.36e-89
C1_05880W	0.9807	4.68e-05
C1_05890W	1.467	0.021
C1_05900W	0.3236	0.119
C1_05910W	-0.6432	0.00308
C1_05920W	1.6075	0.00381
C1_05930C	-0.2237	0.338
C1_05940W	-0.6636	0.00131
C1_05950C	-0.8089	0.000164
C1_05960W	-0.4622	0.0252
C1_05970W	-0.0037	0.99
C1_05980W	-0.0725	0.771
C1_05990C	-0.5832	0.00225
C1_06000W	1.5955	3.63e-11
C1_06010W	0.5184	0.00474
C1_06020W	-0.2499	0.143
C1_06030C	0.1462	0.637
C1_06040W	-0.0202	0.941
C1_06050C	-0.146	0.671
C1_06060C	0.0387	0.897
C1_06070W	0.2683	0.222
C1_06080C	-0.14	0.522
C1_06090C	-0.0424	0.89
C1_06100C	0.1071	0.532
C1_06110C	0.3747	0.0424
C1_06120C	0.0235	0.951
C1_06130C	0.4523	0.0311
C1_06140C	0.063	0.868
C1_06150W	-0.0003	0.997
C1_06160W	0.1432	0.607
C1_06180W	-1.2766	8.17e-14
C1_06190C	-1.3263	4.27e-16
C1_06200W	-0.098	0.666
C1_06210W	0.6827	0.0145
C1_06220C	0.0301	0.928
C1_06230C	0.0805	0.77
C1_06250W	0.9086	0.00011
C1_06260W	-0.0113	0.957
C1_06270W	0.0637	0.824
C1_06280C	1.3362	7.5e-08
C1_06300W	0.5099	0.161
C1_06310W	0.6862	0.0852
C1_06320W	-0.046	0.897
C1_06330W	4.6296	0.000719
C1_06340W	0.0012	1
C1_06350W	-0.7626	0.000205
C1_06360W	-0.002	0.994
C1_06370C	0.0292	0.817
C1_06380C	-0.016	0.956
C1_06390W	0.0543	0.828
C1_06400C	-0.3467	0.112
C1_06410W	0.1179	0.632
C1_06420C	0.1669	0.518
C1_06430C	0.1946	0.132
C1_06440C	0.541	0.00462
C1_06450C	-0.5973	0.000194
C1_06460C	-0.3658	0.118
C1_06470W	-0.374	0.17
C1_06480C	0.2464	0.143
C1_06490C	0.0534	0.889
C1_06500W	0.0023	0.993
C1_06510C	0.2975	0.0824
C1_06520C	-0.4574	0.0423
C1_06530C	0.648	0.000624
C1_06540C	0.4527	0.0213
C1_06550W	0.4141	0.0448
C1_06560W	-0.3235	0.105
C1_06570W	-0.1446	0.581
C1_06580W	-0.6825	8.2e-08
C1_06590C	-0.0043	0.984
C1_06600W	-0.0776	0.684
C1_06610C	1.9412	3.24e-17
C1_06620C	0.5326	0.148
C1_06630W	0.0744	0.731
C1_06640C	0.0015	0.997
C1_06650W	-0.2808	0.119
C1_06660W	-0.1832	0.47
C1_06670W	-0.0286	0.917
C1_06680W	0.0701	0.808
C1_06690W	-0.292	0.269
C1_06700W	-0.024	0.934
C1_06710W	-0.2574	0.207
C1_06720C	0.0703	0.783
C1_06730W	0.035	0.885
C1_06740C	0.2559	0.34
C1_06750W	0.3372	0.24
C1_06760C	0.4569	0.0607
C1_06770W	0.3931	0.0755
C1_06780W	-0.4073	0.0818
C1_06790C	0.1141	0.643
C1_06800W	0.7048	0.000137
C1_06810W	-0.1073	0.648
C1_06820W	0.6076	0.000859
C1_06830W	-0.2853	0.341
C1_06840C	-0.4825	0.00831
C1_06850W	-0.4793	0.0502
C1_06860W	0.0571	0.835
C1_06870C	-0.867	0.0213
C1_06880C	0.0641	0.865
C1_06890C	-0.3605	0.0889
C1_06900C	0.0866	0.687
C1_06910C	0.3872	0.026
C1_06920C	0.4312	0.0734
C1_06930W	-0.2857	0.175
C1_06940C	-0.7513	0.000435
C1_06950C	1.7467	3.94e-05
C1_06960W	-0.2639	0.0867
C1_06970C	-0.5984	0.00109
C1_06980C	-0.7245	2.28e-05
C1_06990C	0.0403	0.797
C1_07000W	0.1496	0.531
C1_07010W	0.7902	0.000268
C1_07020C	0.1492	0.531
C1_07030C	-0.0738	0.814
C1_07040C	-1.5049	0.000969
C1_07050C	0.1162	0.585
C1_07060C	-0.1081	0.731
C1_07070C	-0.1045	0.721
C1_07080W	0.1213	0.647
C1_07090C	0.2691	0.221
C1_07100C	-0.8605	0.00149
C1_07110W	-0.0696	0.795
C1_07120W	-1.5535	2.38e-25
C1_07130C	0.1824	0.375
C1_07140C	0.2671	0.168
C1_07150W	0.1533	0.619
C1_07160C	-0.1396	0.653
C1_07170C	0.4463	0.0388
C1_07180W	0.1007	0.59
C1_07190W	0.0762	0.755
C1_07200W	-0.7158	1.61e-06
C1_07210C	-0.1091	0.622
C1_07220W	-1.7042	6.09e-14
C1_07230W	-1.354	7.36e-17
C1_07240W	0.4496	0.00418
C1_07250C	-0.5078	0.00529
C1_07260C	-0.2336	0.223
C1_07270W	-0.268	0.23
C1_07280C	-0.0095	0.979
C1_07290W	0.0801	0.797
C1_07310C	1.046	0.00891
C1_07320W	-0.0088	0.979
C1_07330W	1.4222	3.69e-09
C1_07340W	-0.2243	0.287
C1_07350C	-0.9508	5.66e-08
C1_07360W	-0.1137	0.687
C1_07370C	0.4561	0.0268
C1_07380C	-0.2572	0.33
C1_07390W	-0.0294	0.904
C1_07400C	-0.0816	0.726
C1_07410C	-0.0995	0.693
C1_07420C	0.1008	0.674
C1_07430W	0.2489	0.459
C1_07440W	-0.143	0.499
C1_07450W	-0.2693	0.249
C1_07460C	-0.3841	0.031
C1_07470C	-0.0092	0.975
C1_07480C	0.4737	0.164
C1_07490C	0.1086	0.658
C1_07500C	-0.0463	0.838
C1_07510W	0.1071	0.684
C1_07520C	-0.3089	0.0665
C1_07530W	-0.3584	0.0536
C1_07540C	-0.297	0.192
C1_07550W	-0.1311	0.544
C1_07560W	0.5122	0.0211
C1_07570C	0.1038	0.7
C1_07580C	1.3642	0.0223
C1_07590C	-0.012	0.968
C1_07600W	-0.0669	0.846
C1_07610C	0.1995	0.53
C1_07620C	0.3045	0.368
C1_07630W	-0.0855	0.711
C1_07640C	0.7782	0.0149
C1_07650W	0.2045	0.546
C1_07660W	0.5544	0.114
C1_07670W	0.248	0.242
C1_07680W	0.3432	0.0967
C1_07690C	0.0383	0.863
C1_07700C	0.3876	0.0242
C1_07710C	0.7987	1.93e-09
C1_07770W	-0.0331	0.918
C1_07780W	-0.2538	0.224
C1_07790C	0.8135	0.00347
C1_07800W	0.9607	3.68e-05
C1_07810C	-0.2636	0.346
C1_07820W	0.0284	0.916
C1_07830C	-0.3163	0.102
C1_07840W	-0.5165	0.00353
C1_07850C	0.4732	0.0846
C1_07860W	0.4029	0.19
C1_07870C	-0.9069	4.79e-05
C1_07880C	0.8789	4.4e-07
C1_07890C	0.5422	0.000111
C1_07900W	0.6102	0.0176
C1_07910C	0.6375	0.000119
C1_07920W	-0.3939	0.0124
C1_07930C	-0.1399	0.595
C1_07940W	-0.0685	0.851
C1_07950C	1.0459	0.000196
C1_07960W	2.0389	3.22e-08
C1_07970C	-0.3432	0.176
C1_07980C	0.1878	0.509
C1_07990C	1.4542	1.85e-07
C1_08000W	0.3166	0.159
C1_08010W	-0.3061	0.088
C1_08020W	-0.0162	0.955
C1_08030W	0.0658	0.789
C1_08040W	-0.5045	0.02
C1_08050W	-0.0316	0.875
C1_08060W	-0.6573	0.000162
C1_08070W	0.1442	0.535
C1_08080C	-0.2666	0.182
C1_08090C	0.1888	0.284
C1_08100W	-0.0701	0.706
C1_08110W	0.0921	0.707
C1_08120W	-0.0145	0.957
C1_08130C	0.0673	0.792
C1_08140W	-0.0034	0.991
C1_08150C	-0.3978	0.182
C1_08160W	-0.2351	0.218
C1_08170C	1.6864	2.36e-16
C1_08180C	-0.2283	0.277
C1_08190C	-0.2156	0.476
C1_08200W	0.1811	0.536
C1_08210C	0.3925	0.0345
C1_08220W	-0.0013	0.995
C1_08230C	-0.1287	0.575
C1_08240C	-1.3467	3.08e-11
C1_08260C	-0.3339	0.0959
C1_08270C	-0.1969	0.424
C1_08290C	0.5374	0.0154
C1_08300W	0.0948	0.661
C1_08310W	0.7446	0.000905
C1_08320W	-0.159	0.372
C1_08330C	-1.6754	4.67e-10
C1_08340C	-0.4057	0.0432
C1_08350C	-0.5023	0.0216
C1_08360C	-0.7963	4.65e-05
C1_08370W	-0.603	0.0111
C1_08380W	-0.5677	8.93e-05
C1_08390C	-0.2792	0.118
C1_08400C	0.6327	0.00252
C1_08410C	-1.2671	7.4e-16
C1_08420W	-0.2342	0.206
C1_08430W	-0.4745	0.0169
C1_08440C	-0.0207	0.952
C1_08450C	-0.0441	0.82
C1_08460C	-1.465	1.12e-09
C1_08470W	-0.622	0.00369
C1_08480C	-0.3785	0.0255
C1_08490W	-0.5235	0.00274
C1_08500C	-0.9119	4.88e-11
C1_08510W	-0.7537	9.11e-05
C1_08520C	0.091	0.695
C1_08530W	-0.0449	0.896
C1_08540C	0.2555	0.223
C1_08550C	-0.4401	0.00799
C1_08560W	-0.1912	0.32
C1_08570C	1.0397	0.00016
C1_08580C	-1.1713	5.25e-17
C1_08590C	-1.6934	4.83e-18
C1_08600C	0.0745	0.724
C1_08610C	-0.9199	3.52e-07
C1_08620W	-0.771	3.42e-07
C1_08630W	0.0415	0.88
C1_08640W	-0.2071	0.233
C1_08650C	-0.4911	0.0092
C1_08660C	-0.1338	0.584
C1_08670W	-0.0656	0.808
C1_08680C	-0.3045	0.0913
C1_08690W	0.1349	0.496
C1_08700W	-0.0332	0.901
C1_08710W	0.131	0.557
C1_08730W	-0.1587	0.423
C1_08740C	-0.3633	0.0694
C1_08750W	0.5433	0.00881
C1_08760W	-0.5563	0.00183
C1_08770W	-0.0874	0.789
C1_08780W	0.1157	0.62
C1_08790W	0.006	0.975
C1_08800W	-0.9401	1.07e-05
C1_08810C	0.765	5.76e-07
C1_08820C	0.1057	0.68
C1_08830C	-0.3054	0.324
C1_08840W	0.6829	0.0366
C1_08850C	0.3099	0.21
C1_08860C	0.1949	0.338
C1_08870C	0.5053	0.0213
C1_08880W	-0.4598	0.0146
C1_08890C	0.0222	0.956
C1_08900W	-1.2667	1.09e-07
C1_08910C	0.3975	0.0868
C1_08920W	0.2573	0.266
C1_08930C	-0.0355	0.908
C1_08940C	-0.3723	0.0947
C1_08950W	-0.6268	0.00123
C1_08960W	0.4853	0.0527
C1_08970W	0.5037	0.171
C1_08980C	-0.0284	0.901
C1_08990C	-0.059	0.787
C1_09000W	0.131	0.618
C1_09010W	0.8894	1.31e-07
C1_09020W	-0.251	0.161
C1_09030C	-0.274	0.232
C1_09040C	0.3277	0.196
C1_09050W	-0.0253	0.92
C1_09060C	-0.3332	0.181
C1_09070W	0.2228	0.211
C1_09080C	0.4892	0.0602
C1_09090C	0.0978	0.708
C1_09100W	0.109	0.763
C1_09110W	0.181	0.502
C1_09120W	-0.2819	0.202
C1_09130W	-0.1081	0.652
C1_09140C	0.0843	0.696
C1_09150W	-0.081	0.803
C1_09160W	0.0976	0.676
C1_09170W	1.2235	5.7e-08
C1_09180W	0.2414	0.341
C1_09190C	-1.1017	1.42e-10
C1_09200W	-0.6168	0.0043
C1_09210C	0.1052	0.586
C1_09220W	-0.5061	0.00696
C1_09230C	-0.0758	0.756
C1_09240C	2.9279	9.66e-44
C1_09250W	3.0146	4.91e-67
C1_09260C	-0.6031	0.000586
C1_09270W	0.0412	0.889
C1_09280W	0.1013	0.698
C1_09290C	0.4482	0.0334
C1_09300C	-0.0901	0.768
C1_09310C	0.056	0.878
C1_09320C	0.349	0.0582
C1_09330W	0.0896	0.737
C1_09340C	-0.3223	0.141
C1_09350W	-0.1599	0.339
C1_09360C	-0.2572	0.148
C1_09370W	-0.0305	0.896
C1_09380W	-0.2108	0.259
C1_09390W	0.0897	0.751
C1_09400C	1.3006	0.000427
C1_09420W	0.109	0.563
C1_09430W	-0.4456	0.0399
C1_09440W	-0.2426	0.286
C1_09450C	0.2345	0.265
C1_09460W	-0.4045	0.0125
C1_09470C	-0.2803	0.0731
C1_09480W	0.2892	0.332
C1_09490C	-0.1001	0.588
C1_09500W	0.1327	0.596
C1_09510W	0.1555	0.483
C1_09520C	-0.3503	0.0226
C1_09530W	-0.5399	0.00377
C1_09540W	0.8322	0.00128
C1_09550W	0.4562	0.183
C1_09560C	-0.0164	0.964
C1_09570W	0.4268	0.0234
C1_09580C	0.2805	0.35
C1_09590C	0.0879	0.234
C1_09600C	-0.4048	0.0658
C1_09610W	-0.6046	0.00198
C1_09620C	0.0283	0.937
C1_09630W	-0.158	0.326
C1_09640W	0.0151	0.948
C1_09650W	-0.8286	0.000874
C1_09660W	-0.051	0.826
C1_09670C	-0.2916	0.314
C1_09680W	-0.2503	0.157
C1_09690W	0.1499	0.425
C1_09700W	-0.001	0.995
C1_09710C	0.517	0.00353
C1_09720W	-0.5914	0.00118
C1_09730W	-0.4168	0.0558
C1_09740C	-0.0986	0.765
C1_09750W	-0.2042	0.227
C1_09760C	-0.266	0.182
C1_09770W	-0.4909	0.0677
C1_09780C	0.3321	0.154
C1_09790C	0.697	0.000314
C1_09800C	-0.2208	0.338
C1_09810W	-0.0829	0.714
C1_09820C	-0.1205	0.643
C1_09830W	0.42	0.0291
C1_09840C	1.3511	4.59e-12
C1_09850C	0.0015	0.993
C1_09860C	0.4698	0.00574
C1_09870W	2.1132	9.72e-12
C1_09880C	0.5654	0.0223
C1_09890C	-0.0798	0.675
C1_09900W	-0.0592	0.874
C1_09910C	-0.0117	0.97
C1_09920W	-0.0615	0.814
C1_09930W	0.0708	0.838
C1_09940W	-0.0432	0.867
C1_09950C	-0.3343	0.0759
C1_09960W	-0.1664	0.519
C1_09970C	0.8361	7.65e-06
C1_09980C	-0.1912	0.388
C1_09990W	-0.1925	0.34
C1_10000C	0.5327	0.00435
C1_10010C	-0.0689	0.808
C1_10020W	1.7679	9.99e-20
C1_10030W	0.1326	0.503
C1_10040W	0.1479	0.426
C1_10050W	1.5473	0.0223
C1_10060C	-0.0946	0.64
C1_10070C	-0.1051	0.637
C1_10080W	0.1109	0.66
C1_10090C	0.1608	0.487
C1_10100C	-0.3189	0.114
C1_10110W	0.6563	0.00459
C1_10120C	0.1051	0.583
C1_10130W	0.0405	0.912
C1_10140C	-0.79	0.00114
C1_10150W	0.482	0.181
C1_10160W	-0.3781	0.035
C1_10170W	2.1105	0.000396
C1_10180C	-0.5534	0.0578
C1_10190W	-0.1566	0.387
C1_10200C	0.197	0.274
C1_10210C	0.5279	0.0174
C1_10220C	1.0418	1.05e-08
C1_10230C	-0.0291	0.923
C1_10240C	-0.06	0.853
C1_10250C	0.7838	0.000137
C1_10260C	0.2874	0.204
C1_10270C	-0.1576	0.356
C1_10280C	-0.0356	0.887
C1_10290W	-1.1876	8.55e-06
C1_10300W	-0.969	9.61e-09
C1_10310W	-0.0329	0.904
C1_10320W	-0.461	0.0443
C1_10330C	0.3419	0.0765
C1_10340W	0.3533	0.084
C1_10350C	0.0707	0.807
C1_10360C	0.9014	1.2e-07
C1_10370W	0.4391	0.205
C1_10380C	-0.067	0.748
C1_10390C	-0.3737	0.0989
C1_10400C	-0.2734	0.126
C1_10410W	0.435	0.0209
C1_10420C	-0.2439	0.305
C1_10430W	-0.0313	0.933
C1_10440W	1.0063	1.77e-06
C1_10450W	-0.7754	8.32e-08
C1_10460W	-0.4452	0.0208
C1_10470W	0.0063	0.979
C1_10480W	-0.1478	0.39
C1_10490W	-0.2381	0.145
C1_10500W	-0.5263	0.00191
C1_10510W	-0.1156	0.707
C1_10520W	0.4527	0.116
C1_10530W	0.0295	0.918
C1_10540C	-0.2702	0.176
C1_10550C	-0.6488	0.0415
C1_10560C	-0.4378	0.0264
C1_10570C	0.338	0.321
C1_10580C	0.9444	0.000202
C1_10590W	0.5923	0.0373
C1_10600C	0.0682	0.631
C1_10610W	0.2582	0.209
C1_10620W	-0.0829	0.664
C1_10630C	0.2731	0.236
C1_10640C	0.9774	3.21e-08
C1_10650W	0.782	0.000217
C1_10660W	-0.232	0.201
C1_10670C	0.7143	8.24e-05
C1_10680C	-0.0925	0.696
C1_10690W	0.079	0.76
C1_10700C	-0.5061	0.000787
C1_10710C	-1.3252	1.22e-08
C1_10720C	-0.0622	0.808
C1_10730W	0.3999	0.0101
C1_10740C	1.7332	1.35e-09
C1_10750C	-0.1886	0.487
C1_10760W	-0.0092	0.975
C1_10770W	-0.261	0.268
C1_10780C	0.0599	0.796
C1_10790W	0.3198	0.0456
C1_10800C	0.2983	0.173
C1_10810W	0.0462	0.896
C1_10820C	-0.443	0.0166
C1_10830W	-0.0035	0.989
C1_10840C	-0.8418	4.26e-07
C1_10850W	0.2813	0.287
C1_10860C	0.1755	0.508
C1_10870W	-0.534	0.0178
C1_10880W	0.6398	0.0044
C1_10890C	-0.3673	0.0288
C1_10900C	0.7577	0.0744
C1_10910C	-0.0943	0.665
C1_10920W	-0.4098	0.0704
C1_10930C	-0.0836	0.703
C1_10940C	-0.0596	0.763
C1_10950C	1.5863	4.19e-13
C1_10960W	0.3466	0.0485
C1_10970W	0.86	8.58e-05
C1_10980W	0.0748	0.775
C1_10990C	0.3332	0.0809
C1_11000C	0.4491	0.082
C1_11010C	-0.1809	0.373
C1_11020W	0.4773	0.0695
C1_11030W	0.1415	0.472
C1_11040W	-0.2272	0.495
C1_11050W	0.1092	0.748
C1_11060C	-0.5702	0.000124
C1_11070W	0.9146	0.000146
C1_11080W	-0.4293	0.017
C1_11090C	0.2438	0.168
C1_11100W	-0.1542	0.497
C1_11110C	0.1569	0.617
C1_11120C	-0.3839	0.00847
C1_11130W	-0.0758	0.789
C1_11140W	0.3137	0.0603
C1_11150W	0.1537	0.553
C1_11160C	-0.148	0.566
C1_11170W	-0.1603	0.414
C1_11180C	0.112	0.73
C1_11190W	-0.8609	1.72e-07
C1_11200W	-0.2402	0.268
C1_11210C	0.1696	0.509
C1_11220C	-0.0755	0.765
C1_11230W	0.9735	2.17e-05
C1_11240C	0.3596	0.0324
C1_11250W	-0.0871	0.721
C1_11260C	1.4532	0.00329
C1_11270W	1.8424	7.98e-31
C1_11280W	0.0174	0.956
C1_11290W	0.1763	0.489
C1_11300C	0.0679	0.808
C1_11310C	-0.7914	3.85e-06
C1_11320C	-1.0168	0.00138
C1_11330C	-0.1633	0.524
C1_11340W	0.0679	0.835
C1_11350C	-0.5478	0.0147
C1_11360W	-0.4093	0.0631
C1_11370C	0.8391	8.94e-05
C1_11380W	0.3748	0.0334
C1_11390W	0.0757	0.82
C1_11400C	0.5793	0.00403
C1_11410C	1.1929	0.0211
C1_11420W	0.3455	0.171
C1_11430W	0.6464	0.00401
C1_11440C	0.7012	0.00111
C1_11450C	0.7202	9.04e-08
C1_11470C	-0.2867	0.305
C1_11480W	-3.1363	4.98e-52
C1_11490C	-0.1668	0.63
C1_11500C	0.2579	0.191
C1_11510C	-0.7307	0.000648
C1_11520C	1.1245	8.67e-05
C1_11530C	2.5	1.23e-17
C1_11540C	-0.1788	0.444
C1_11550W	-0.5971	0.000213
C1_11560C	0.4651	0.0213
C1_11570W	0.7376	0.00597
C1_11580W	0.3637	0.188
C1_11590W	-0.8167	0.000147
C1_11600W	-0.0726	0.758
C1_11610C	0.1497	0.539
C1_11620W	-0.3859	0.0773
C1_11630C	1.4432	0.000385
C1_11640C	-0.4871	0.00732
C1_11650W	-0.3933	0.00376
C1_11660W	0.4132	0.0185
C1_11670W	-0.7303	0.000331
C1_11680C	-0.115	0.748
C1_11690W	0.0022	0.995
C1_11700C	1.6	2.81e-14
C1_11710C	0.416	0.233
C1_11720W	-0.192	0.527
C1_11730W	-0.1437	0.554
C1_11740W	0.1563	0.489
C1_11750W	-0.2921	0.169
C1_11760C	-0.272	0.168
C1_11770C	0.568	0.00894
C1_11780W	0.2005	0.506
C1_11790W	-0.0961	0.721
C1_11800C	-0.0494	0.879
C1_11810W	-0.1698	0.428
C1_11820W	3.9947	3.65e-08
C1_11830W	0.0461	0.744
C1_11850W	0.0057	0.981
C1_11860W	-0.2836	0.173
C1_11870W	0.5041	0.00788
C1_11880W	0.3962	0.102
C1_11890W	-0.1862	0.368
C1_11900C	0.2469	0.28
C1_11910W	0.4269	0.0676
C1_11920W	-0.2463	0.178
C1_11930W	-0.017	0.951
C1_11940C	0.7388	0.00532
C1_11950W	-0.8928	0.00598
C1_11960C	-0.4741	0.0657
C1_11970C	0.2918	0.181
C1_11980W	0.0384	0.893
C1_11990W	-0.9456	2e-09
C1_12000C	0.0313	0.938
C1_12010C	-0.4737	0.055
C1_12020W	-0.4503	0.19
C1_12030W	0.3526	0.0173
C1_12040W	0.0046	0.979
C1_12050W	-0.1299	0.472
C1_12060C	1.2662	8.58e-05
C1_12070C	1.4055	1.75e-10
C1_12080W	1.1812	1.25e-10
C1_12090C	0.3173	0.305
C1_12100C	-0.3865	0.0632
C1_12110C	-0.2972	0.274
C1_12120W	-0.2614	0.268
C1_12130C	0.5489	0.0267
C1_12140W	1.1237	2.41e-06
C1_12150C	-0.1078	0.718
C1_12160W	-0.8937	5.94e-06
C1_12170C	-0.2252	0.281
C1_12180C	-0.205	0.345
C1_12190W	0.2183	0.332
C1_12200W	0.02	0.942
C1_12210W	0.0787	0.751
C1_12220W	0.8683	4.98e-06
C1_12230W	0.0899	0.751
C1_12240C	0.2283	0.188
C1_12250C	-0.2776	0.133
C1_12260W	-0.6178	0.0108
C1_12270W	-0.1986	0.381
C1_12280C	0.5774	0.0371
C1_12290C	0.004	0.987
C1_12310C	0.3945	0.0367
C1_12320C	-0.3964	0.0352
C1_12330W	0.2106	0.367
C1_12340C	0.0974	0.597
C1_12350W	0.5866	0.00273
C1_12360C	-0.6905	0.000189
C1_12370W	-0.3969	0.0627
C1_12380C	0.0028	0.992
C1_12390C	-0.4545	0.0138
C1_12400C	0.0759	0.753
C1_12410C	0.0033	0.993
C1_12420C	-0.2604	0.415
C1_12430W	0.1066	0.699
C1_12440W	1.911	7.26e-10
C1_12450C	-0.2623	0.283
C1_12460C	0.7857	0.0286
C1_12470W	1.2061	0.00402
C1_12480W	0.1072	0.748
C1_12490W	-0.4888	0.00609
C1_12500C	0.0661	0.692
C1_12510W	0.0413	0.88
C1_12520W	0.3876	0.0532
C1_12530C	-0.0776	0.711
C1_12540W	-0.0888	0.784
C1_12550C	0.1476	0.51
C1_12560C	0.2291	0.497
C1_12570C	0.7568	8.1e-05
C1_12580W	-0.316	0.0827
C1_12590W	-0.061	0.826
C1_12600C	0.947	2.32e-05
C1_12610W	0.16	0.459
C1_12620W	-0.1496	0.468
C1_12630C	0.8583	0.00183
C1_12640W	0.1734	0.577
C1_12650C	-0.1406	0.637
C1_12660W	0.2985	0.171
C1_12670C	1.1544	2.3e-05
C1_12680W	0.004	0.985
C1_12690C	-0.0944	0.776
C1_12700W	-0.1635	0.55
C1_12710C	-0.1638	0.419
C1_12720C	-0.0388	0.918
C1_12730W	-0.2648	0.261
C1_12740W	-0.6321	0.0155
C1_12750C	0.6828	0.0025
C1_12760W	0.189	0.337
C1_12770W	-0.0114	0.957
C1_12780W	-0.538	0.00222
C1_12790C	0.2857	0.117
C1_12800W	0.9459	0.00338
C1_12810W	0.0148	0.955
C1_12820C	0.192	0.522
C1_12830C	-0.1066	0.696
C1_12840W	-0.26	0.292
C1_12850W	-1.54	1.02e-07
C1_12860C	-0.0125	0.97
C1_12870C	-0.1893	0.551
C1_12880C	-0.7689	0.00226
C1_12890W	-0.0683	0.83
C1_12900W	0.0388	0.881
C1_12910W	-0.0889	0.752
C1_12920C	-0.3544	0.0542
C1_12930C	0.8196	0.00404
C1_12940C	2.0983	0.0135
C1_12950W	0.2162	0.32
C1_12960C	0.0208	0.947
C1_12970C	-0.571	0.0146
C1_12980W	-0.007	0.984
C1_12990W	0.6457	0.0097
C1_13000W	0.7611	0.019
C1_13010W	-0.2273	0.39
C1_13020C	-0.3332	0.0823
C1_13030C	-0.0058	0.978
C1_13040C	0.069	0.851
C1_13050W	-0.3554	0.048
C1_13060C	-0.0714	0.799
C1_13070C	0.5326	0.00671
C1_13080W	0.9781	0.0503
C1_13090W	0.6375	0.109
C1_13100W	0.5502	0.143
C1_13110C	0.3946	0.0396
C1_13120C	-0.1725	0.417
C1_13130C	0.4489	0.0168
C1_13140C	0.0709	0.766
C1_13150W	0.1831	0.528
C1_13160W	-0.5962	0.00249
C1_13170C	0.1859	0.33
C1_13180W	-0.1142	0.695
C1_13190W	-0.0533	0.875
C1_13200C	0.0631	0.799
C1_13210C	0.238	0.363
C1_13220C	0.1813	0.412
C1_13240W	0.0448	0.865
C1_13250W	-0.0397	0.855
C1_13260W	-0.0963	0.677
C1_13270W	0.2466	0.297
C1_13280C	0.0108	0.968
C1_13290W	0.2647	0.396
C1_13300C	0.3234	0.0254
C1_13310W	0.334	0.123
C1_13320C	-0.6179	0.00199
C1_13330C	-0.0342	0.883
C1_13350W	-0.2712	0.302
C1_13360C	2.4265	3.58e-07
C1_13370W	0.5221	0.0305
C1_13380W	1.6872	2.35e-05
C1_13390W	0.2697	0.344
C1_13400C	-0.461	0.0201
C1_13410W	-0.056	0.843
C1_13420C	-0.2876	0.0887
C1_13430C	0.6458	0.082
C1_13440C	-0.0868	0.642
C1_13450W	0.562	0.0642
C1_13460W	-0.0576	0.686
C1_13470W	0.2135	0.486
C1_13480W	1.6361	2.29e-10
C1_13490C	0.1719	0.408
C1_13500C	0.0704	0.808
C1_13510C	-0.1595	0.446
C1_13520C	0.0535	0.853
C1_13540W	-0.1476	0.544
C1_13550C	0.0647	0.744
C1_13560W	0.1625	0.488
C1_13570W	0.3331	0.0759
C1_13580W	0.0047	0.987
C1_13590W	0.0538	0.888
C1_13600W	0.0886	0.808
C1_13610C	-1.1884	1.78e-05
C1_13620W	-0.5392	0.000416
C1_13630W	-0.3651	0.181
C1_13640W	0.0383	0.89
C1_13650C	-0.1443	0.498
C1_13660W	-0.1223	0.584
C1_13670W	0.0045	0.981
C1_13680C	0.0431	0.873
C1_13690C	0.2543	0.169
C1_13700W	0.0067	0.98
C1_13710C	0.0867	0.802
C1_13720W	0.7704	0.000992
C1_13730C	1.1817	4.37e-05
C1_13740W	0.8759	0.000127
C1_13750C	0.761	0.02
C1_13760W	-0.049	0.858
C1_13770C	-0.1408	0.612
C1_13780W	0.2721	0.146
C1_13790C	-0.1249	0.661
C1_13800C	0.0394	0.893
C1_13810W	-0.3716	0.0264
C1_13820C	1.8534	1.8e-06
C1_13830C	-1.117	1.72e-16
C1_13840W	-0.7659	9.3e-05
C1_13850C	-0.1975	0.558
C1_13860C	-0.1265	0.424
C1_13870W	2.0871	3.02e-26
C1_13880C	-0.14	0.646
C1_13890C	0.1075	0.596
C1_13900C	0.0553	0.827
C1_13910C	-0.3509	0.106
C1_13920W	-0.5039	0.011
C1_13930W	0.5825	0.000907
C1_13940W	1.056	2.91e-10
C1_13950C	-0.27	0.421
C1_13960W	0.2932	0.133
C1_13970C	0.2517	0.299
C1_13980C	0.7628	0.000136
C1_13990W	-0.3694	0.127
C1_14000C	0.3024	0.127
C1_14010W	0.1055	0.134
C1_14020W	0.1877	0.537
C1_14030W	0.6385	0.00246
C1_14040W	-0.1582	0.489
C1_14050C	0.2282	0.284
C1_14060W	-0.2678	0.155
C1_14080W	0.3879	0.0377
C1_14090W	0.186	0.473
C1_14100W	-0.0892	0.662
C1_14110C	-0.4114	0.00192
C1_14120C	-0.2767	0.269
C1_14130W	-0.1939	0.405
C1_14140C	-0.104	0.593
C1_14150C	-0.155	0.392
C1_14160W	0.4722	0.00567
C1_14170W	0.0367	0.841
C1_14180W	-0.5977	0.0489
C1_14190C	-2.2878	3.08e-30
C1_14200W	-0.524	0.00246
C1_14210C	0.0874	0.743
C1_14220C	-0.7512	1.39e-07
C1_14230C	0.0283	0.918
C1_14240W	-0.25	0.137
C1_14250C	-0.101	0.712
C1_14260C	-0.2954	0.0481
C1_14270W	-0.0475	0.872
C1_14280C	-0.2344	0.173
C1_14290C	-1.0291	4.05e-07
C1_14300C	-0.4594	0.0445
C1_14310W	-0.4271	0.0053
C1_14320C	-0.7299	6.25e-06
C1_14330W	0.1998	0.358
C1_14340C	-0.2882	0.171
C1_14350W	0.0382	0.896
C1_14360C	-0.3997	0.0444
C1_14370W	-0.3442	0.293
C1_14380C	1.1423	1.23e-07
C1_14390W	-0.0705	0.841
C1_14400C	0.2631	0.168
C1_14410W	-0.0757	0.813
C1_14420W	0.4683	0.00492
C1_14430C	-0.1624	0.461
C1_14440C	0.0737	0.714
C1_14450C	0.0453	0.808
C1_14460W	0.0031	0.99
C1_14470W	-0.0935	0.689
C1_14480W	0.116	0.732
C1_14490C	0.0375	0.886
C1_14500C	-0.5148	0.000269
C1_14520W	0.1683	0.441
C1_14530W	0.1414	0.51
C1_14550C	-0.4612	0.0364
C1_14560C	-0.3614	0.0408
C1_14570C	-0.0316	0.895
C1_14580C	0.0402	0.89
C1_14590C	0.1134	0.71
C1_14630C	-0.0412	0.898
C2_00010W	-0.5731	0.0149
C2_00030W	0.7604	0.00197
C2_00050C	0.2319	0.307
C2_00060C	-0.3043	0.0527
C2_00070C	-0.3209	0.0367
C2_00080C	0.227	0.328
C2_00090W	0.404	0.0709
C2_00100C	0.879	6.63e-11
C2_00110W	0.2288	0.294
C2_00120C	0.0318	0.902
C2_00130W	0.2105	0.535
C2_00140W	0.7492	0.000622
C2_00150W	-0.0382	0.882
C2_00160C	-0.139	0.569
C2_00170C	-0.133	0.547
C2_00180C	-0.502	0.0974
C2_00190C	-0.0668	0.755
C2_00200W	0.3233	0.0822
C2_00210W	-0.2489	0.334
C2_00220C	0.0698	0.795
C2_00230W	-0.2009	0.393
C2_00240C	-1.0214	5.43e-06
C2_00250W	-0.7996	0.00768
C2_00260C	-0.1669	0.375
C2_00270C	-0.4866	0.0208
C2_00280C	0.2116	0.391
C2_00290W	-0.0645	0.774
C2_00300C	-0.4014	0.0148
C2_00310W	-0.3875	0.0461
C2_00320W	-0.03	0.91
C2_00330C	-0.0555	0.813
C2_00340C	-0.5173	0.000561
C2_00350W	-0.0741	0.758
C2_00360C	-0.4631	0.0115
C2_00370W	0.0041	0.991
C2_00380C	0.0947	0.626
C2_00390C	0.3837	0.0316
C2_00400C	-0.1091	0.55
C2_00410C	1.2366	3.65e-06
C2_00420W	-0.4969	0.00766
C2_00430C	-0.2048	0.268
C2_00440W	-0.1619	0.53
C2_00450C	0.1656	0.425
C2_00460W	0.9551	0.00117
C2_00470W	0.1738	0.476
C2_00480C	-2.3295	2.79e-24
C2_00490W	-1.0889	7.72e-10
C2_00500W	-0.2469	0.259
C2_00510W	-0.7368	0.000684
C2_00520W	0.6575	8.5e-07
C2_00530W	0.3518	0.172
C2_00540W	0.3416	0.0266
C2_00550W	0.1222	0.68
C2_00560W	0.1189	0.439
C2_00570W	-0.2158	0.276
C2_00580C	-1.0537	1.34e-14
C2_00590W	-0.4864	0.00821
C2_00600C	0.2941	0.0717
C2_00610C	0.0129	0.977
C2_00620C	0.946	0.00273
C2_00630C	0.3082	0.211
C2_00640W	0.0506	0.836
C2_00650W	-0.1546	0.548
C2_00660C	-0.0115	0.976
C2_00670C	-0.2737	0.189
C2_00680C	-4.1014	3.58e-07
C2_00690W	-0.4657	0.163
C2_00700W	-0.1569	0.493
C2_00710W	-0.0505	0.822
C2_00720C	0.6377	0.00487
C2_00730C	0.4188	0.0695
C2_00740C	-0.3738	0.0548
C2_00750W	1.2494	8.27e-06
C2_00760C	-1.7721	9.25e-13
C2_00770W	-0.9642	7.95e-07
C2_00780W	-0.7376	0.000477
C2_00790C	0.2742	0.122
C2_00800C	0.7162	0.0525
C2_00810C	0.2461	0.233
C2_00820W	0.2732	0.26
C2_00830C	-0.1363	0.514
C2_00840W	0.3698	0.0461
C2_00850W	-0.074	0.742
C2_00860C	-0.0119	0.975
C2_00870W	-0.966	1.21e-05
C2_00880W	-0.0706	0.76
C2_00890W	0.13	0.705
C2_00900W	0.2643	0.00615
C2_00910W	1.1607	0.0179
C2_00920W	0.1991	0.33
C2_00930C	0.1718	0.465
C2_00940W	0.208	0.196
C2_00950C	-0.0527	0.792
C2_00960C	0.375	0.0242
C2_00970C	-0.2372	0.237
C2_00980W	0.4909	0.177
C2_00990W	-0.6924	0.0754
C2_01000W	-0.5515	0.00239
C2_01010W	0.0094	0.966
C2_01020W	-3.6384	1.57e-39
C2_01030W	0.1399	0.47
C2_01040W	0.2357	0.467
C2_01050W	0.9929	0.0179
C2_01060C	1.1181	0.0154
C2_01070W	-0.0829	0.697
C2_01080C	6.3115	0.0012
C2_01090C	-0.2036	0.357
C2_01110C	0.0007	0.999
C2_01120W	-0.3352	0.0754
C2_01130W	-0.0328	0.889
C2_01140C	-0.065	0.833
C2_01150W	-0.3542	0.0526
C2_01160W	0.1197	0.559
C2_01170C	-0.2171	0.357
C2_01180W	-0.0922	0.769
C2_01190C	0.4315	0.0384
C2_01200C	-0.4971	0.0241
C2_01210C	0.1941	0.364
C2_01220W	0.2403	0.131
C2_01230W	-0.0249	0.94
C2_01240C	0.41	0.0536
C2_01250W	-0.2118	0.335
C2_01260W	0.0231	0.916
C2_01270W	-1.1106	6.63e-12
C2_01290C	0.0885	0.374
C2_01300C	-0.891	1.35e-06
C2_01310W	0.1686	0.434
C2_01320W	0.1366	0.54
C2_01330C	0.8602	0.00847
C2_01340W	0.1753	0.437
C2_01350C	0.0324	0.902
C2_01360C	-0.2731	0.13
C2_01370C	0.8214	1.84e-06
C2_01380W	-0.2072	0.279
C2_01390W	-0.3812	0.0676
C2_01400C	0.5145	0.0501
C2_01410C	-0.3126	0.0882
C2_01420C	0.7001	0.000703
C2_01430W	-0.1359	0.478
C2_01440C	0.0871	0.78
C2_01450C	-0.356	0.241
C2_01460C	-0.0013	0.99
C2_01470W	-0.0925	0.739
C2_01480W	-0.0386	0.853
C2_01490C	-0.0831	0.725
C2_01500W	-0.0837	0.789
C2_01510C	1.0266	0.000376
C2_01520W	-0.2417	0.216
C2_01530C	-0.1901	0.323
C2_01540W	-0.1068	0.688
C2_01550W	-0.2247	0.207
C2_01560W	0.2804	0.129
C2_01570W	-0.3071	0.248
C2_01580W	0.1049	0.694
C2_01590W	-0.246	0.151
C2_01600C	-0.2048	0.205
C2_01610C	-0.4656	0.0092
C2_01620W	-0.3366	0.056
C2_01630W	0.2979	0.374
C2_01640W	-0.3993	0.115
C2_01650W	-0.4485	0.103
C2_01660C	-0.6389	0.00212
C2_01670C	-0.2305	0.203
C2_01680C	-0.4327	0.0567
C2_01690W	-0.3517	0.0483
C2_01700C	0.5128	0.0264
C2_01710W	-0.0189	0.952
C2_01720C	0.2091	0.432
C2_01730W	-0.3621	0.132
C2_01740C	0.2979	0.186
C2_01750C	0.6286	0.00477
C2_01760C	-0.1126	0.716
C2_01770C	0.0274	0.889
C2_01780W	-0.5918	0.0338
C2_01800W	0.5519	0.118
C2_01820C	0.5416	0.0123
C2_01830W	1.1771	8.3e-05
C2_01840C	0.5419	0.00423
C2_01850W	0.0282	0.883
C2_01860C	-0.1592	0.517
C2_01870C	0.7495	0.000508
C2_01880C	0.4712	0.116
C2_01890W	0.5995	0.00567
C2_01900C	-0.4431	0.00965
C2_01910W	-0.3586	0.0877
C2_01920C	0.1358	0.508
C2_01930C	0.2242	0.347
C2_01940C	0.059	0.364
C2_01950C	-0.2649	0.227
C2_01960C	-0.1611	0.62
C2_01970C	0.2636	0.155
C2_01980C	-0.8182	5.94e-05
C2_01990C	-0.4672	0.0586
C2_02000W	-0.2229	0.181
C2_02010C	-0.0802	0.771
C2_02020W	-0.0228	0.905
C2_02030W	-0.2227	0.196
C2_02040W	0.014	0.968
C2_02050C	-0.0218	0.945
C2_02060C	-0.3527	0.249
C2_02070W	0.1829	0.459
C2_02080W	0.3193	0.335
C2_02090W	0.1618	0.4
C2_02100W	-0.2528	0.288
C2_02110C	0.3931	0.212
C2_02120W	0.3858	0.031
C2_02130C	0.316	0.248
C2_02140C	0.122	0.432
C2_02150C	0.4045	0.0222
C2_02160W	-0.1631	0.51
C2_02170W	0.2413	0.194
C2_02180W	-0.3544	0.111
C2_02190C	-0.197	0.429
C2_02200W	0.0296	0.904
C2_02210C	0.1785	0.424
C2_02220C	-0.09	0.688
C2_02230C	0.3577	0.293
C2_02240C	-0.2744	0.132
C2_02250C	-0.3282	0.0755
C2_02260W	-0.6337	1.49e-05
C2_02270C	0.1152	0.66
C2_02280W	-0.3085	0.123
C2_02290C	0.0163	0.96
C2_02300W	0.245	0.329
C2_02310W	-0.0169	0.94
C2_02320C	-0.0924	0.669
C2_02330W	-0.1067	0.584
C2_02340C	-0.1961	0.233
C2_02350C	0.3364	0.0744
C2_02360C	0.1059	0.683
C2_02370C	-0.4643	0.0046
C2_02380W	-0.3885	0.00813
C2_02390W	0.2212	0.338
C2_02400W	0.1648	0.452
C2_02410W	0.1224	0.54
C2_02420C	-0.0276	0.919
C2_02430W	1.2526	6.42e-05
C2_02440W	-0.2042	0.356
C2_02450C	0.8632	5.39e-05
C2_02460W	-0.3921	0.0121
C2_02480W	0.0571	0.319
C2_02490C	0.0304	0.901
C2_02500W	-0.0789	0.737
C2_02510W	0.0418	0.851
C2_02520W	0.3602	0.0406
C2_02530W	0.0154	0.953
C2_02540W	0.2898	0.0998
C2_02550C	1.966	7.17e-17
C2_02560W	0.1067	0.604
C2_02570W	-0.1577	0.632
C2_02580W	-0.0838	0.744
C2_02590W	-0.7882	5.56e-05
C2_02600C	0.0201	0.962
C2_02610C	0.4389	0.0866
C2_02620W	-0.3139	0.0798
C2_02630W	0.7168	0.00198
C2_02640C	1.0275	3.38e-10
C2_02650C	0.9998	0.00104
C2_02660W	-0.4559	0.00974
C2_02670C	-0.3135	0.187
C2_02680W	0.1181	0.633
C2_02690W	0.1453	0.477
C2_02700C	-0.2102	0.341
C2_02710C	0.4375	0.0223
C2_02720W	0.2301	0.276
C2_02730W	0.1031	0.64
C2_02740C	0.0926	0.617
C2_02750C	0.3654	0.249
C2_02760W	-0.0803	0.759
C2_02770W	-0.2155	0.286
C2_02780C	0.0378	0.893
C2_02790C	0.2045	0.541
C2_02800W	-0.0539	0.859
C2_02810C	-0.0023	0.992
C2_02820C	0.1012	0.674
C2_02830C	0.6441	0.000259
C2_02840C	-0.0526	0.864
C2_02850W	-1.3884	0.000174
C2_02860W	-1.2004	2.77e-08
C2_02870W	-0.2577	0.214
C2_02880C	1.0573	1.15e-10
C2_02890W	-0.4345	0.0248
C2_02900W	0.353	0.152
C2_02910W	0.5073	0.127
C2_02920W	-0.3834	0.00944
C2_02930C	-0.5329	0.000963
C2_02940W	1.1443	1.24e-06
C2_02950W	1.0288	1.91e-08
C2_02960C	0.9024	1.46e-05
C2_02970C	-2.9476	5.71e-69
C2_02980C	2.0149	2.89e-21
C2_02990C	0.0071	0.969
C2_03000C	0.5427	0.0198
C2_03010C	0.0032	0.975
C2_03020C	0.5855	0.00221
C2_03030W	0.0847	0.77
C2_03040W	-0.1719	0.313
C2_03050W	-0.0025	0.999
C2_03060W	0.1081	0.569
C2_03070C	0.2652	0.215
C2_03080W	-0.0775	0.727
C2_03090C	0.5149	0.00134
C2_03100W	-0.3475	0.0549
C2_03110W	3.024	2.48e-30
C2_03120W	-0.146	0.625
C2_03130W	0.1038	0.663
C2_03140C	-0.7529	7.75e-05
C2_03150C	0.0547	0.813
C2_03160C	0.3247	0.0946
C2_03170W	-0.1689	0.51
C2_03180C	-0.3563	0.147
C2_03200W	0.4248	0.0354
C2_03210W	0.0711	0.837
C2_03220C	1.336	3.38e-06
C2_03230C	-0.0406	0.83
C2_03240C	-0.0874	0.739
C2_03250W	-0.3303	0.0969
C2_03260W	-0.9665	1.89e-07
C2_03270W	-1.1211	1.34e-14
C2_03280W	-0.2193	0.203
C2_03290W	-0.8466	1.13e-05
C2_03300W	-0.3323	0.0551
C2_03310C	-0.444	0.0209
C2_03320W	-0.4334	0.0358
C2_03330C	-0.3087	0.0538
C2_03340W	-0.5537	0.00688
C2_03350W	0.7639	0.072
C2_03360W	-0.166	0.461
C2_03370W	0.1738	0.522
C2_03380W	-0.3456	0.13
C2_03390C	1.1362	7.92e-12
C2_03400C	-0.2833	0.168
C2_03410W	-0.042	0.857
C2_03420C	0.4479	0.0275
C2_03430W	-0.0592	0.786
C2_03440W	-0.2152	0.202
C2_03450W	0.0575	0.812
C2_03460C	-0.0621	0.785
C2_03470C	-0.2831	0.0908
C2_03480C	-0.5166	0.108
C2_03490C	-0.1166	0.705
C2_03500W	0.0132	0.969
C2_03520C	-0.0583	0.815
C2_03530W	-0.2637	0.158
C2_03540W	1.7211	2.25e-20
C2_03550C	0.2272	0.26
C2_03560C	0.088	0.649
C2_03570C	0.755	0.00502
C2_03580W	0.6339	0.0798
C2_03590C	-0.8589	2.66e-05
C2_03600W	-0.2142	0.435
C2_03610W	-0.1079	0.74
C2_03620W	-0.0489	0.847
C2_03630W	-0.1431	0.674
C2_03640W	-0.071	0.787
C2_03670W	0.1322	0.707
C2_03680W	0.0264	0.928
C2_03690C	2.5044	7.23e-35
C2_03700W	0.5803	0.00265
C2_03710W	0.4433	0.0664
C2_03720W	0.056	0.696
C2_03730W	3.0339	0.000611
C2_03740W	3.6488	2.35e-07
C2_03750W	1.1715	1.02e-07
C2_03760C	-1.4144	3.84e-09
C2_03770C	-0.9269	2.53e-06
C2_03780C	-0.2025	0.385
C2_03790C	0.5999	0.0125
C2_03800C	-0.024	0.925
C2_03810C	-0.4798	0.0016
C2_03820C	-0.7248	1.96e-07
C2_03830W	-0.1276	0.572
C2_03840C	-0.2301	0.301
C2_03850W	0.3782	0.121
C2_03860W	2.5361	0.0004
C2_03870W	0.2346	0.245
C2_03880C	0.3453	0.229
C2_03890W	-0.0683	0.807
C2_03900C	-0.3809	0.0232
C2_03910C	0.0437	0.864
C2_03920C	0.4507	0.0181
C2_03930C	0.0569	0.816
C2_03940C	1.0327	1.82e-07
C2_03950W	0.3699	0.0192
C2_03960W	-0.2648	0.348
C2_03970W	0.0327	0.904
C2_03980C	0.471	0.00207
C2_03990W	0.1748	0.389
C2_04000C	2.3448	0.00134
C2_04010C	1.7797	3.24e-30
C2_04020C	-0.1536	0.434
C2_04030C	-0.1736	0.345
C2_04040C	-0.324	0.0684
C2_04050C	-0.2738	0.183
C2_04060C	-0.2565	0.29
C2_04070C	-0.4487	0.153
C2_04080W	-0.0558	0.826
C2_04090W	-0.1048	0.769
C2_04100W	-0.0325	0.896
C2_04110W	-0.065	0.811
C2_04120C	0.1739	0.468
C2_04130W	-0.1812	0.388
C2_04140W	-0.8876	1.07e-05
C2_04150C	-0.3064	0.115
C2_04160W	-0.1077	0.642
C2_04170C	-0.107	0.712
C2_04180C	-0.5038	0.00417
C2_04190C	0.5841	0.0186
C2_04200W	0.5384	0.0171
C2_04210W	0.0905	0.767
C2_04220C	-0.3761	0.0107
C2_04230W	-0.7726	2.11e-05
C2_04240C	-0.6815	0.00102
C2_04250W	-0.251	0.186
C2_04260W	0.2281	0.305
C2_04270W	0.0415	0.887
C2_04280W	-0.8589	7.31e-05
C2_04290W	-0.642	0.00254
C2_04300C	-0.4463	0.0305
C2_04310W	-0.7648	3.58e-07
C2_04320W	0.1244	0.68
C2_04330C	-0.0515	0.841
C2_04340C	-0.1975	0.419
C2_04350C	0.3949	0.0318
C2_04360W	-0.1893	0.423
C2_04370W	0.0816	0.749
C2_04380C	-0.1027	0.622
C2_04390W	0.6564	0.0622
C2_04400W	-0.1793	0.326
C2_04410W	0.3805	0.0485
C2_04420W	-0.1067	0.679
C2_04430W	-0.0198	0.947
C2_04440W	0.0814	0.818
C2_04450W	0.1634	0.637
C2_04460W	0.2397	0.21
C2_04470W	-0.0822	0.811
C2_04480W	-1.2412	2.32e-08
C2_04490W	0.1969	0.293
C2_04500W	0.1933	0.386
C2_04510W	0.7941	1.66e-05
C2_04520C	0.3057	0.307
C2_04530W	0.2265	0.353
C2_04540C	0.7596	2.41e-06
C2_04550C	-0.1123	0.596
C2_04560W	0.3028	0.255
C2_04570W	0.4088	0.0242
C2_04580W	-0.1941	0.356
C2_04590C	-0.1078	0.725
C2_04600C	-0.4672	0.00436
C2_04610C	0.7365	0.0267
C2_04620W	0.1704	0.332
C2_04640C	0.8029	4.94e-06
C2_04650C	0.042	0.872
C2_04660C	-0.1875	0.475
C2_04670W	0.1759	0.612
C2_04680W	-0.0063	0.984
C2_04690C	0.1212	0.598
C2_04700C	1.5583	1.33e-08
C2_04710C	-0.1571	0.414
C2_04720C	0.1588	0.46
C2_04730W	0.3189	0.185
C2_04740C	0.0935	0.754
C2_04750W	0.7183	0.00114
C2_04760W	-0.1418	0.592
C2_04770W	0.1743	0.414
C2_04780W	0.1146	0.545
C2_04790C	0.2132	0.248
C2_04800C	0.2694	0.192
C2_04810W	0.6784	0.0109
C2_04820W	0.3262	0.106
C2_04830W	0.3787	0.0914
C2_04850C	-0.1239	0.521
C2_04860W	1.1005	0.00106
C2_04870C	-0.2246	0.252
C2_04880C	-0.6128	0.00311
C2_04890C	-0.0728	0.507
C2_04910W	-0.5633	0.133
C2_04930C	-0.5853	0.013
C2_04940C	0.0337	0.896
C2_04950C	-0.4838	0.00497
C2_04960C	0.2901	0.134
C2_04970W	-0.8086	0.000462
C2_04980C	0.6055	0.000192
C2_04990W	0.202	0.408
C2_05000C	0.1875	0.38
C2_05010W	0.0623	0.705
C2_05020W	0.0583	0.808
C2_05030C	-0.3449	0.0339
C2_05040C	0.1291	0.508
C2_05050C	0.2058	0.275
C2_05060C	0.2703	0.366
C2_05070W	1.9228	2.45e-07
C2_05080C	0.353	0.124
C2_05090W	0.1568	0.465
C2_05100C	0.1037	0.638
C2_05110W	-0.1282	0.492
C2_05120C	0.2661	0.414
C2_05130W	-1.3629	1.72e-10
C2_05140W	-0.2363	0.336
C2_05150W	-0.4799	0.0123
C2_05160C	-0.0573	0.808
C2_05170W	-0.2886	0.0839
C2_05180W	0.6908	0.0966
C2_05190W	-0.2801	0.0877
C2_05200C	-0.386	0.119
C2_05210W	-0.3774	0.141
C2_05220C	0.2155	0.2
C2_05230C	0.1005	0.638
C2_05250C	-0.4086	0.0409
C2_05260W	-0.2688	0.279
C2_05270W	0.4514	0.0328
C2_05280C	0.0113	0.972
C2_05290C	0.0086	0.979
C2_05300C	0.1323	0.482
C2_05310C	-0.0215	0.951
C2_05320W	0.0061	0.984
C2_05330C	-0.134	0.604
C2_05340C	0.0265	0.918
C2_05350C	0.2835	0.244
C2_05360C	-0.1616	0.629
C2_05370C	-0.7404	0.00235
C2_05380W	0.7827	4.06e-05
C2_05390C	0.1765	0.606
C2_05400W	0.6913	0.00329
C2_05410W	-0.4121	0.0759
C2_05420C	0.3639	0.284
C2_05430C	0.0652	0.561
C2_05440W	-0.5868	0.00253
C2_05450C	-0.243	0.438
C2_05460W	-1.1033	2.4e-12
C2_05470W	0.0176	0.935
C2_05480C	0.0397	0.918
C2_05490W	0.6107	0.0487
C2_05500W	-0.408	0.00265
C2_05510C	0.589	0.0156
C2_05520W	0.0263	0.93
C2_05530C	-0.0744	0.76
C2_05540C	0.3078	0.113
C2_05550W	-0.3859	0.0633
C2_05560W	-0.2941	0.132
C2_05570C	-1.2919	2.27e-11
C2_05580W	0.062	0.813
C2_05590C	0.1356	0.522
C2_05600W	1.912	0.000908
C2_05610C	-0.6402	4.38e-06
C2_05620W	0.1972	0.149
C2_05630C	0.2227	0.0143
C2_05640W	-0.189	0.457
C2_05650W	-0.2323	0.275
C2_05660W	0.9685	6.03e-06
C2_05670C	0.307	0.28
C2_05680W	-0.2993	0.148
C2_05690C	-0.3726	0.0462
C2_05700W	-0.7569	5e-05
C2_05710C	-0.3888	0.0366
C2_05720C	0.1527	0.363
C2_05730C	0.0725	0.765
C2_05740W	0.1643	0.41
C2_05750W	0.3972	0.0658
C2_05760C	-0.1523	0.498
C2_05770W	0.0598	0.832
C2_05780C	-0.5554	0.00032
C2_05790C	-0.0318	0.901
C2_05800C	0.06	0.781
C2_05810W	0.2725	0.183
C2_05820W	-1.2185	3.14e-10
C2_05830C	0.5884	0.0246
C2_05840W	0.9947	8.96e-05
C2_05850C	0.3271	0.0758
C2_05860C	0.5015	0.115
C2_05870W	-0.0145	0.969
C2_05880W	0.1487	0.661
C2_05890C	-0.4705	0.00847
C2_05900W	0.1058	0.634
C2_05910W	0.0794	0.754
C2_05920C	-0.2383	0.262
C2_05930W	-0.1245	0.646
C2_05940C	-0.0103	0.972
[truncated: 4,376 more rows]

## Sheet: Significant Genes 
gene	log2 Fold Change	padj
C1_00040W	-0.878461	0.00479338
C1_00140W	-0.677558	0.00415018
C1_00150C	1.53739	7.37484e-20
C1_00180W	-0.598787	7.60977e-06
C1_00210C	-1.07781	3.24507e-11
C1_00220W	1.31462	7.23073e-11
C1_00270W	-1.90304	1.37027e-18
C1_00290W	-1.17456	4.7141e-09
C1_00310W	-1.77317	4.29597e-31
C1_00350C	0.809029	3.65263e-05
C1_00390W	-2.92979	7.3695e-42
C1_00420W	-0.876853	4.87085e-07
C1_00490C	1.03632	0.000173624
C1_00510W	-0.740264	6.61692e-07
C1_00540C	0.975479	9.85169e-08
C1_00550W	0.653763	0.00383361
C1_00560W	0.869904	4.46351e-05
C1_00790W	0.75292	0.00225021
C1_00840C	0.665272	0.000908912
C1_00850W	1.02889	0.000153906
C1_00890W	-0.580043	0.00107279
C1_01020W	5.39962	5.24729e-05
C1_01150C	0.715952	3.9074e-05
C1_01160C	0.679559	0.0108136
C1_01220C	-0.864615	0.00010135
C1_01360C	-1.3974	1.26985e-10
C1_01380C	0.7276	0.000941726
C1_01390C	0.919091	5.5226e-06
C1_01510W	0.912291	0.00149497
C1_01520C	0.698725	0.000476565
C1_01610C	0.672166	0.00198984
C1_01650W	-0.870849	5.83848e-08
C1_01690C	-0.65884	3.1817e-07
C1_01700W	-0.644202	0.000477796
C1_01780C	-1.71428	1.58587e-24
C1_01810C	0.826221	8.78588e-05
C1_01840C	-0.973199	4.465e-06
C1_01920W	0.82553	0.00132037
C1_01930W	-0.890362	1.51866e-08
C1_01980W	-1.81924	1.20227e-12
C1_01990W	1.66226	1.65069e-05
C1_02020W	-0.857073	0.000203143
C1_02080W	1.38255	5.77437e-06
C1_02090C	1.0709	3.65263e-05
C1_02270C	-0.670471	0.00261333
C1_02340C	2.2091	0.00234519
C1_02450C	1.13192	7.11133e-05
C1_02590C	1.1257	6.09427e-14
C1_02600W	0.744372	1.52637e-05
C1_02610W	0.959287	8.72385e-06
C1_02620C	-0.941733	1.80349e-10
C1_02860C	-0.590845	0.000475395
C1_02890C	-0.697629	0.000145281
C1_03010W	-0.808165	3.14358e-10
C1_03020C	-0.621961	1.35828e-06
C1_03160C	-0.614359	0.00142872
C1_03200C	0.657758	0.00509012
C1_03260W	0.628439	0.000711207
C1_03350C	0.784884	8.76247e-06
C1_03380W	-0.719962	0.000484377
C1_03400W	-0.71835	4.264e-05
C1_03480C	-0.594054	0.000561017
C1_03690W	-0.62368	4.06487e-05
C1_03740W	0.78683	0.00231865
C1_03750W	-1.42675	4.29487e-12
C1_03770W	1.04446	1.57466e-08
C1_03800W	1.00707	0.00187835
C1_03810C	0.821586	0.0163697
C1_03820W	1.31134	3.73591e-12
C1_03870C	2.44212	3.80519e-16
C1_03990W	0.954146	3.46401e-05
C1_04000C	0.883706	1.26232e-07
C1_04010C	1.0683	0.00776666
C1_04140W	0.673446	0.0244637
C1_04150C	-0.629996	0.0427683
C1_04320W	-1.28701	4.69615e-10
C1_04450C	0.656566	2.71265e-05
C1_04470C	0.806091	0.000808419
C1_04510W	0.889836	0.0193555
C1_04590W	-0.785497	8.20265e-05
C1_04660W	1.53744	1.22745e-11
C1_04710C	0.814697	0.00225021
C1_04750W	1.23212	2.88177e-07
C1_04760C	-0.866621	1.68429e-05
C1_04770C	-1.22616	1.04112e-13
C1_04880C	0.660784	0.00791962
C1_04960C	-0.606136	0.00659978
C1_04970W	0.605878	1.90811e-05
C1_05000W	-0.864835	1.36712e-07
C1_05060W	0.891996	0.000173686
C1_05140W	0.984756	1.46206e-09
C1_05330C	0.699771	0.00218867
C1_05340C	-0.848215	1.71689e-05
C1_05350W	-1.29151	1.30848e-09
C1_05380C	0.841364	7.52048e-05
C1_05480C	0.880884	0.019454
C1_05500W	1.28018	4.44389e-08
C1_05540C	-1.25635	1.73733e-10
C1_05620C	1.05668	0.000891935
C1_05670W	-0.659494	2.33508e-05
C1_05720W	-0.672401	2.09567e-07
C1_05760C	-1.52477	7.82943e-06
C1_05840W	1.94078	4.0331e-17
C1_05860W	0.860752	2.52002e-05
C1_05870W	4.25291	3.35724e-89
C1_05880W	0.980669	4.68411e-05
C1_05890W	1.46698	0.0210424
C1_05910W	-0.643159	0.00307718
C1_05920W	1.60746	0.00380908
C1_05940W	-0.663648	0.00130651
C1_05950C	-0.808863	0.000163661
C1_05990C	-0.583208	0.00225021
C1_06000W	1.5955	3.62816e-11
C1_06180W	-1.27658	8.16843e-14
C1_06190C	-1.32634	4.27116e-16
C1_06210W	0.682664	0.0145173
C1_06250W	0.908642	0.000109678
C1_06280C	1.33617	7.50438e-08
C1_06330W	4.62956	0.000718616
C1_06350W	-0.762589	0.000205348
C1_06450C	-0.597297	0.000193722
C1_06530C	0.647956	0.000624038
C1_06580W	-0.682544	8.20095e-08
C1_06610C	1.94116	3.23973e-17
C1_06800W	0.704814	0.000137092
C1_06820W	0.60763	0.000859215
C1_06870C	-0.867022	0.0213339
C1_06940C	-0.75132	0.000434822
C1_06950C	1.74672	3.94157e-05
C1_06970C	-0.598394	0.00108927
C1_06980C	-0.724514	2.27608e-05
C1_07010W	0.790224	0.000267533
C1_07040C	-1.50486	0.000968875
C1_07100C	-0.860467	0.00149497
C1_07120W	-1.55349	2.3839e-25
C1_07200W	-0.715807	1.61017e-06
C1_07220W	-1.70419	6.09427e-14
C1_07230W	-1.35399	7.36032e-17
C1_07310C	1.046	0.00890883
C1_07330W	1.42216	3.68992e-09
C1_07350C	-0.950815	5.65611e-08
C1_07580C	1.3642	0.0223488
C1_07640C	0.778233	0.0148996
C1_07710C	0.798679	1.92745e-09
C1_07790C	0.813543	0.00347274
C1_07800W	0.960691	3.68025e-05
C1_07870C	-0.906908	4.78641e-05
C1_07880C	0.878908	4.39672e-07
C1_07900W	0.610206	0.0175762
C1_07910C	0.637456	0.000118901
C1_07950C	1.04585	0.000195764
C1_07960W	2.03889	3.22437e-08
C1_07990C	1.45419	1.84667e-07
C1_08060W	-0.657262	0.000161991
C1_08170C	1.68639	2.36442e-16
C1_08240C	-1.3467	3.07836e-11
C1_08310W	0.744584	0.000905472
C1_08330C	-1.67536	4.66523e-10
C1_08360C	-0.79634	4.64903e-05
C1_08370W	-0.602962	0.011075
C1_08400C	0.632721	0.00251773
C1_08410C	-1.2671	7.40402e-16
C1_08460C	-1.46503	1.11953e-09
C1_08470W	-0.621954	0.00368936
C1_08500C	-0.911856	4.88129e-11
C1_08510W	-0.753675	9.11444e-05
C1_08570C	1.03972	0.000160222
C1_08580C	-1.17134	5.25422e-17
C1_08590C	-1.69335	4.82793e-18
C1_08610C	-0.919883	3.51672e-07
C1_08620W	-0.770984	3.42372e-07
C1_08800W	-0.940091	1.06559e-05
C1_08810C	0.765036	5.76443e-07
C1_08840W	0.68287	0.0365613
C1_08900W	-1.26673	1.08871e-07
C1_08950W	-0.626786	0.00122642
C1_09010W	0.889417	1.31122e-07
C1_09170W	1.22349	5.70352e-08
C1_09190C	-1.10171	1.41706e-10
C1_09200W	-0.616836	0.00430241
C1_09240C	2.92785	9.66389e-44
C1_09250W	3.01464	4.90561e-67
C1_09260C	-0.603054	0.00058629
C1_09400C	1.30062	0.000426708
C1_09540W	0.832229	0.00128266
C1_09610W	-0.604614	0.00197537
C1_09650W	-0.82858	0.000873761
C1_09720W	-0.591397	0.00117621
C1_09790C	0.696991	0.000314194
C1_09840C	1.3511	4.58653e-12
C1_09870W	2.11318	9.71529e-12
C1_09970C	0.836113	7.64848e-06
C1_10020W	1.7679	9.99404e-20
C1_10050W	1.54729	0.0222571
C1_10110W	0.656288	0.004588
C1_10140C	-0.789968	0.00114388
C1_10170W	2.11051	0.00039589
C1_10220C	1.04182	1.05244e-08
C1_10250C	0.783801	0.000136964
C1_10290W	-1.18755	8.55113e-06
C1_10300W	-0.969046	9.6145e-09
C1_10360C	0.901379	1.19654e-07
C1_10440W	1.00631	1.77214e-06
C1_10450W	-0.775372	8.32163e-08
C1_10550C	-0.64876	0.0414909
C1_10580C	0.944391	0.000202347
C1_10590W	0.592272	0.0373422
C1_10640C	0.977383	3.20884e-08
C1_10650W	0.781995	0.000216949
C1_10670C	0.714275	8.23731e-05
C1_10710C	-1.3252	1.21761e-08
C1_10740C	1.73322	1.3539e-09
C1_10840C	-0.841808	4.26034e-07
C1_10880W	0.639816	0.00439511
C1_10950C	1.58627	4.19321e-13
C1_10970W	0.860035	8.57751e-05
C1_11070W	0.914584	0.000146272
C1_11190W	-0.860901	1.72184e-07
C1_11230W	0.97347	2.17463e-05
C1_11260C	1.45315	0.0032904
C1_11270W	1.84237	7.98154e-31
C1_11310C	-0.791436	3.85385e-06
C1_11320C	-1.01685	0.0013788
C1_11370C	0.839149	8.94218e-05
C1_11410C	1.19288	0.021094
C1_11430W	0.646389	0.00401433
C1_11440C	0.7012	0.00111015
C1_11450C	0.720171	9.04286e-08
C1_11480W	-3.13628	4.98045e-52
C1_11510C	-0.730687	0.000648195
C1_11520C	1.12454	8.66836e-05
C1_11530C	2.50001	1.22694e-17
C1_11550W	-0.597093	0.000213228
C1_11570W	0.737632	0.00597304
C1_11590W	-0.816697	0.000147216
C1_11630C	1.44318	0.000384949
C1_11670W	-0.730266	0.00033096
C1_11700C	1.60001	2.81268e-14
C1_11820W	3.99468	3.64917e-08
C1_11940C	0.738845	0.00532439
C1_11950W	-0.892782	0.00598187
C1_11990W	-0.945597	2.00056e-09
C1_12060C	1.26616	8.57751e-05
C1_12070C	1.40551	1.74777e-10
C1_12080W	1.18121	1.24944e-10
C1_12140W	1.12372	2.41018e-06
C1_12160W	-0.893724	5.93803e-06
C1_12220W	0.868304	4.98451e-06
C1_12260W	-0.617768	0.0108136
C1_12350W	0.586615	0.00273284
C1_12360C	-0.690499	0.000189285
C1_12440W	1.91105	7.26484e-10
C1_12460C	0.78571	0.0286302
C1_12470W	1.20614	0.00401558
C1_12570C	0.75676	8.09842e-05
C1_12600C	0.947013	2.32061e-05
C1_12630C	0.858319	0.00182928
C1_12670C	1.15435	2.2959e-05
C1_12740W	-0.63213	0.0154952
C1_12750C	0.682802	0.00249961
C1_12800W	0.945876	0.00337655
C1_12850W	-1.53995	1.02054e-07
C1_12880C	-0.7689	0.00225697
C1_12930C	0.819636	0.0040411
C1_12940C	2.09828	0.0134877
C1_12990W	0.645719	0.00969846
C1_13000W	0.76114	0.0189642
C1_13160W	-0.596198	0.00249306
C1_13320C	-0.617863	0.00199057
C1_13360C	2.42646	3.57911e-07
C1_13380W	1.68724	2.35416e-05
C1_13480W	1.63606	2.29066e-10
C1_13610C	-1.18837	1.77865e-05
C1_13720W	0.770446	0.000992401
C1_13730C	1.18168	4.36917e-05
C1_13740W	0.875899	0.000126982
C1_13750C	0.761012	0.0200217
C1_13820C	1.85343	1.79685e-06
C1_13830C	-1.11699	1.72136e-16
C1_13840W	-0.765942	9.29563e-05
C1_13870W	2.08711	3.02442e-26
C1_13930W	0.582462	0.00090717
C1_13940W	1.05605	2.91418e-10
C1_13980C	0.762828	0.000136478
C1_14030W	0.638486	0.00246359
C1_14180W	-0.597651	0.0489427
C1_14190C	-2.28776	3.08076e-30
C1_14220C	-0.751198	1.39229e-07
C1_14290C	-1.02907	4.05241e-07
C1_14320C	-0.729852	6.25203e-06
C1_14380C	1.14226	1.22537e-07
C2_00030W	0.760378	0.00197102
C2_00100C	0.878953	6.63303e-11
C2_00140W	0.749178	0.000621962
C2_00240C	-1.02135	5.42569e-06
C2_00250W	-0.799583	0.00767941
C2_00410C	1.23655	3.64555e-06
C2_00460W	0.955071	0.00116508
C2_00480C	-2.32951	2.79167e-24
C2_00490W	-1.08889	7.72293e-10
C2_00510W	-0.73677	0.000684406
C2_00520W	0.657527	8.50272e-07
C2_00580C	-1.05374	1.33787e-14
C2_00620C	0.946039	0.00273374
C2_00680C	-4.1014	3.57911e-07
C2_00720C	0.637723	0.00487048
C2_00750W	1.24938	8.26524e-06
C2_00760C	-1.7721	9.25382e-13
C2_00770W	-0.964179	7.94874e-07
C2_00780W	-0.737576	0.000477283
C2_00870W	-0.966029	1.21286e-05
C2_00910W	1.1607	0.0179289
C2_01020W	-3.63837	1.57228e-39
C2_01050W	0.992916	0.0178683
C2_01060C	1.11809	0.0153977
C2_01080C	6.31148	0.00119705
C2_01270W	-1.11059	6.63144e-12
C2_01300C	-0.890977	1.35135e-06
C2_01330C	0.860193	0.00846553
C2_01370C	0.821402	1.84077e-06
C2_01420C	0.700075	0.000702734
C2_01510C	1.02655	0.000375886
C2_01660C	-0.638868	0.00211849
C2_01750C	0.628631	0.00476823
C2_01780W	-0.591786	0.033827
C2_01830W	1.17712	8.29769e-05
C2_01870C	0.74955	0.000508349
C2_01890W	0.599511	0.00567273
C2_01980C	-0.818248	5.94187e-05
C2_02260W	-0.633723	1.49059e-05
C2_02430W	1.25258	6.42296e-05
C2_02450C	0.863201	5.38659e-05
C2_02550C	1.96596	7.17183e-17
C2_02590W	-0.7882	5.5564e-05
C2_02630W	0.716787	0.00197537
C2_02640C	1.02753	3.38301e-10
C2_02650C	0.999786	0.00104325
C2_02830C	0.64407	0.000258896
C2_02850W	-1.38838	0.000174488
C2_02860W	-1.20035	2.76977e-08
C2_02880C	1.0573	1.15045e-10
C2_02940W	1.14427	1.24077e-06
C2_02950W	1.0288	1.90545e-08
C2_02960C	0.902409	1.46014e-05
C2_02970C	-2.94758	5.70523e-69
C2_02980C	2.01494	2.89447e-21
C2_03020C	0.585497	0.00221083
C2_03110W	3.024	2.47719e-30
C2_03140C	-0.752898	7.75479e-05
C2_03220C	1.33601	3.38482e-06
C2_03260W	-0.966515	1.894e-07
C2_03270W	-1.12112	1.33787e-14
C2_03290W	-0.846572	1.13026e-05
C2_03390C	1.13625	7.91917e-12
C2_03540W	1.72113	2.25097e-20
C2_03570C	0.755032	0.00501954
C2_03590C	-0.858894	2.66467e-05
C2_03690C	2.50444	7.22618e-35
C2_03700W	0.580305	0.00264755
C2_03730W	3.03387	0.000610818
C2_03740W	3.64884	2.35468e-07
C2_03750W	1.17145	1.01898e-07
C2_03760C	-1.41439	3.83881e-09
C2_03770C	-0.926872	2.52617e-06
C2_03790C	0.599852	0.0124664
C2_03820C	-0.724776	1.95623e-07
C2_03860W	2.53611	0.000399767
C2_03940C	1.03271	1.82089e-07
C2_04000C	2.34482	0.00133737
C2_04010C	1.77966	3.23683e-30
C2_04140W	-0.887631	1.06671e-05
C2_04190C	0.584064	0.0186343
C2_04230W	-0.772605	2.11028e-05
C2_04240C	-0.681494	0.00102063
C2_04280W	-0.858912	7.30919e-05
C2_04290W	-0.641955	0.00253957
C2_04310W	-0.764761	3.57911e-07
C2_04480W	-1.24125	2.32118e-08
C2_04510W	0.794126	1.65725e-05
C2_04540C	0.759564	2.41018e-06
C2_04610C	0.736542	0.0266821
C2_04640C	0.802915	4.94044e-06
C2_04700C	1.55826	1.32755e-08
C2_04750W	0.718321	0.00114388
C2_04810W	0.678394	0.0109242
C2_04860W	1.10053	0.00106049
C2_04880C	-0.612817	0.00311355
C2_04930C	-0.585272	0.0129986
C2_04970W	-0.808577	0.000461562
C2_04980C	0.605469	0.00019212
C2_05070W	1.92282	2.45001e-07
C2_05130W	-1.36288	1.71517e-10
C2_05370C	-0.740398	0.00235118
C2_05380W	0.782725	4.05563e-05
C2_05400W	0.69132	0.00328758
C2_05440W	-0.586827	0.00252646
C2_05460W	-1.10334	2.39804e-12
C2_05490W	0.610668	0.0486752
C2_05510C	0.589021	0.0155993
C2_05570C	-1.29193	2.27315e-11
C2_05600W	1.91203	0.000907607
C2_05610C	-0.64022	4.37824e-06
C2_05660W	0.968503	6.02651e-06
C2_05700W	-0.756934	5.0039e-05
C2_05820W	-1.21849	3.14358e-10
C2_05830C	0.588426	0.0246485
C2_05840W	0.99465	8.96331e-05
C2_05960C	1.41524	1.85008e-09
C2_05980C	0.706263	0.00108827
C2_05990C	-1.1022	0.00214997
C2_06000W	0.649664	0.0123306
C2_06120C	0.842079	0.00119171
C2_06170C	1.23169	3.38301e-10
C2_06360C	1.63293	1.37944e-09
C2_06430C	-0.880657	2.93225e-06
C2_06460W	1.51023	1.63451e-10
C2_06510W	-0.679934	0.00162532
C2_06550W	-1.01494	7.40517e-06
C2_06660W	1.0513	6.95437e-05
C2_06680W	-1.68707	4.21368e-10
C2_06710W	0.710773	0.00049741
C2_06720W	2.29909	9.88138e-32
C2_06800C	1.57102	1.93845e-10
C2_06850W	0.589135	0.0136035
C2_06880C	-1.2027	3.43749e-15
C2_06890C	2.64744	1.66526e-34
C2_06920C	-1.46599	5.33173e-13
C2_06930C	0.738352	0.0192202
C2_07020C	1.04733	0.000104827
C2_07070W	1.77889	1.72136e-16
C2_07160W	-0.62618	0.000729217
C2_07210C	-0.672404	0.000410287
C2_07260C	-0.855742	2.359e-06
C2_07270W	-0.982905	2.68261e-07
C2_07280W	3.38519	1.43247e-31
C2_07290W	-0.906956	2.1314e-08
C2_07360W	0.779412	0.00230712
C2_07390C	-0.640497	0.000713774
C2_07400C	1.17162	4.62659e-15
C2_07420W	-0.606206	9.91331e-05
C2_07440C	1.27266	5.21363e-13
C2_07450C	0.859504	2.41018e-06
C2_07480W	-0.6026	0.000374719
C2_07570W	-1.99398	3.82004e-16
C2_07580W	-0.635901	0.00779064
C2_07630C	-1.0455	5.18715e-05
C2_07730W	-1.0515	1.62264e-05
C2_07760W	0.881209	8.89257e-07
C2_07820C	-0.788337	5.3294e-06
C2_07840W	1.6168	0.000171401
C2_08050C	-0.876779	0.00283923
C2_08100W	-1.09633	2.52289e-12
C2_08120W	-0.71668	9.66909e-05
C2_08140C	-0.819156	0.000403447
C2_08180C	0.811131	0.000168404
C2_08200W	0.60823	0.00730177
C2_08290C	-0.982791	3.69063e-05
C2_08300C	-0.805787	0.0007008
C2_08310W	-0.991236	3.82551e-07
C2_08350C	1.27588	0.029444
C2_08370C	-0.607894	4.13878e-05
C2_08390W	-1.9188	1.7748e-09
C2_08480W	0.633035	0.0107215
C2_08530C	1.44057	1.6499e-06
C2_08550C	1.41376	4.67834e-07
C2_08920W	0.793664	0.000711515
C2_08950W	-0.679026	0.00117269
C2_09160W	1.17533	5.92173e-07
C2_09200W	1.92336	0.00585051
C2_09220W	0.793886	0.000508118
C2_09280C	-0.690923	0.00319807
C2_09350W	1.14805	1.47359e-09
C2_09360W	0.917156	8.03316e-06
C2_09370C	0.600694	0.011209
C2_09420W	0.62788	0.00532439
C2_09460C	-0.73758	0.00194081
C2_09500W	0.609248	0.00772815
C2_09590C	0.984845	1.5835e-08
C2_09640W	-0.606778	6.45851e-05
C2_09700W	0.649118	0.0231825
C2_09710C	-1.10153	9.91585e-09
C2_09810C	0.773321	0.00253339
C2_09820W	-1.63949	6.28046e-13
C2_09880C	1.25091	0.00239962
C2_09890W	1.5212	4.45268e-05
C2_09920W	0.768476	0.0189642
C2_09990C	0.722127	5.1898e-05
C2_10090C	1.55881	5.14975e-13
C2_10160W	1.14856	2.14115e-07
C2_10180W	2.56492	2.15414e-18
C2_10230W	1.06999	3.28935e-06
C2_10290W	-0.666115	0.00535492
C2_10350C	-1.81963	1.65963e-19
C2_10480W	-1.3356	3.01798e-13
C2_10560C	-0.913441	2.2418e-06
C2_10590W	-0.713952	0.000111129
C2_10620W	-0.636039	1.07132e-05
C2_10690W	-0.625527	0.00520417
C2_10730W	0.755591	0.00462926
C2_10740C	0.628695	0.00101322
C3_00090W	-0.72147	1.73191e-05
C3_00170C	-1.30262	1.15179e-06
C3_00180C	-0.981583	1.5824e-07
C3_00190W	-0.767966	0.0152203
C3_00200C	-0.716932	5.21195e-06
C3_00230C	-0.787636	0.0135311
C3_00300W	0.614996	0.00375417
C3_00320W	-1.37359	8.40016e-12
C3_00360W	1.01544	1.88218e-09
C3_00550C	-0.740002	0.00140065
C3_00570C	-0.603424	0.00704306
C3_00650W	-1.08344	6.95041e-07
C3_00660W	0.734919	9.07051e-05
C3_00700W	0.656188	0.000824418
C3_00780W	0.589171	0.00159545
C3_00920W	0.733209	0.0161632
C3_00930W	-1.13368	1.50128e-05
C3_01110C	1.08017	0.00211249
C3_01180C	-1.22493	4.09876e-07
C3_01200W	0.733105	9.18331e-06
C3_01250W	0.617315	0.00564111
C3_01300C	0.788283	0.0200993
C3_01310W	1.24086	0.00014836
C3_01320C	-0.755526	0.00154799
C3_01370C	-0.685211	0.00243773
C3_01430W	0.800796	0.0123306
C3_01540W	-3.97868	7.3695e-42
C3_01710C	0.9933	6.02253e-06
C3_01780C	-0.752166	0.0114483
C3_01900C	0.648872	0.0103673
C3_02010C	0.831276	0.0166614
C3_02160C	-0.680628	7.56318e-05
C3_02220W	0.619059	0.000800879
C3_02300W	-0.728275	0.0436598
C3_02310W	1.08538	2.09567e-07
C3_02360C	3.29478	5.44956e-41
C3_02560W	0.863686	0.00108827
C3_02610C	3.59329	2.35214e-40
C3_02620C	-0.637681	0.0138475
C3_02670W	0.658653	0.0104019
C3_02710W	0.586009	0.000338497
C3_02840W	0.861333	0.0137519
C3_02850C	1.19158	0.000280816
C3_02870C	0.951748	0.00258604
C3_02890C	-0.646627	0.0128949
C3_02920W	-0.812155	6.81688e-07
C3_03000W	-0.59509	0.0210139
C3_03360W	-1.68961	2.51515e-21
C3_03410C	-0.83124	2.27088e-08
C3_03420C	-0.813665	0.000316888
C3_03450C	1.64085	8.8243e-07
C3_03460C	2.07453	9.20932e-06
C3_03480C	-0.634918	0.000381947
C3_03490W	-1.6766	7.93882e-09
C3_03570C	3.95788	1.9435e-06
C3_03580C	1.58504	0.0173028
C3_03610W	0.625492	0.00855581
C3_03660W	0.695962	0.000290937
C3_03680W	0.992149	4.58653e-12
C3_03690W	1.47909	0.00462926
C3_03710W	1.31337	1.32212e-13
C3_03720W	0.883745	9.20849e-07
C3_04060C	-1.60516	3.37347e-12
C3_04070C	-2.07106	4.41992e-23
C3_04120C	0.658017	0.000612474
C3_04190W	1.11144	3.03196e-06
C3_04250W	1.42074	1.74749e-18
C3_04270C	-0.83082	7.08358e-06
C3_04480C	1.47726	3.9074e-05
C3_04510W	1.67285	1.83669e-06
C3_04550C	-1.28414	3.59644e-10
C3_04610W	0.713895	0.00203017
C3_04630W	-0.73123	0.000388298
C3_04660C	1.22822	0.00016038
C3_04730C	1.69343	0.00509012
C3_04760C	0.737389	0.00027614
C3_04770C	0.707987	0.000290203
C3_04900W	0.937975	7.46895e-05
C3_05050W	-1.02775	0.0394832
C3_05080W	0.958116	0.0244414
C3_05130C	0.69527	0.0463058
C3_05210C	-0.7189	0.00180841
C3_05250C	-0.746973	0.000609596
C3_05370C	-0.654863	4.05563e-05
C3_05380W	2.48504	1.72136e-16
C3_05400C	-0.651516	0.0334492
C3_05440C	0.736769	0.00128266
C3_05570W	0.68377	0.000760309
C3_05600W	-1.33811	2.23833e-05
C3_05700W	0.60936	0.000564903
C3_05730C	0.677884	0.00110406
C3_05750C	-1.23928	0.00141492
C3_05780C	0.640104	0.0100379
C3_05810C	-1.82107	6.18869e-08
C3_05840W	0.783172	0.0265575
C3_05870C	0.740867	1.79685e-06
C3_05910W	0.949316	0.000176761
C3_05920W	1.72073	4.74468e-14
C3_05930W	0.796153	0.000147215
C3_05950W	0.727774	0.000487316
C3_06080W	0.650445	0.00308854
C3_06140W	-1.60003	7.11631e-10
C3_06210C	0.859903	1.49954e-06
C3_06270C	-0.788591	1.65725e-05
C3_06280W	-0.606679	0.000286738
C3_06310C	0.641275	0.00812605
C3_06340W	-0.800603	0.00162764
C3_06420C	0.59026	0.00106598
C3_06460C	2.16071	1.14863e-05
C3_06470W	1.91871	4.12171e-18
C3_06510C	1.42022	0.00104423
C3_06560W	-0.951701	3.50983e-06
C3_06570C	-0.665159	0.00012133
C3_06680C	0.804917	1.57288e-06
C3_06700C	-0.91724	2.75418e-07
C3_06740W	0.852072	1.10368e-06
C3_06780C	1.55211	1.92068e-06
C3_06790W	0.63931	0.0285118
C3_06850W	0.84964	1.41673e-08
C3_06860C	-0.760877	8.81134e-06
C3_06920W	-0.948687	1.95562e-07
C3_06950W	1.41135	7.28585e-07
C3_06960C	2.54119	0.00545692
C3_07120W	-1.10926	1.32236e-06
C3_07150C	-0.640255	0.0095108
C3_07160W	1.04484	6.02859e-07
C3_07280C	1.18868	3.23795e-13
C3_07290W	1.49373	2.52323e-14
C3_07310C	-0.754421	2.23527e-05
C3_07330W	0.746491	0.000127329
C3_07340W	1.94776	3.89774e-21
C3_07370W	0.938332	5.68449e-05
C3_07430W	-1.09542	1.72321e-09
C3_07440W	-0.644056	5.59792e-05
C3_07460W	0.702937	4.85156e-06
C3_07510C	2.59796	1.04074e-16
C3_07530W	5.86002	7.87601e-05
C3_07550C	0.807205	0.000256026
C3_07560W	0.693634	0.000299501
C3_07650C	1.28189	2.46658e-06
C3_07660W	0.587628	0.00624619
C3_07790W	-0.858231	1.51044e-06
C3_07830W	-0.624773	0.00370395
C3_07840C	-0.686984	0.000692595
C4_00010W	-0.869671	7.26705e-05
C4_00140C	-0.634702	0.0005126
C4_00160C	-0.858821	1.26831e-09
C4_00190W	1.78325	1.75348e-11
C4_00200C	2.00901	2.52031e-30
C4_00210W	1.1762	7.98526e-06
C4_00290C	0.983561	0.00360721
C4_00430W	0.694018	0.000289455
C4_00440C	2.97732	8.4667e-50
C4_00450C	-1.41982	1.35098e-07
C4_00480W	0.671282	0.00130663
C4_00490W	1.08392	1.66894e-05
C4_00530C	1.25832	0.0282391
C4_00580W	-0.791293	0.000150517
C4_00590C	-0.715883	0.000554281
C4_00690C	0.623589	0.00845293
C4_00700C	-0.594133	0.000646297
C4_00710W	-0.977383	9.37912e-07
C4_00720W	-0.890108	0.000215437
C4_00790C	0.585111	0.014312
C4_00800W	0.939101	0.000384586
C4_00810C	2.66878	9.62069e-15
C4_00860C	1.56348	1.62473e-10
C4_00950C	-0.645943	0.00141816
C4_00990W	1.26691	0.00239712
C4_01000C	2.63158	2.71908e-49
C4_01010C	0.982399	1.67197e-09
C4_01120C	0.824552	0.000752767
C4_01160W	0.99952	1.62264e-05
C4_01200C	-0.629462	0.000922397
C4_01240C	-0.630141	0.0175806
C4_01260W	1.28124	5.02452e-13
C4_01320C	-0.758675	6.8857e-06
C4_01500W	1.47744	1.91591e-09
C4_01530C	-0.627012	0.000802523
C4_01550C	1.14518	0.00234331
C4_01560C	0.666201	0.00502978
C4_01690C	-1.04726	3.57975e-07
C4_01750C	-1.25174	7.17183e-17
C4_01760W	-0.810447	1.57567e-05
C4_01860C	-1.0929	1.35262e-06
C4_01970W	-0.742365	0.000546269
C4_01990W	0.932008	0.0104114
C4_02010C	2.23669	4.71139e-15
C4_02030W	0.990171	0.000228986
C4_02040W	-0.623068	0.000161499
C4_02100C	-0.966704	1.66447e-06
C4_02110W	-0.88244	2.0353e-06
C4_02150C	0.784277	0.00809968
C4_02170C	1.05443	2.82331e-06
C4_02260C	1.16203	8.91942e-06
C4_02320C	1.00921	5.47946e-08
C4_02340W	1.26915	1.04097e-09
C4_02500C	0.813185	0.000508522
C4_02610C	2.04853	6.33867e-15
C4_02640C	1.46632	0.000112296
C4_02720C	1.84391	4.57546e-23
C4_02740W	1.56076	3.26374e-16
C4_02750W	1.1058	0.0128989
C4_02770C	0.741943	0.00126476
C4_02790C	0.738244	0.000244132
C4_02800W	0.944115	1.90576e-05
C4_02830C	0.59333	0.00528912
C4_02930W	-0.775524	0.0315701
C4_02960W	0.591628	0.00790435
C4_02990C	2.19502	5.75049e-15
C4_03000C	-1.66242	4.71101e-09
C4_03030C	1.02794	8.13522e-06
C4_03100W	1.41974	0.00129454
C4_03160C	1.9208	4.82341e-13
C4_03190W	-0.767605	9.05631e-05
C4_03200C	-0.584064	0.00299607
C4_03350C	-0.744932	5.01381e-05
C4_03360C	-1.01647	3.20884e-08
C4_03380C	-0.73383	8.98314e-05
C4_03440C	0.713341	0.000766164
C4_03500C	2.03183	5.76344e-07
C4_03530W	0.771059	7.37082e-06
C4_03540C	-0.81083	0.000175912
C4_03600C	-1.20146	1.05868e-07
C4_03670W	0.794784	6.02253e-06
C4_03720C	1.18935	1.63259e-16
C4_03740W	0.618232	0.00202432
C4_03800C	0.643138	3.9074e-05
C4_03840C	0.67324	0.00970757
C4_03950C	-0.729536	0.00818419
C4_04020C	-1.56522	0.0187417
C4_04030W	-2.19137	8.32545e-13
C4_04050C	-1.36422	1.36986e-13
C4_04150C	-1.0361	2.24986e-13
C4_04190C	1.80412	9.71599e-12
C4_04200C	1.71462	4.24815e-08
C4_04220W	-0.683611	0.0120713
C4_04250W	-0.714879	0.00365511
C4_04300C	-0.59787	0.0193049
C4_04330C	-0.712711	1.36019e-05
C4_04340C	-0.688696	5.7564e-05
C4_04370C	0.61404	0.00569575
C4_04430W	-0.898412	4.25204e-08
C4_04520W	1.45708	6.29191e-06
C4_04530C	-3.57789	3.93584e-49
C4_04620C	-1.68053	9.4575e-13
C4_04720W	0.902816	1.16278e-09
C4_04730W	1.67764	1.45796e-17
C4_04810C	0.879793	0.00128266
C4_04840C	0.976905	3.07836e-11
C4_04850C	0.783974	0.00236487
C4_04860W	1.32296	1.57029e-06
C4_04890C	-0.588642	0.00164565
C4_05060W	0.657876	0.000180277
C4_05070C	0.751705	0.00952468
C4_05110C	1.8614	1.10075e-19
C4_05120C	1.76392	0.000338254
C4_05150W	-1.44894	1.59942e-08
C4_05230C	0.965118	1.05638e-05
C4_05250W	1.80082	1.11151e-05
C4_05300W	-0.685116	4.37244e-06
C4_05320W	-0.866366	1.80465e-07
C4_05350W	-0.604859	0.00855334
C4_05390W	-1.0562	2.22028e-09
C4_05460C	-0.958368	1.21079e-07
C4_05540W	-0.981295	1.57567e-05
C4_05560C	1.21799	2.41608e-09
C4_05670W	-0.683615	0.000489992
C4_05730W	-1.47771	9.71529e-12
C4_05770C	-1.15776	5.47101e-05
C4_05780C	-2.94776	5.47361e-25
C4_05810W	0.921847	7.49972e-10
C4_05840W	0.729552	0.0101478
C4_05850C	1.04979	9.71599e-12
C4_05880W	-0.607914	0.0129152
C4_06120W	3.11254	7.6004e-106
C4_06130W	-0.605075	0.00846553
C4_06140C	-1.27714	1.39476e-10
C4_06250C	-0.711312	0.00214997
C4_06470W	0.621394	0.000508349
C4_06480C	1.04375	4.71189e-08
C4_06520W	-1.92579	0.000530086
C4_06530C	1.38973	0.000350445
C4_06570C	-0.969972	3.00704e-14
C4_06580W	-0.817887	2.56671e-07
C4_06660W	-1.72898	2.18476e-13
C4_06700W	1.77142	0.00811007
C4_06710W	0.684881	0.000257352
C4_06780C	3.45423	1.0367e-33
C4_06790W	0.841482	8.26095e-06
C4_06820C	1.24828	2.34945e-10
C4_06890W	1.31969	1.18439e-06
C4_06900W	5.10883	5.58938e-24
C4_06990W	0.654772	0.0283754
C4_07030W	0.599478	0.00131312
C4_07040W	1.30184	8.05516e-05
C4_07110C	-1.28155	4.57748e-17
C4_07140W	1.02274	3.25168e-08
C4_07150W	1.26728	0.00131372
C4_07160W	0.899444	0.010945
C4_07180W	-0.585185	7.05063e-05
C4_07250C	-0.900397	1.72565e-06
C4_07260W	0.61205	0.0100094
C5_00010W	-0.627219	0.011101
C5_00170W	-0.594134	0.000609596
C5_00430W	0.806734	8.44867e-05
C5_00510W	1.15116	0.00125207
C5_00530W	2.58143	0.0130885
C5_00570W	0.646229	0.00466304
C5_00620W	0.793669	0.0122651
C5_00650C	-0.808684	1.60793e-06
C5_00880C	1.03884	6.81093e-09
C5_00890C	-1.2274	4.09866e-15
C5_00980W	-0.837442	1.6767e-06
C5_01010W	0.655639	0.00524171
C5_01040W	0.693135	0.0331567
C5_01340W	1.06241	2.61695e-09
C5_01480W	1.1934	0.00334518
C5_01600C	0.997899	0.000160922
C5_01610W	0.717779	0.00162692
C5_01620C	1.02191	2.55021e-06
C5_01650C	0.633815	0.000146474
C5_01670W	0.892412	0.0110692
C5_01710C	1.6309	4.97431e-08
C5_01880C	0.70977	4.75729e-06
C5_02010C	0.716123	1.90021e-05
C5_02080C	1.45191	1.03353e-06
C5_02110W	1.54182	1.58638e-07
C5_02120C	0.816983	2.52002e-05
C5_02270W	-0.580861	0.00145338
C5_02380W	-0.75207	1.18849e-08
C5_02460C	1.05874	1.77214e-06
C5_02590C	1.96968	4.09969e-11
C5_02600W	-0.752245	0.000161796
C5_02630C	2.20574	5.67005e-24
C5_02680W	-0.843704	3.39666e-05
C5_02690W	-1.44333	5.1544e-07
C5_02860C	0.889011	0.000787916
C5_02870C	1.18212	0.0249146
C5_02930C	-0.62474	0.00971774
C5_03050C	-0.775897	0.0309461
C5_03060C	-0.97688	0.0251673
C5_03210C	1.22772	0.00425826
C5_03250W	0.886418	0.000329273
C5_03310C	1.29758	3.08488e-05
C5_03410C	0.785271	2.35022e-05
C5_03430W	1.41048	0.0140924
C5_03450W	0.881569	0.000104802
C5_03480C	-0.631923	0.000101161
C5_03490C	0.648592	0.00130328
C5_03530C	0.74321	0.0122651
C5_03590W	-0.586634	0.000477796
C5_03740W	-1.09117	1.47359e-09
C5_03800W	-0.908306	1.58111e-05
C5_03810C	2.17298	5.70826e-10
C5_03870C	-0.709931	0.00326504
C5_03920C	0.698429	0.00450158
C5_04030W	2.68773	5.43511e-31
C5_04040C	2.36758	0.000131983
C5_04050W	0.594391	0.00300352
C5_04190W	-1.73903	1.97051e-12
C5_04260W	-0.939469	3.34699e-05
C5_04370C	2.4485	1.79401e-50
C5_04380C	1.0293	0.00577774
C5_04400W	2.32726	0.00040838
C5_04470C	0.782517	3.69323e-05
C5_04480C	1.24011	0.00176502
C5_04560C	2.96139	4.94187e-20
C5_04690C	1.38486	0.0035469
C5_04800W	-1.03332	5.30401e-07
C5_04810W	-1.30699	3.53764e-09
C5_04830W	0.613452	0.00579101
C5_04840C	0.972982	0.00146341
C5_04880C	-1.29719	3.38972e-14
C5_04910W	1.02663	1.63419e-06
C5_04930C	-2.86531	1.80981e-31
C5_04960W	-1.09021	2.00705e-07
C5_04980W	2.5862	3.68924e-33
C5_05050W	-0.64192	0.000113872
C5_05200C	-0.861656	9.97432e-07
C5_05390C	-1.10381	3.85737e-09
C5_05410C	-0.890692	1.64196e-05
C5_05450C	-0.70592	0.000165552
C5_05480W	-0.949605	5.78105e-08
C5_05500C	-0.811733	3.54462e-05
C6_00020W	-1.04287	3.01539e-06
C6_00240C	-0.9087	3.64408e-06
C6_00250W	-0.882007	2.03713e-08
C6_00280W	-0.682898	0.00298636
C6_00360C	-0.794184	2.17463e-05
C6_00390W	-0.585849	0.000381947
C6_00440C	-1.11332	4.04871e-06
C6_00470C	4.61518	4.32044e-12
C6_00480C	-2.76891	1.75329e-30
C6_00600C	-0.899706	1.11953e-09
C6_00620W	-0.848094	5.39033e-05
C6_00690W	0.636957	0.00370395
C6_00720C	-0.794967	5.06435e-05
C6_00750C	-1.28759	1.71538e-15
C6_00790C	-4.89316	1.87814e-83
C6_00810C	2.24142	1.03987e-11
C6_00830C	-0.590667	0.000959718
C6_00870C	-0.62326	0.000668646
C6_00930C	-0.73495	0.00215402
C6_00950C	0.807061	2.79072e-08
C6_00960W	1.26355	1.92318e-09
C6_00990W	1.11284	3.74087e-09
C6_01020W	0.942873	0.00057719
C6_01040C	1.05889	3.38074e-05
C6_01070C	5.08514	2.38731e-55
C6_01160W	0.936565	5.50099e-06
C6_01180C	4.70143	1.14844e-107
C6_01360W	0.850435	1.00093e-07
C6_01410C	1.22132	1.64883e-14
C6_01420C	-0.608521	0.0027484
C6_01430C	-0.783068	7.82943e-06
C6_01490C	-1.06204	5.7564e-05
C6_01500C	-1.66607	3.17063e-05
C6_01510W	2.12206	2.62053e-20
C6_01520W	1.7368	1.41889e-06
C6_01550C	0.678022	0.0158248
C6_01570C	0.614464	0.000880223
C6_01600W	0.727607	0.0341477
C6_01620W	1.81388	3.43577e-28
C6_01650C	-0.931	0.000380199
C6_01670W	-1.87633	2.048e-37
C6_01750C	-0.60845	0.00253339
C6_01780C	-0.584289	0.00075109
C6_01810W	1.19695	0.00171048
C6_01890C	0.666452	0.00423834
C6_01900C	-0.682927	2.28968e-05
C6_01910W	-0.66985	2.1999e-05
C6_02010C	-1.22779	5.40843e-08
C6_02050W	0.748125	0.000332802
C6_02090C	1.01278	2.4016e-09
C6_02200C	-0.942781	7.0475e-05
C6_02210W	0.861964	0.0095108
C6_02230W	0.706069	0.00119384
C6_02270C	0.941542	3.78194e-05
C6_02290C	1.59924	6.3321e-13
C6_02330W	-1.74207	2.0192e-32
C6_02350C	1.10765	1.47359e-09
C6_02380W	0.627265	0.00015556
C6_02420W	1.05069	1.14947e-05
C6_02430W	0.749171	2.24071e-05
C6_02440C	0.795534	0.0231561
C6_02480W	1.91188	1.74749e-18
C6_02560W	-0.756217	0.000372314
C6_02840C	-1.04367	1.34712e-05
C6_02850W	-0.653385	0.000657126
C6_02900C	0.637488	0.00197537
C6_02910W	0.841594	0.000333666
C6_03070C	-0.651854	0.00246359
C6_03110C	1.41704	6.4525e-06
C6_03170C	3.7167	8.16946e-34
C6_03180C	0.781901	0.00197537
C6_03190C	1.50901	0.00406711
C6_03200W	1.02148	2.29331e-12
C6_03220W	1.32826	3.32436e-05
C6_03230W	1.30956	0.00036326
C6_03250W	1.8334	9.88201e-29
C6_03270C	-1.26522	2.73262e-08
C6_03320W	-1.61729	4.53054e-24
C6_03340C	-0.93497	4.1854e-05
C6_03360C	-1.31366	0.000569994
C6_03390W	-0.930361	2.25386e-09
C6_03440W	1.79261	9.71529e-12
C6_03480W	2.28204	3.89237e-32
C6_03490C	0.789967	0.0111132
C6_03700W	0.955667	0.0304538
C6_03740W	0.768516	0.0216108
C6_03760C	0.805445	6.54713e-09
C6_03790C	0.655146	0.000310998
C6_03840C	-0.983505	3.68638e-09
C6_03850C	-4.15743	5.49599e-09
C6_03920W	-0.630443	9.15322e-06
C6_03930W	1.88681	2.14334e-21
C6_04050W	0.736649	0.0422041
C6_04120C	-0.680366	0.0132884
C6_04320C	1.38026	0.0116587
C6_04330W	1.434	5.20855e-06
C6_04380W	-1.1526	1.34712e-05
C6_04420W	2.06554	7.88696e-14
C6_04480C	-0.767571	1.56719e-05
C6_04550C	-0.662086	0.000705713
C6_04600W	1.00165	2.44615e-08
C6_04610C	3.17703	1.52756e-81
C6_04620C	6.47204	7.35404e-05
C7_00110W	-2.67656	5.14851e-05
C7_00190W	-0.716884	2.09548e-06
C7_00230W	-0.876011	1.05847e-06
C7_00280W	-3.35347	5.83293e-34
C7_00290C	1.1358	0.00338223
C7_00330C	1.22821	2.49198e-06
C7_00350C	1.26268	2.27315e-11
C7_00430W	-3.154	4.26462e-34
C7_00510W	-1.94184	6.40419e-13
C7_00660W	0.881301	4.08223e-06
C7_00770W	3.21051	4.05642e-20
C7_00780W	0.807557	4.33474e-05
C7_00930W	-1.0305	4.89109e-07
C7_00970C	1.4383	9.20616e-10
C7_00990W	-0.634809	3.61634e-06
C7_01000C	-0.617527	2.93017e-06
C7_01010W	1.49672	0.0104854
C7_01020C	0.782955	0.000145693
C7_01070C	-0.717921	0.00243771
C7_01150W	1.57058	1.36986e-13
C7_01210C	1.02721	0.000100694
C7_01260W	1.4133	0.000436722
C7_01350C	0.777665	0.000287501
C7_01360C	0.896707	0.00939858
C7_01370W	1.29229	3.71557e-09
C7_01380W	4.62268	1.18402e-46
C7_01390W	2.63414	1.92889e-51
C7_01430C	4.02014	7.11822e-54
C7_01440W	0.585994	0.031148
C7_01450C	0.58504	5.37819e-05
C7_01510W	-0.611339	0.00832605
C7_01520W	0.872653	5.99682e-06
C7_01540W	-1.15918	0.0176051
C7_01560C	3.00549	8.60317e-37
C7_01630W	-1.34896	1.33388e-12
C7_01640W	-0.941118	4.16365e-10
C7_01650W	-1.42394	6.05877e-15
C7_01680C	1.72852	1.88014e-09
C7_01700W	1.09591	8.06246e-11
C7_01800C	-1.1078	6.21965e-08
C7_01880C	0.851902	0.0108803
C7_01920W	-1.16406	1.08448e-07
C7_02000C	4.84148	5.83293e-34
C7_02010C	1.51034	0.000412974
C7_02040C	0.649167	0.000808419
C7_02160W	1.24628	3.22035e-06
C7_02340C	1.05643	1.86946e-06
C7_02370W	-1.45249	3.2869e-21
C7_02500C	-0.679118	0.000508522
C7_02520W	0.673487	0.0238808
C7_02540W	-0.65103	0.00723592
C7_02670W	-1.23361	5.7564e-05
C7_02880C	0.856847	0.0394014
C7_02910W	-1.29854	1.68196e-09
C7_02940C	0.68094	0.00419826
C7_02950C	0.847682	7.53928e-07
C7_03020C	-0.634139	4.50178e-05
C7_03180C	-0.58764	0.00128581
C7_03200C	-1.63033	1.05594e-22
C7_03270W	0.694668	0.000477283
C7_03280C	-1.161	7.80158e-05
C7_03360W	0.717965	1.56451e-06
C7_03400C	0.64989	0.00276189
C7_03410C	-0.618653	0.0111124
C7_03440W	-0.692725	6.22018e-06
C7_03480W	0.800796	0.00113836
C7_03500W	0.60569	0.00327937
C7_03540C	1.12768	2.22596e-05
C7_03620C	0.616571	0.000428642
C7_03700C	0.70728	0.000104321
C7_03790W	0.701835	0.000265225
C7_03830C	-0.60337	0.0131116
C7_03850W	1.15093	3.97043e-08
C7_03880C	2.07805	1.31452e-06
C7_03920C	-0.657259	2.07701e-06
C7_04060W	1.22961	1.96525e-05
C7_04090C	0.979058	3.22035e-06
CM_00010W	-7.29844	1.92476e-08
CM_00040W	-4.91396	0.000226057
CM_00360W	-7.95181	6.35417e-10
CR_00020W	-0.742516	0.00634398
CR_00090C	0.88483	0.0007008
CR_00160C	-0.857979	0.000173624
CR_00200W	-1.69702	8.80249e-14
CR_00290W	0.788421	0.000721698
CR_00300W	-2.41556	5.87091e-12
CR_00310C	-1.50801	1.10075e-19
CR_00330C	-0.947911	7.50917e-07
CR_00350W	-0.936929	2.69924e-09
CR_00470W	0.692791	0.000687934
CR_00510C	0.693711	0.000552817
CR_00540C	-0.63483	0.000237309
CR_00550W	-1.48757	0.0015625
CR_00560W	-0.847516	4.90523e-05
CR_00600C	-0.618799	0.000224819
CR_00670C	0.950466	0.0003794
CR_00680W	0.665479	0.0101813
CR_00750C	-0.937025	2.32831e-08
CR_00780C	-0.619887	0.00588012
CR_00860C	-0.897057	1.43631e-08
CR_00930W	-1.02706	0.00183978
CR_01030W	0.803811	0.000173099
CR_01200W	2.06023	2.81338e-16
CR_01270C	0.697258	0.00136599
CR_01320C	0.87607	3.01362e-08
CR_01330W	0.757323	0.000825967
CR_01430W	0.757325	0.00101868
CR_01600C	1.92636	4.98055e-09
CR_01640C	0.58764	0.0253771
CR_01710W	1.8149	2.09469e-06
CR_01790C	1.3204	7.33064e-07
CR_01800C	0.726157	0.000434822
CR_01810C	0.7925	0.00117416
CR_01930C	-0.759792	0.0331813
CR_02030C	1.37169	1.26232e-07
CR_02160W	0.929602	1.18628e-05
CR_02190C	0.770307	0.00871279
CR_02210W	0.622905	0.00673625
CR_02220C	2.32155	1.25505e-44
CR_02230W	2.10805	0.000503024
CR_02240C	1.78001	2.20585e-28
CR_02270C	1.12046	0.00013518
CR_02280W	0.58508	0.0463575
CR_02400W	1.11459	0.000564903
CR_02490W	-0.757828	0.007866
CR_02530W	0.952614	5.99682e-06
CR_02550C	0.583424	0.0102919
CR_02580W	-0.812427	1.35098e-07
CR_02640W	1.00666	4.8845e-06
CR_02650C	1.65546	1.95247e-10
CR_02670C	-1.12836	7.49972e-10
CR_02700W	1.1398	0.000159667
CR_02710W	1.04268	0.00134496
CR_02780W	2.07212	1.86501e-05
CR_02800C	-0.777869	0.000317928
CR_02810W	-1.49061	9.16738e-16
CR_02820W	-0.7237	2.66467e-05
CR_02850C	0.894975	1.10997e-05
CR_03030C	-0.595764	0.0106181
CR_03100W	0.651092	0.0199477
CR_03190C	-0.992532	0.00590613
CR_03270W	-1.26474	2.36058e-07
CR_03300C	0.969163	0.0392196
CR_03310C	-0.706203	0.00113077
CR_03320C	-0.875064	0.000380812
CR_03380W	1.02799	5.37819e-05
CR_03450W	-1.84566	1.25196e-16
CR_03580C	-1.76781	1.89532e-17
CR_03590C	-0.797783	0.0130559
CR_03650W	0.595652	0.0100057
CR_03660C	0.671638	0.00532439
CR_03710C	1.30757	9.52837e-09
CR_03780C	0.91052	0.0176881
CR_03840C	1.13758	0.000380812
CR_03890W	2.69329	2.38733e-29
CR_03920C	1.39901	4.72036e-07
CR_03950W	0.693962	0.00875951
CR_04090C	0.642075	4.33474e-05
CR_04110W	0.673969	0.0258698
CR_04210C	-1.36686	1.05557e-24
CR_04220C	-1.05404	1.30843e-06
CR_04250W	1.18347	0.0110025
CR_04350C	-0.602976	0.00232143
CR_04420C	1.56278	9.98187e-07
CR_04480C	-1.55477	1.5361e-15
CR_04490C	-0.618112	0.000643423
CR_04510W	-1.33625	1.14919e-18
CR_04590C	-0.813858	9.66696e-08
CR_04660C	-0.680423	1.14034e-06
CR_04740C	0.85973	1.19413e-07
CR_04750W	1.10622	0.000506309
CR_04760C	-1.13687	4.08556e-07
CR_04820W	1.2227	0.000823887
CR_04860C	0.65129	0.00661741
CR_04960C	-0.767085	5.76956e-06
CR_05170C	-1.68121	3.14897e-20
CR_05220C	0.591095	0.000197576
CR_05280W	-0.988647	0.0317802
CR_05370W	-1.01962	0.0272022
CR_05420W	1.71182	0.000172939
CR_05430W	0.904671	0.00543755
CR_05440W	-0.712085	0.000665334
CR_05480W	-0.82987	1.55748e-05
CR_05570C	0.926449	0.0345126
CR_05620C	0.922371	4.36917e-05
CR_05670C	-0.633866	0.000224819
CR_05680C	-0.741018	0.000156607
CR_05720W	-1.03459	1.52061e-12
CR_05740C	-0.590127	0.000448935
CR_05750W	-1.21548	2.80626e-12
CR_05760C	-1.15553	1.93894e-08
CR_05770W	-0.609609	0.00577811
CR_05810C	1.16486	0.0335691
CR_05920C	-0.698376	0.00190591
CR_05930C	1.14236	0.0368548
CR_05990C	1.05809	8.72385e-06
CR_06000W	0.649902	0.000222773
CR_06040W	1.01832	6.29536e-06
CR_06100C	2.17893	3.75993e-06
CR_06110C	1.58133	2.18239e-10
CR_06140W	1.07879	8.8828e-09
CR_06150C	0.719351	8.91635e-07
CR_06230W	1.19444	4.32684e-13
CR_06240C	0.877365	0.0159635
CR_06290C	-0.837082	2.21238e-06
CR_06440C	0.904288	8.66058e-05
CR_06450W	1.41103	2.09964e-06
CR_06460W	1.56898	2.57718e-06
CR_06480C	1.81952	1.00093e-07
CR_06550C	2.33238	2.3096e-19
CR_06570C	-1.47471	2.97328e-08
CR_06660W	1.50693	3.06566e-13
CR_06680C	0.694841	0.0138221
CR_06820W	-0.592976	0.00900462
CR_06950C	4.86608	9.76267e-64
CR_06960W	1.70396	4.56106e-14
CR_06980W	1.19646	5.47925e-07
CR_07030C	0.750407	0.0134148
CR_07040W	-0.647729	0.00111015
CR_07050C	0.585342	0.000947543
CR_07060C	3.57259	8.32293e-66
CR_07140C	-2.58106	5.41049e-15
CR_07150W	-1.72981	1.24604e-26
CR_07160C	1.21146	4.99594e-07
CR_07190W	-1.05	4.90126e-08
CR_07240C	0.832614	0.00175907
CR_07280W	-3.5212	1.52405e-59
CR_07290W	-3.77873	1.02974e-37
CR_07310W	0.62484	0.0075279
CR_07480W	1.07782	4.25204e-08
CR_07490C	-1.62959	1.46692e-18
CR_07500W	-0.940018	0.0449381
CR_07530C	-0.862249	0.000528416
CR_07560W	-1.06694	9.04286e-08
CR_07700W	-0.616273	0.00253339
CR_07770C	-0.640385	7.26708e-05
CR_07800W	0.983767	2.359e-06
CR_07810W	1.0256	6.70453e-05
CR_07890W	0.772544	6.80198e-05
CR_08080W	1.34655	2.8266e-05
CR_08270W	3.80515	3.08401e-29
CR_08280W	0.643918	0.000851198
CR_08300C	-0.594492	0.00110346
CR_08310C	2.67642	5.17006e-19
CR_08330W	0.65912	0.0215914
CR_08340W	1.22929	2.79575e-07
CR_08360C	-0.707287	0.000346161
CR_08470W	1.46392	6.69613e-09
CR_08550W	-0.641485	0.000191236
CR_08580C	0.911102	0.00624619
CR_08600C	-0.597074	7.89896e-05
CR_08610W	-1.03702	4.15222e-06
CR_08650C	-0.594967	0.000599165
CR_08700C	-0.882699	3.65263e-05
CR_08720W	0.868558	0.00462961
CR_08770W	-3.88301	0.000209741
CR_08810W	-2.28103	0.00958605
CR_08820C	-2.74791	0.00244034
CR_08900C	0.82702	1.12153e-05
CR_08920W	-0.925121	2.51581e-07
CR_08990C	-1.73486	4.3886e-23
CR_09020C	0.851005	2.67599e-06
CR_09040W	1.07512	4.82855e-10
CR_09050C	-0.621683	0.0150769
CR_09070C	-1.01154	1.11953e-09
CR_09110C	0.809363	0.000283257
CR_09170C	2.55916	4.59679e-31
CR_09210W	-0.901693	9.72523e-06
CR_09290W	0.703747	0.00590419
CR_09300C	-0.754945	1.10368e-06
CR_09340W	-0.816459	1.75207e-07
CR_09410W	-0.607315	0.00493995
CR_09490W	1.21077	3.53764e-09
CR_09530C	-0.625835	1.46235e-06
CR_09630W	2.36744	0.00328074
CR_09690C	-0.606408	3.4162e-05
CR_09750C	-0.97389	1.77814e-10
CR_09780C	0.711226	0.00306603
CR_09790W	-0.962651	8.25765e-11
CR_09830W	0.720034	1.50452e-05
CR_09930W	-1.19479	2.96641e-08
CR_09990W	0.611193	0.00114342
CR_10020C	-0.591541	0.00152514
CR_10070C	0.767009	0.00050595
CR_10100C	1.00911	0.0324945
CR_10440W	0.849119	0.000344233
CR_10470C	0.834259	0.00368645
CR_10540C	0.752747	0.000290468
CR_10580W	-0.749416	2.52617e-06
CR_10640W	0.812972	0.00352681
CR_10660W	0.626741	0.000148146
CR_10670W	0.696677	0.000456737
CR_10810C	0.615199	0.00302352
CR_10840C	-1.22597	7.17183e-17
CR_10860C	-0.902283	0.000220281
