# Supplementary material for: Grf10 regulates the response to copper, iron, and phosphate in Candida albicans
Source: G3 (Bethesda). 2023 Mar 26;13(6):jkad070. doi: 10.1093/g3journal/jkad070 (PMC10234403; doi:10.1093/g3journal/jkad070)
Supplement: jkad070_Supplementary_Data [file jkad070_supplementary_data.zip › Table_S6.xlsx]

## Sheet: Whole Genome
Gene	log2Fold Change	padj
C1_00010W	-0.198	0.412998
C1_00020C	-0.237	0.152015
C1_00030C	-0.326	0.0469862
C1_00040W	-0.444	0.0124786
C1_00050C	0.685	0.0592146
C1_00060W	-0.188	0.132891
C1_00070W	0.075	0.642819
C1_00080C	-0.329	0.0122138
C1_00090W	-0.5	0.022968
C1_00100C	0.052	0.77589
C1_00110W	0.086	0.50679
C1_00120C	0.028	0.886961
C1_00130C	-0.104	0.4586
C1_00140W	-0.524	1.68e-05
C1_00150C	1.618	8.11e-44
C1_00160C	0.03	0.814443
C1_00170W	0.117	0.604215
C1_00180W	-0.4	4.16e-06
C1_00190C	-0.734	0.0176636
C1_00200C	-0.606	0.00895242
C1_00210C	-0.924	2.04e-12
C1_00220W	1.413	5.34e-26
C1_00230C	0.313	0.0212728
C1_00240C	-0.134	0.640039
C1_00270W	-1.812	1.85e-11
C1_00290W	-0.888	1.46e-05
C1_00310W	-1.473	4.96e-23
C1_00320W	-0.001	0.995908
C1_00330C	-0.291	0.0952558
C1_00340W	0.151	0.205071
C1_00350C	0.612	8.56e-07
C1_00360W	0.321	0.0926733
C1_00370W	-0.204	0.357337
C1_00380C	0.014	0.939817
C1_00390W	-2.65	9.5e-126
C1_00400W	-0.145	0.218349
C1_00410C	0.113	0.504182
C1_00420W	-0.831	4.64e-11
C1_00430W	0.019	0.927651
C1_00440W	0.126	0.380525
C1_00450C	-0.193	0.101859
C1_00460W	-0.274	0.0420948
C1_00470C	-0.342	0.00318003
C1_00480C	0.174	0.142588
C1_00490C	0.654	2.83e-06
C1_00500C	-0.02	0.907855
C1_00510W	-0.563	0.000278714
C1_00520W	-0.131	0.387321
C1_00530C	-0.424	0.00610796
C1_00540C	1.161	3.75e-10
C1_00550W	0.457	0.000633579
C1_00560W	0.682	3.11e-05
C1_00570C	0.178	0.314967
C1_00580W	-0.328	0.0538907
C1_00590W	-0.314	0.00054265
C1_00600W	-0.111	0.523463
C1_00610W	-0.44	0.000337726
C1_00620W	-0.287	0.0687243
C1_00630W	0.133	0.614226
C1_00640C	0.765	2.33e-07
C1_00650C	-0.395	0.000287105
C1_00660C	0.005	0.976604
C1_00670C	0.067	0.733597
C1_00680W	-0.155	0.4305
C1_00690W	-0.119	0.480479
C1_00700W	-0.225	0.090473
C1_00710C	-0.1	0.370096
C1_00720W	-0.015	0.95208
C1_00730C	-0.249	0.0261275
C1_00740C	0.084	0.591864
C1_00750C	-0.287	0.011442
C1_00760W	-0.162	0.267786
C1_00770C	-0.109	0.546192
C1_00780C	0.102	0.726069
C1_00790W	0.526	0.00780696
C1_00800C	0.268	0.0358039
C1_00810W	-0.445	0.0654747
C1_00820W	-0.256	0.162876
C1_00830W	-0.113	0.467223
C1_00840C	0.359	0.0197529
C1_00850W	1.128	0.000296805
C1_00860W	0.29	0.119415
C1_00870W	0.021	0.900558
C1_00880W	-0.385	0.175846
C1_00890W	-0.384	0.0085495
C1_00900W	0.27	0.0528971
C1_00910W	0.481	0.0371755
C1_00920W	-0.139	0.408581
C1_00930C	-0.066	0.596108
C1_00940W	0.065	0.68107
C1_00950C	0.726	8.2e-09
C1_00960C	0.466	0.000287878
C1_00970W	0.066	0.788499
C1_00980W	0.167	0.388493
C1_00990C	0.511	1.04e-05
C1_01000C	0.052	0.80646
C1_01010W	0.017	0.919847
C1_01020W	0.223	0.0756375
C1_01030W	0.032	0.835305
C1_01040W	0.163	0.36475
C1_01050C	-0.026	0.887632
C1_01060W	0.021	0.909338
C1_01070C	-0.219	0.171965
C1_01080W	-0.139	0.47565
C1_01090C	0.238	0.0992036
C1_01100W	0.412	0.0355331
C1_01110C	-0.062	0.629039
C1_01130W	0.498	6.15e-07
C1_01140C	-0.242	0.0323414
C1_01150C	0.582	8.49e-05
C1_01160C	0.488	0.00968479
C1_01170C	-0.125	0.455554
C1_01180C	0.029	0.935003
C1_01190C	-0.339	0.0272473
C1_01200W	-0.314	0.087653
C1_01210W	-0.097	0.543724
C1_01220C	-0.718	0.00295978
C1_01240W	-0.045	0.854359
C1_01250W	-0.4	0.000491242
C1_01260C	-0.257	0.196105
C1_01270W	-0.543	7.43e-05
C1_01280C	0.12	0.64734
C1_01290C	-0.219	0.129812
C1_01300W	-0.12	0.27442
C1_01310W	0.019	0.951605
C1_01320W	0.097	0.379517
C1_01330C	-0.069	0.699908
C1_01340C	-0.235	0.171991
C1_01350C	-0.212	0.0542694
C1_01360C	-0.971	2.35e-09
C1_01370C	-0.514	5.4e-07
C1_01380C	0.704	8.64e-05
C1_01390C	1.205	3.84e-16
C1_01400C	-0.103	0.539617
C1_01420C	0.544	0.000357744
C1_01440C	0.383	0.202518
C1_01450W	-0.408	0.000187606
C1_01460W	-0.354	0.0206336
C1_01470W	0.076	0.632263
C1_01480C	-0.267	0.00451002
C1_01490W	0.013	0.932245
C1_01500W	0.033	0.814005
C1_01510W	1.742	4.5e-14
C1_01520C	0.599	5.66e-10
C1_01530C	-0.113	0.369344
C1_01540W	-0.191	0.127686
C1_01550W	-0.008	0.960642
C1_01560W	0.093	0.60949
C1_01570C	0.082	0.605846
C1_01580W	0.139	0.287052
C1_01590C	0.018	0.931642
C1_01600W	-0.075	0.635085
C1_01610C	0.116	0.587329
C1_01620C	0.039	0.854359
C1_01630W	0.819	7.96e-05
C1_01640W	-0.445	2.55e-05
C1_01650W	-0.682	1.16e-07
C1_01670C	0.014	0.940127
C1_01680C	0.023	0.920857
C1_01690C	-0.345	0.00157606
C1_01700W	-0.535	9.24e-07
C1_01710W	-0.539	1.89e-05
C1_01720C	0.004	0.987867
C1_01730W	-0.228	0.0855153
C1_01740W	-0.431	0.146288
C1_01750W	-0.016	0.939211
C1_01760W	-0.052	0.785492
C1_01770W	0.214	0.196105
C1_01780C	-1.612	6.91e-34
C1_01790W	-0.32	0.0454266
C1_01800W	-0.113	0.48693
C1_01810C	0.689	3.43e-06
C1_01820C	-0.019	0.932637
C1_01830C	-0.339	0.00184114
C1_01840C	-0.581	0.000796177
C1_01850C	-0.061	0.733597
C1_01860W	0.024	0.89353
C1_01870C	-0.007	0.976604
C1_01880C	0.175	0.442873
C1_01890C	-0.027	0.882091
C1_01900C	-0.128	0.444843
C1_01910W	-0.235	0.0369579
C1_01920W	0.74	1.87e-07
C1_01930W	-0.544	0.00176759
C1_01940C	-0.017	0.935003
C1_01950C	-0.674	6.26e-07
C1_01970W	0.165	0.305643
C1_01980W	-2.841	1.02e-144
C1_01990W	0.174	0.393976
C1_02000W	-0.156	0.172842
C1_02010C	-0.466	0.00717147
C1_02020W	-0.435	0.0251789
C1_02030C	0.069	0.740172
C1_02040C	-0.078	0.655584
C1_02050C	-0.382	0.000153238
C1_02060W	-0.305	0.0187976
C1_02070W	-0.071	0.805688
C1_02080W	1.295	2.19e-09
C1_02090C	0.605	0.00569347
C1_02100W	-0.268	0.276006
C1_02110C	-0.848	5.26e-13
C1_02120C	-0.018	0.936125
C1_02130C	-0.73	4.72e-07
C1_02140C	0.457	0.138419
C1_02150W	-0.466	7.83e-05
C1_02160W	0.102	0.596876
C1_02170C	-0.41	0.0181545
C1_02180W	-0.356	0.00557702
C1_02190W	0.183	0.280437
C1_02200C	-0.217	0.299119
C1_02210W	0.031	0.858528
C1_02220C	-0.102	0.573714
C1_02230W	-0.052	0.75311
C1_02240W	0.392	0.00140976
C1_02250W	0.216	0.23646
C1_02260C	-0.264	0.0376386
C1_02270C	-0.503	0.0488641
C1_02280C	-0.016	0.937718
C1_02290C	-0.067	0.735872
C1_02300W	-0.058	0.779417
C1_02310C	-0.214	0.314738
C1_02320C	-0.387	0.00221201
C1_02330C	-0.459	3.45e-07
C1_02340C	0.49	0.0990893
C1_02350W	-0.01	0.954406
C1_02360C	0.268	0.175624
C1_02370C	0.257	0.0875325
C1_02380C	0.037	0.906923
C1_02390W	0.231	0.171234
C1_02400C	0.649	8.45e-05
C1_02410C	-0.228	0.0838846
C1_02420C	0.357	0.000135517
C1_02430C	0.075	0.587392
C1_02440C	0.369	0.00797345
C1_02450C	1.172	3.86e-11
C1_02460W	-0.093	0.419402
C1_02470W	-0.269	0.336836
C1_02480W	-0.531	1.9e-08
C1_02490C	0.037	0.86157
C1_02500W	-0.153	0.377445
C1_02510W	0.026	0.917679
C1_02520W	0.29	0.271778
C1_02530C	-0.353	0.00864222
C1_02540C	0.016	0.932245
C1_02560W	0.071	0.813349
C1_02570C	-0.257	0.200876
C1_02580W	0.137	0.655603
C1_02590C	0.505	0.0101962
C1_02600W	0.282	0.205971
C1_02610W	0.765	1.33e-06
C1_02620C	-0.792	6.11e-13
C1_02630C	0.046	0.87493
C1_02640C	-0.305	0.00389602
C1_02650W	-0.218	0.0196023
C1_02660C	0.007	0.976518
C1_02670C	0.66	0.0307023
C1_02680C	-0.447	0.0331752
C1_02690C	-0.093	0.379117
C1_02700C	0.524	0.00011685
C1_02710W	-0.08	0.465705
C1_02720W	0.302	0.0346986
C1_02730W	0.326	0.132965
C1_02740C	-0.064	0.78718
C1_02750C	-0.157	0.227364
C1_02760W	-0.133	0.344173
C1_02770W	-0.018	0.946348
C1_02780W	-0.396	0.00185385
C1_02790W	-0.109	0.357457
C1_02800W	0.126	0.674077
C1_02810W	-0.413	0.0112719
C1_02820W	0.011	0.950935
C1_02830W	0.449	0.00225351
C1_02840W	0.13	0.420839
C1_02850W	0.283	0.0318558
C1_02860C	-0.459	0.000529287
C1_02870W	0.104	0.616299
C1_02880C	0.199	0.271251
C1_02890C	-0.006	0.974605
C1_02900C	0.52	0.000294447
C1_02910C	-0.07	0.753887
C1_02920W	-0.281	0.0271204
C1_02930C	-0.127	0.406728
C1_02940C	0.011	0.950935
C1_02950W	0	0.999149
C1_02960C	-0.234	0.0930163
C1_02970W	-0.389	0.00215258
C1_02980W	0.706	8.53e-05
C1_02990C	-0.106	0.634559
C1_03000W	0.381	0.117191
C1_03010W	-0.444	8.72e-08
C1_03020C	-0.33	0.000151874
C1_03030W	-0.246	0.00700988
C1_03040W	0.026	0.925625
C1_03050W	0.363	0.00701791
C1_03060C	0.369	0.0168383
C1_03070C	0.196	0.163899
C1_03080C	-0.006	0.978059
C1_03090W	-0.363	7.95e-06
C1_03100W	0.092	0.398907
C1_03110W	-0.207	0.0201473
C1_03120W	-0.493	0.000167123
C1_03130C	-0.392	0.000157666
C1_03140W	-0.135	0.453383
C1_03150C	-0.059	0.759569
C1_03160C	-0.492	2.8e-05
C1_03170C	0.098	0.685323
C1_03180W	0.204	0.229327
C1_03190C	-0.018	0.940769
C1_03200C	0.825	1.09e-06
C1_03210C	-0.104	0.492818
C1_03220C	-0.227	0.0195185
C1_03230C	-0.078	0.639587
C1_03240W	0.085	0.603024
C1_03250C	0.06	0.759528
C1_03260W	0.495	0.0014427
C1_03270W	-0.489	0.000536742
C1_03280W	-0.051	0.719024
C1_03290W	0.12	0.483884
C1_03300C	-0.056	0.679524
C1_03310W	-0.373	0.00178189
C1_03320C	-0.44	0.0401717
C1_03330C	0.037	0.904042
C1_03340C	-0.091	0.483371
C1_03350C	0.603	1.62e-07
C1_03360W	-0.085	0.535268
C1_03370W	-0.137	0.193427
C1_03380W	-0.678	1.74e-06
C1_03390W	0.051	0.772042
C1_03400W	-0.516	0.000201805
C1_03410W	-0.083	0.721592
C1_03420W	0.149	0.336096
C1_03430W	-0.206	0.208143
C1_03440C	-0.257	0.0256044
C1_03450C	-0.215	0.160622
C1_03460C	0.593	0.0004939
C1_03470C	0.224	0.177574
C1_03480C	-0.387	0.0004939
C1_03490W	-0.38	0.00542955
C1_03500W	-0.302	0.00216728
C1_03510C	-0.243	0.0475027
C1_03520W	-0.113	0.435371
C1_03530W	-0.027	0.879999
C1_03540C	0.046	0.786994
C1_03550C	-0.592	4.72e-07
C1_03560C	0.343	0.00830329
C1_03570C	3.585	0.00869578
C1_03580W	0.032	0.64439
C1_03600W	-0.075	0.500764
C1_03610C	-0.249	0.104916
C1_03620C	0.508	5.57e-05
C1_03630W	-0.046	0.823513
C1_03640C	-0.094	0.626369
C1_03650C	0.149	0.276006
C1_03660W	0.057	0.832863
C1_03670C	-0.191	0.345327
C1_03680W	-0.417	0.000906293
C1_03690W	-0.332	0.0110908
C1_03710C	0.122	0.427411
C1_03720C	-0.121	0.513965
C1_03730C	-0.512	1.04e-05
C1_03740W	0.847	4.09e-07
C1_03750W	-1.205	1.34e-24
C1_03760C	-0.397	0.00150351
C1_03770W	0.8	9.84e-09
C1_03780C	-0.019	0.91895
C1_03790C	-0.127	0.395067
C1_03800W	0.716	0.00868704
C1_03810C	0.533	0.0676862
C1_03820W	1.369	1.57e-23
C1_03830C	0.418	0.00734189
C1_03840W	0.352	0.116994
C1_03860C	-0.277	0.0300032
C1_03870C	1.013	0.00930371
C1_03880C	-0.004	0.977693
C1_03890W	0.262	0.380425
C1_03900W	-0.021	0.939622
C1_03910C	0.416	0.00734189
C1_03920C	0.291	0.180177
C1_03930W	0.151	0.36285
C1_03940W	-0.066	0.674443
C1_03950C	-0.287	0.121808
C1_03960C	-0.138	0.45247
C1_03970W	0.134	0.659578
C1_03980W	-0.383	0.0253781
C1_03990W	0.598	0.000354387
C1_04000C	0.827	9.42e-13
C1_04010C	1.373	2.6e-08
C1_04020C	0	0.99914
C1_04030W	-0.329	0.0869989
C1_04040C	0.154	0.399482
C1_04060W	0.038	0.9146
C1_04070C	0.423	0.0431023
C1_04080W	-0.167	0.445706
C1_04090C	0.124	0.562589
C1_04100C	-0.235	0.0378886
C1_04110W	-0.36	0.0646947
C1_04120C	0.159	0.267705
C1_04130W	0.285	0.0114203
C1_04140W	1	0.00035864
C1_04150C	-0.374	0.14306
C1_04160C	-0.39	0.0744959
C1_04170C	-0.352	0.00371462
C1_04180W	-0.269	0.0198067
C1_04190C	-0.032	0.864484
C1_04200C	-0.305	0.00597204
C1_04210C	-0.125	0.279029
C1_04220C	-0.419	0.0236988
C1_04230W	-0.056	0.655584
C1_04240C	-0.451	0.000136886
C1_04250C	-0.509	0.0442858
C1_04260W	-0.263	0.0293643
C1_04270C	0.87	0.00861103
C1_04280C	-0.331	0.0443341
C1_04290C	-0.074	0.649193
C1_04300C	-0.405	3.23e-06
C1_04310C	-0.15	0.562983
C1_04320W	-1.191	5.7e-23
C1_04330W	0.49	0.00121879
C1_04340C	0.275	0.164446
C1_04350C	0.438	0.0203256
C1_04360C	0.041	0.84158
C1_04370C	0.172	0.181013
C1_04380W	-0.188	0.164446
C1_04390C	0.579	7.54e-07
C1_04400C	0.346	0.000459584
C1_04410C	0.17	0.192551
C1_04420C	-0.213	0.0438289
C1_04430C	0.229	0.108996
C1_04440W	0.276	0.18517
C1_04450C	0.796	2.64e-13
C1_04460C	-0.052	0.818712
C1_04470C	0.496	0.00394171
C1_04480C	-0.072	0.677456
C1_04490W	0.218	0.0355994
C1_04500W	0.023	0.924047
C1_04510W	1.195	5.31e-07
C1_04520C	-0.419	0.00011948
C1_04530C	0.132	0.457906
C1_04540C	-0.181	0.24943
C1_04550W	-0.154	0.460278
C1_04560W	-0.363	0.0260437
C1_04570C	-0.051	0.863811
C1_04580C	-0.06	0.801643
C1_04590W	-0.678	1.26e-10
C1_04600C	0.348	0.0205867
C1_04610W	-0.158	0.158047
C1_04620W	0.178	0.343987
C1_04630C	0.406	0.00126319
C1_04640W	-0.221	0.0562987
C1_04650W	-0.1	0.749048
C1_04660W	1.932	1.09e-40
C1_04670W	-0.248	0.180177
C1_04680W	-0.435	0.000306352
C1_04690C	0.109	0.364363
C1_04700C	0.166	0.311756
C1_04710C	0.941	0.00230297
C1_04720W	0.221	0.335416
C1_04730C	-0.068	0.623439
C1_04740W	0.336	0.0345258
C1_04750W	1.025	0.000551594
C1_04760C	-0.49	0.00170218
C1_04770C	-1.029	1.03e-26
C1_04780C	-0.352	0.0512246
C1_04790W	-0.314	0.0135337
C1_04800C	-0.152	0.590207
C1_04810W	0.3	0.078273
C1_04820C	0.061	0.83256
C1_04830W	-0.123	0.310887
C1_04840C	0.161	0.368681
C1_04850C	0.198	0.328615
C1_04860W	-0.123	0.405375
C1_04870W	-0.177	0.537662
C1_04880C	0.239	0.132754
C1_04890W	-0.188	0.0612072
C1_04900W	0.216	0.105316
C1_04910C	-0.327	0.0109068
C1_04930C	-0.255	0.378432
C1_04940C	0.366	0.231786
C1_04950C	-0.075	0.546854
C1_04960C	-0.607	5.32e-08
C1_04970W	0.405	0.00334811
C1_04980C	0.138	0.323606
C1_04990C	0.054	0.790263
C1_05000W	-0.896	8.48e-19
C1_05010C	0.028	0.854884
C1_05020C	-0.299	0.0507339
C1_05030C	-0.261	0.167217
C1_05050C	0.447	0.00894597
C1_05060W	0.793	9.27e-07
C1_05070C	-0.147	0.32428
C1_05080W	0.757	0.0114663
C1_05090W	-0.029	0.88912
C1_05100W	-0.098	0.635397
C1_05110C	-0.012	0.928114
C1_05120W	-0.031	0.859103
C1_05130W	-0.049	0.272508
C1_05140W	0.669	6.4e-06
C1_05150C	-0.534	0.0462677
C1_05160C	-0.547	5.19e-08
C1_05170C	-0.115	0.367237
C1_05180C	-0.112	0.491606
C1_05190C	0.047	0.791314
C1_05200C	-0.176	0.303811
C1_05210C	0.298	0.0206108
C1_05220C	0.552	0.0708481
C1_05230W	0.467	0.0208139
C1_05240C	-0.056	0.72027
C1_05250W	-0.015	0.928114
C1_05260C	-0.146	0.397114
C1_05270C	0.393	0.00760628
C1_05280W	-0.087	0.639949
C1_05290W	-0.354	0.00424093
C1_05300C	-0.396	0.0121803
C1_05310W	0.072	0.760704
C1_05320C	-0.115	0.592568
C1_05330C	0.708	6.97e-06
C1_05340C	-0.998	4.23e-14
C1_05350W	-0.918	4.15e-11
C1_05360C	0.533	0.000732696
C1_05370C	0.02	0.932245
C1_05380C	0.727	1.87e-07
C1_05390C	-0.127	0.290575
C1_05400C	0.564	0.0179121
C1_05410C	0.311	0.00545641
C1_05420W	-0.115	0.4527
C1_05430W	0.188	0.283123
C1_05440C	-0.076	0.772995
C1_05450W	-0.13	0.670572
C1_05460W	0.085	0.534145
C1_05470W	0.138	0.422672
C1_05480C	0.711	0.0458258
C1_05490C	-0.157	0.219252
C1_05500W	1.61	2.25e-10
C1_05510C	-0.051	0.806399
C1_05520W	-0.316	0.1021
C1_05530C	-0.165	0.108313
C1_05540C	-0.87	6.5e-10
C1_05550C	0.03	0.928114
C1_05560W	-0.263	0.0109732
C1_05570W	0.002	0.988804
C1_05580W	0.108	0.672793
C1_05600W	0.521	0.000133286
C1_05610W	-0.265	0.0952558
C1_05620C	0.515	0.0849333
C1_05630C	-0.127	0.345295
C1_05640C	0.359	0.0153154
C1_05650W	0.008	0.977693
C1_05660C	0.032	0.827661
C1_05670W	-0.419	0.000311102
C1_05680C	-0.33	0.000796621
C1_05690C	0.214	0.345892
C1_05700W	0.19	0.311322
C1_05710C	0.644	0.024615
C1_05720W	-0.266	0.011203
C1_05730W	0.891	0.0121321
C1_05740C	0.572	0.00830099
C1_05750C	0.281	0.0249745
C1_05760C	-0.454	0.120535
C1_05770C	0.16	0.380525
C1_05780W	-0.134	0.328981
C1_05790W	-0.51	0.000269069
C1_05800C	-0.074	0.751084
C1_05810W	-0.28	0.0484776
C1_05820C	-0.152	0.483458
C1_05830W	2.025	1.36e-07
C1_05840W	2.804	1.34e-40
C1_05850W	0.057	0.699342
C1_05860W	1.707	3.19e-23
C1_05870W	4.644	2.44e-34
C1_05880W	1.206	7.27e-13
C1_05890W	0.139	0.536351
C1_05900W	0.567	1.97e-05
C1_05910W	-0.587	2.32e-05
C1_05920W	0.228	0.389254
C1_05930C	-0.331	0.00784146
C1_05940W	-0.175	0.226934
C1_05950C	-0.738	1.36e-06
C1_05960W	-0.307	0.0147101
C1_05970W	-0.652	0.0548004
C1_05980W	-0.099	0.580314
C1_05990C	-0.434	0.00295978
C1_06000W	1.861	4.08e-16
C1_06010W	0.31	0.0153102
C1_06020W	-0.18	0.170413
C1_06030C	0.065	0.813349
C1_06040W	-0.072	0.667842
C1_06050C	-0.33	0.00963389
C1_06060C	-0.027	0.871872
C1_06070W	0.062	0.72802
C1_06080C	-0.239	0.0990751
C1_06090C	0.107	0.465142
C1_06100C	-0.079	0.536876
C1_06110C	-0.046	0.830622
C1_06120C	-0.112	0.703278
C1_06130C	0.347	0.00313688
C1_06140C	0.223	0.430767
C1_06150W	0.148	0.143379
C1_06160W	0.159	0.531174
C1_06180W	-1.113	2.85e-19
C1_06190C	-1.047	1.33e-15
C1_06200W	0.039	0.870947
C1_06210W	0.627	0.00542298
C1_06220C	0.193	0.475739
C1_06230C	0.104	0.538128
C1_06250W	0.766	0.000202649
C1_06260W	0.007	0.951803
C1_06270W	-0.03	0.859776
C1_06280C	0.969	0.00140081
C1_06300W	0.271	0.354816
C1_06310W	0.267	0.365517
C1_06320W	-0.058	0.801038
C1_06330W	2.784	0.00116511
C1_06340W	0.042	0.904371
C1_06350W	-0.762	1.49e-08
C1_06360W	-0.218	0.179038
C1_06370C	-0.01	0.960782
C1_06380C	0.074	0.780296
C1_06390W	-0.229	0.163125
C1_06400C	-0.637	1.68e-06
C1_06410W	0.241	0.2059
C1_06420C	0.07	0.707406
C1_06430C	-0.117	0.462148
C1_06440C	0.629	1.51e-05
C1_06450C	-0.221	0.0121961
C1_06460C	-0.311	0.000805769
C1_06470W	-0.45	1.37e-05
C1_06480C	0.242	0.0240932
C1_06490C	-0.5	0.0655035
C1_06500W	0.101	0.482883
C1_06510C	0.102	0.574289
C1_06520C	-0.558	4.17e-06
C1_06530C	0.6	3.73e-05
C1_06540C	0.073	0.758388
C1_06550W	0.289	0.00924589
C1_06560W	-0.201	0.254704
C1_06570W	0.032	0.916766
C1_06580W	-0.315	0.00013545
C1_06590C	0.096	0.426931
C1_06600W	-0.076	0.586146
C1_06610C	1.526	0.0105595
C1_06620C	0.372	0.222714
C1_06630W	0.307	0.0661976
C1_06640C	-0.154	0.376265
C1_06650W	-0.273	0.110667
C1_06660W	0.214	0.0477123
C1_06670W	-0.131	0.429699
C1_06680W	0.226	0.205507
C1_06690W	-0.113	0.600936
C1_06700W	0.07	0.643867
C1_06710W	-0.144	0.361116
C1_06720C	0.013	0.953664
C1_06730W	-0.164	0.205507
C1_06740C	0.451	0.00468913
C1_06750W	0.666	0.0135491
C1_06760C	0.524	0.00324561
C1_06770W	0.236	0.0620224
C1_06780W	-0.39	0.01244
C1_06790C	0.266	0.0592121
C1_06800W	0.579	0.000682385
C1_06810W	0.173	0.164446
C1_06820W	0.591	4.99e-05
C1_06830W	-0.094	0.659649
C1_06840C	-0.518	0.00221779
C1_06850W	-0.503	6e-05
C1_06860W	0.089	0.582434
C1_06870C	-0.041	0.902546
C1_06880C	0.102	0.727741
C1_06890C	-0.19	0.0913347
C1_06900C	0.039	0.820342
C1_06910C	0.324	0.0225833
C1_06920C	0.379	0.0462203
C1_06930W	-0.256	0.0374307
C1_06940C	-0.564	0.000332136
C1_06950C	0.708	0.0185519
C1_06960W	0.029	0.850596
C1_06970C	-0.535	1.3e-06
C1_06980C	-0.723	3.53e-07
C1_06990C	0.034	0.426117
C1_07000W	0.163	0.303934
C1_07010W	0.49	0.0122138
C1_07020C	0.389	0.0148116
C1_07030C	-0.12	0.391249
C1_07040C	-0.16	0.427341
C1_07050C	0.127	0.476329
C1_07060C	-0.206	0.214261
C1_07070C	-0.092	0.565189
C1_07080W	0.059	0.774833
C1_07090C	0.41	0.000468031
C1_07100C	-0.732	0.00045321
C1_07110W	0.114	0.416041
C1_07120W	-1.283	9.11e-42
C1_07130C	0.249	0.0890767
C1_07140C	0.208	0.152844
C1_07150W	0.124	0.596108
C1_07160C	-0.473	0.00294914
C1_07170C	0.522	5.8e-05
C1_07180W	0.27	0.0130007
C1_07190W	0.094	0.548397
C1_07200W	-0.419	0.000373865
C1_07210C	0.01	0.964532
C1_07220W	-1.794	6.27e-18
C1_07230W	-1.21	6.44e-20
C1_07240W	0.177	0.21048
C1_07250C	-0.327	0.00179961
C1_07260C	-0.025	0.908904
C1_07270W	-0.088	0.525163
C1_07280C	0.24	0.26852
C1_07290W	0.313	0.171234
C1_07310C	0.767	0.0495573
C1_07320W	0.078	0.764123
C1_07330W	0.294	0.325514
C1_07340W	0.091	0.545758
C1_07350C	-0.891	2.41e-06
C1_07360W	-0.035	0.825357
C1_07370C	0.372	0.0755693
C1_07380C	-0.13	0.417312
C1_07390W	-0.225	0.0773074
C1_07400C	-0.117	0.49924
C1_07410C	-0.103	0.559285
C1_07420C	0.095	0.530335
C1_07430W	0.937	0.013911
C1_07440W	-0.049	0.788499
C1_07450W	-0.363	0.00865665
C1_07460C	-0.232	0.0465978
C1_07470C	0.026	0.928114
C1_07480C	0.046	0.896461
C1_07490C	0.181	0.341548
C1_07500C	-0.071	0.647548
C1_07510W	-0.047	0.794097
C1_07520C	-0.379	0.00457757
C1_07530W	-0.238	0.0702126
C1_07540C	-0.4	0.00801558
C1_07550W	-0.08	0.705427
C1_07560W	0.127	0.547363
C1_07570C	0.023	0.932245
C1_07580C	2.509	5.91e-05
C1_07590C	-0.069	0.692636
C1_07600W	-0.078	0.596108
C1_07610C	0.161	0.537662
C1_07620C	0.761	0.0187942
C1_07630W	-0.093	0.500048
C1_07640C	0.716	0.00771068
C1_07650W	-0.085	0.78862
C1_07660W	0.197	0.41811
C1_07670W	3.906	0.00435555
C1_07680W	-0.29	0.110904
C1_07690C	0.099	0.614459
C1_07700C	0.292	0.00671572
C1_07710C	0.44	0.000336635
C1_07770W	-0.11	0.655584
C1_07780W	-0.207	0.0707634
C1_07790C	0.795	6.86e-05
C1_07800W	0.578	0.00294144
C1_07810C	0.077	0.699908
C1_07820W	-0.228	0.235635
C1_07830C	-0.458	0.0115537
C1_07840W	-0.769	1.52e-11
C1_07850C	0.209	0.332282
C1_07860W	0.658	0.0521223
C1_07870C	-0.516	4.46e-05
C1_07880C	1.103	2.06e-26
C1_07890C	-0.087	0.519062
C1_07900W	0.529	5.14e-05
C1_07910C	0.452	0.0003877
C1_07920W	-0.205	0.0661976
C1_07930C	-0.313	0.067734
C1_07940W	-0.854	3.67e-05
C1_07950C	0.412	0.0756375
C1_07960W	1.185	6.64e-05
C1_07970C	-0.292	0.0727253
C1_07980C	0.023	0.914215
C1_07990C	1.644	2.85e-14
C1_08000W	0.589	6.6e-05
C1_08010W	-0.213	0.0652305
C1_08020W	-0.074	0.644819
C1_08030W	-0.009	0.951334
C1_08040W	-0.029	0.916512
C1_08050W	0.089	0.427118
C1_08060W	-0.392	0.0159112
C1_08070W	0.309	0.0148116
C1_08080C	-0.13	0.204686
C1_08090C	0.286	0.0301811
C1_08100W	-0.04	0.822125
C1_08110W	0.084	0.571947
C1_08120W	-0.123	0.36851
C1_08130C	0.189	0.269205
C1_08140W	0.213	0.280152
C1_08150C	-0.017	0.957294
C1_08160W	-0.091	0.567306
C1_08170C	1.57	3.47e-09
C1_08180C	-0.213	0.0834994
C1_08190C	-0.086	0.748478
C1_08200W	0.148	0.520875
C1_08210C	0.383	0.000374101
C1_08220W	-0.076	0.561937
C1_08230C	0.177	0.409703
C1_08240C	-0.814	4.31e-05
C1_08260C	-0.218	0.17602
C1_08270C	-0.05	0.733706
C1_08290C	0.849	8.26e-07
C1_08300W	0.141	0.309103
C1_08310W	0.551	2.36e-06
C1_08320W	-0.006	0.983937
C1_08330C	-1.685	8.37e-14
C1_08340C	-0.168	0.399666
C1_08350C	-0.895	1.05e-19
C1_08360C	-0.728	1.34e-08
C1_08370W	-0.851	4.03e-08
C1_08380W	-0.417	1.54e-05
C1_08390C	-0.204	0.171293
C1_08400C	0.038	0.905676
C1_08410C	-0.909	1.89e-11
C1_08420W	-0.111	0.501054
C1_08430W	-0.314	0.0343929
C1_08440C	0.047	0.863811
C1_08450C	-0.033	0.82139
C1_08460C	-1.258	2.13e-13
C1_08470W	-0.25	0.147976
C1_08480C	-0.344	0.0198067
C1_08490W	-0.545	3.22e-05
C1_08500C	-0.814	4.75e-13
C1_08510W	-0.85	4.39e-10
C1_08520C	0.1	0.538128
C1_08530W	-0.488	0.117762
C1_08540C	0.177	0.190913
C1_08550C	-0.286	0.0100899
C1_08560W	-0.12	0.388446
C1_08570C	1.07	4.47e-06
C1_08580C	-0.889	3.46e-17
C1_08590C	-1.458	2.71e-40
C1_08600C	0.052	0.692636
C1_08610C	-1.175	3.47e-23
C1_08620W	-0.857	9.27e-07
C1_08630W	-0.214	0.100596
C1_08640W	-0.316	0.0316328
C1_08650C	-0.347	0.0428403
C1_08660C	0.065	0.773365
C1_08670W	0.071	0.712314
C1_08680C	-0.032	0.863811
C1_08690W	0.062	0.705642
C1_08700W	0.181	0.18517
C1_08710W	0.13	0.513542
C1_08730W	-0.058	0.757779
C1_08740C	-0.329	0.0137226
C1_08750W	0.311	0.163384
C1_08760W	-0.583	0.00120186
C1_08770W	-0.225	0.31837
C1_08780W	0.17	0.2964
C1_08790W	0.38	0.000606674
C1_08800W	-0.764	1.38e-07
C1_08810C	0.5	0.00215674
C1_08820C	-0.125	0.587213
C1_08830C	-0.258	0.25676
C1_08840W	0.693	0.0201016
C1_08850C	0.013	0.968544
C1_08860C	0.294	0.0475234
C1_08870C	0.446	0.00446485
C1_08880W	-0.677	1.25e-08
C1_08890C	-0.296	0.226842
C1_08900W	-1.396	0.00293923
C1_08910C	0.254	0.190351
C1_08920W	0.091	0.629855
C1_08930C	-0.039	0.838227
C1_08940C	-0.343	0.0324328
C1_08950W	-0.578	1.16e-06
C1_08960W	0.342	0.238028
C1_08970W	0.936	0.00200372
C1_08980C	-0.202	0.122877
C1_08990C	-0.107	0.347079
C1_09000W	0.299	0.0384017
C1_09010W	1.363	5.3e-20
C1_09020W	-0.264	0.00639365
C1_09030C	-0.185	0.0526606
C1_09040C	0.394	0.0182042
C1_09050W	-0.014	0.947679
C1_09060C	-0.323	0.163646
C1_09070W	0.038	0.802453
C1_09080C	0.607	1.38e-07
C1_09090C	0.228	0.132564
C1_09100W	-0.188	0.495378
C1_09110W	0.148	0.573408
C1_09120W	-0.222	0.18812
C1_09130W	0.312	0.0393827
C1_09140C	0.266	0.0429764
C1_09150W	-0.626	0.0540076
C1_09160W	-0.381	0.201783
C1_09170W	0.743	1.99e-07
C1_09180W	0.203	0.370278
C1_09190C	-0.95	1.8e-10
C1_09200W	-0.635	0.00031278
C1_09210C	0.619	1.48e-07
C1_09220W	-0.437	0.00977705
C1_09230C	-0.078	0.661107
C1_09240C	2.815	3.44e-25
C1_09250W	3.227	3.56e-304
C1_09260C	-0.743	2.88e-06
C1_09270W	-0.29	0.14615
C1_09280W	0.298	0.078762
C1_09290C	0.399	0.00209915
C1_09300C	-0.122	0.549513
C1_09310C	-0.103	0.718554
C1_09320C	0.346	0.0408027
C1_09330W	0.132	0.440759
C1_09340C	-0.041	0.896892
C1_09350W	-0.035	0.87526
C1_09360C	-0.011	0.951424
C1_09370W	-0.067	0.68764
C1_09380W	-0.351	0.00721103
C1_09390W	0.158	0.450113
C1_09400C	1.34	1.76e-10
C1_09410W	0.039	0.77589
C1_09420W	-0.054	0.772042
C1_09430W	-0.148	0.370278
C1_09440W	-0.202	0.266885
C1_09450C	0.181	0.123289
C1_09460W	-0.192	0.0729512
C1_09470C	0.006	0.974605
C1_09480W	0.203	0.388939
C1_09490C	-0.061	0.61409
C1_09500W	0.24	0.21121
C1_09510W	0.313	0.00566609
C1_09520C	-0.258	0.0253172
C1_09530W	-0.471	0.00930371
C1_09540W	1.483	8.24e-13
C1_09550W	0.792	0.0331752
C1_09560C	-0.085	0.763722
C1_09570W	0.473	0.000374101
C1_09580C	0.167	0.576782
C1_09590C	0.099	0.276259
C1_09600C	-0.246	0.245382
C1_09610W	-0.24	0.10677
C1_09620C	0.031	0.882091
C1_09630W	-0.037	0.814005
C1_09640W	0.068	0.587046
C1_09650W	-0.944	1.05e-06
C1_09660W	-0.363	0.00203963
C1_09670C	-0.475	0.000461919
C1_09680W	-0.146	0.192028
C1_09690W	-0.173	0.401542
C1_09700W	0.401	0.190797
C1_09710C	0.607	0.000236505
C1_09720W	-0.737	3.5e-09
C1_09730W	-0.117	0.513542
C1_09740C	-0.237	0.382535
C1_09750W	-0.062	0.699908
C1_09760C	-0.469	0.000560071
C1_09770W	-1.195	1.15e-09
C1_09780C	0.669	2.97e-10
C1_09790C	0.773	2.31e-10
C1_09800C	-0.175	0.14905
C1_09810W	-0.096	0.546052
C1_09820C	-0.066	0.778
C1_09830W	0.322	0.00566855
C1_09840C	0.968	2.35e-14
C1_09850C	0.009	0.954406
C1_09860C	0.617	7.32e-05
C1_09870W	2.263	3.93e-14
C1_09880C	0.141	0.489772
C1_09890C	-0.043	0.840095
C1_09900W	-0.259	0.383153
C1_09910C	0.323	0.0524059
C1_09920W	0.133	0.427136
C1_09930W	-0.228	0.401953
C1_09940W	-0.4	0.017067
C1_09950C	-0.389	0.00638028
C1_09960W	-0.371	0.00990112
C1_09970C	0.575	0.00206626
C1_09980C	-0.296	0.0485574
C1_09990W	-0.315	0.0201016
C1_10000C	0.589	1.42e-05
C1_10010C	0.005	0.968544
C1_10020W	2.086	3.25e-103
C1_10030W	0.201	0.16094
C1_10040W	0.07	0.522025
C1_10050W	2.52	0.00164613
C1_10060C	0.118	0.668693
C1_10070C	-0.067	0.603391
C1_10080W	0.153	0.46629
C1_10090C	0.35	0.0123872
C1_10100C	-0.223	0.0230811
C1_10110W	0.867	7.14e-06
C1_10120C	0.031	0.86157
C1_10130W	-0.416	0.00181593
C1_10140C	-0.743	9.27e-07
C1_10150W	0.076	0.695802
C1_10160W	-0.141	0.201819
C1_10170W	2.554	2.52e-05
C1_10180C	-0.666	1.06e-06
C1_10190W	-0.24	0.0740453
C1_10200C	0.237	0.0494416
C1_10210C	0.369	0.000938041
C1_10220C	0.85	1.88e-11
C1_10230C	0.111	0.513448
C1_10240C	0.459	0.025127
C1_10250C	1.135	3.91e-10
C1_10260C	0.475	0.000201805
C1_10270C	-0.189	0.193427
C1_10280C	-0.336	0.0069336
C1_10290W	-1.754	0.000269076
C1_10300W	-1.039	3.09e-24
C1_10310W	-0.192	0.419451
C1_10320W	-0.454	0.00219305
C1_10330C	-0.066	0.775465
C1_10340W	0.176	0.381866
C1_10350C	0.47	0.00756132
C1_10360C	0.618	3.15e-13
C1_10370W	1.23	0.00385061
C1_10380C	0.191	0.0543445
C1_10390C	-0.348	0.000294447
C1_10400C	-0.247	0.0307787
C1_10410W	0.485	0.0066392
C1_10420C	0.083	0.629949
C1_10430W	-0.002	0.992674
C1_10440W	1.032	1.17e-10
C1_10450W	-0.572	2.9e-10
C1_10460W	-0.472	0.000496285
C1_10470W	0.106	0.416803
C1_10480W	-0.143	0.256047
C1_10490W	-0.152	0.302067
C1_10500W	-0.09	0.587392
C1_10510W	0.077	0.793131
C1_10520W	0.299	0.281192
C1_10530W	-0.119	0.417
C1_10540C	-0.105	0.532793
C1_10550C	-0.872	1.58e-07
C1_10560C	-0.216	0.296609
C1_10570C	0.073	0.81579
C1_10580C	1.28	7.27e-09
C1_10590W	0.106	0.727571
C1_10600C	0.051	0.642819
C1_10610W	0.145	0.378422
C1_10620W	0.022	0.871742
C1_10630C	0.166	0.37452
C1_10640C	1.013	4.11e-10
C1_10650W	0.291	0.0986262
C1_10660W	-0.014	0.944584
C1_10670C	1.005	1.72e-14
C1_10680C	0.062	0.659299
C1_10690W	0.076	0.672739
C1_10700C	-0.406	0.0022763
C1_10710C	-1.3	1.82e-21
C1_10720C	-0.013	0.926631
C1_10730W	-0.025	0.902527
C1_10740C	1.191	4.82e-09
C1_10750C	-0.095	0.61409
C1_10760W	0.198	0.23489
C1_10770W	-0.17	0.257573
C1_10780C	-0.144	0.412494
C1_10790W	0.017	0.925763
C1_10800C	0.491	0.00487803
C1_10810W	-0.255	0.3426
C1_10820C	-0.551	0.000138954
C1_10830W	-0.165	0.229327
C1_10840C	-0.878	2.46e-13
C1_10850W	0.238	0.282352
C1_10860C	0.147	0.448593
C1_10870W	-0.44	1.01e-07
C1_10880W	0.635	4.67e-06
C1_10890C	-0.092	0.543097
C1_10900C	0.263	0.33216
C1_10910C	0.062	0.757378
C1_10920W	-0.347	0.0237463
C1_10930C	0.019	0.92491
C1_10940C	-0.069	0.573408
C1_10950C	1.139	1.11e-10
C1_10960W	0.278	0.0207557
C1_10970W	0.909	1.39e-09
C1_10980W	0.005	0.986339
C1_10990C	0.437	0.00108802
C1_11000C	0.588	0.000182982
C1_11010C	-0.236	0.0986449
C1_11020W	0.883	3.76e-06
C1_11030W	-0.018	0.925421
C1_11040W	-0.448	0.00550154
C1_11050W	0.337	0.254722
C1_11060C	-0.385	8.22e-06
C1_11070W	0.658	0.000173774
C1_11080W	-0.159	0.290976
C1_11090C	0.148	0.320153
C1_11100W	-0.311	0.0465591
C1_11110C	0.125	0.409457
C1_11120C	-0.386	0.00146136
C1_11130W	-0.126	0.601437
C1_11140W	0.157	0.202956
C1_11150W	-0.005	0.967285
C1_11160C	-0.011	0.964157
C1_11170W	-0.007	0.963063
C1_11180C	-0.436	0.169679
C1_11190W	-0.515	7.85e-05
C1_11200W	0.032	0.85581
C1_11210C	0.484	0.000503048
C1_11220C	-0.175	0.162625
C1_11230W	0.948	3.18e-07
C1_11240C	0.414	0.000321997
C1_11250W	0.462	0.000422137
C1_11260C	2.334	3.39e-09
C1_11270W	1.724	1.97e-59
C1_11280W	0.35	0.0507555
C1_11290W	0.504	0.0140022
C1_11300C	0.135	0.50403
C1_11310C	-0.723	9.18e-10
C1_11320C	-1.456	1.94e-35
C1_11330C	-0.277	0.0333917
C1_11340W	0.03	0.933073
C1_11350C	-0.463	0.000108867
C1_11360W	-0.32	0.00138607
C1_11370C	0.785	4.45e-05
C1_11380W	0.018	0.937311
C1_11390W	0.182	0.460048
C1_11400C	0.669	1.56e-07
C1_11410C	3.094	1.93e-11
C1_11420W	0.269	0.0436012
C1_11430W	0.963	2.42e-08
C1_11440C	0.612	3.01e-06
C1_11450C	0.64	1.42e-09
C1_11470C	-0.186	0.341074
C1_11480W	-2.613	1.75e-40
C1_11490C	0.05	0.882091
C1_11500C	0.184	0.214616
C1_11510C	-0.993	7.41e-05
C1_11520C	1.397	2.71e-28
C1_11530C	1.613	3.32e-05
C1_11540C	-0.04	0.730262
C1_11550W	-0.31	0.000729149
C1_11560C	0.667	0.000423374
C1_11570W	1.077	5.3e-05
C1_11580W	1.056	6.93e-14
C1_11590W	-0.588	9.17e-07
C1_11600W	0.117	0.425661
C1_11610C	-0.161	0.419402
C1_11620W	-0.784	0.00104128
C1_11630C	0.407	0.16244
C1_11640C	-0.369	0.0198067
C1_11650W	-0.182	0.0524059
C1_11660W	0.23	0.154391
C1_11670W	-0.378	0.215361
C1_11680C	-0.268	0.224791
C1_11690W	0.054	0.789265
C1_11700C	1.884	1.57e-23
C1_11710C	1.565	0.0052183
C1_11720W	-0.347	0.110319
C1_11730W	0.004	0.986059
C1_11740W	0.265	0.211453
C1_11750W	-0.129	0.45027
C1_11760C	-0.151	0.181299
C1_11770C	0.652	1.27e-08
C1_11780W	0.015	0.954398
C1_11790W	0	0.999443
C1_11800C	0.154	0.384885
C1_11810W	-0.228	0.0986228
C1_11820W	1.991	0.0150952
C1_11830W	0.1	0.0814777
C1_11850W	0.091	0.435886
C1_11860W	-0.31	0.0173321
C1_11870W	0.56	0.00039304
C1_11880W	0.339	0.0296047
C1_11890W	-0.427	0.0186209
C1_11900C	0.686	6.51e-05
C1_11910W	0.314	0.151067
C1_11920W	-0.094	0.574289
C1_11930W	-0.115	0.427411
C1_11940C	0.031	0.919568
C1_11950W	-0.907	0.000723761
C1_11960C	-0.406	0.00968479
C1_11970C	0.294	0.0699688
C1_11980W	-0.225	0.243765
C1_11990W	-0.607	1.96e-06
C1_12000C	0.018	0.956382
C1_12010C	-0.047	0.860951
C1_12020W	-0.219	0.328033
C1_12030W	-0.183	0.0801592
C1_12040W	0.271	0.00226672
C1_12050W	-0.175	0.180177
C1_12060C	1.485	8.02e-09
C1_12070C	1.503	5.02e-15
C1_12080W	1.209	1.76e-19
C1_12090C	0.613	0.0509292
C1_12100C	-0.3	0.0659317
C1_12110C	-0.422	0.0780033
C1_12120W	-0.428	0.0154301
C1_12130C	0.595	0.0022763
C1_12140W	0.892	5.12e-05
C1_12150C	-0.237	0.320796
C1_12160W	-0.84	3.24e-09
C1_12170C	-0.227	0.262082
C1_12180C	-0.054	0.796348
C1_12190W	0.248	0.269631
C1_12200W	0.037	0.848017
C1_12210W	-0.022	0.904329
C1_12220W	0.45	0.0395149
C1_12230W	0.41	0.000225897
C1_12240C	-0.111	0.47873
C1_12250C	-0.357	0.00576643
C1_12260W	-0.685	0.00011948
C1_12270W	-0.186	0.330289
C1_12280C	0.489	0.00349702
C1_12290C	-0.044	0.762391
C1_12300W	-0.001	0.989143
C1_12310C	0.205	0.203843
C1_12320C	-0.189	0.0644081
C1_12330W	0.214	0.187271
C1_12340C	-0.011	0.940769
C1_12350W	0.406	0.0116072
C1_12360C	-0.345	0.00876748
C1_12370W	-0.367	0.0219526
C1_12380C	0.011	0.941768
C1_12390C	-0.248	0.0143081
C1_12400C	0.015	0.947679
C1_12410C	-0.092	0.503879
C1_12420C	-0.606	0.0297786
C1_12430W	0.079	0.625014
C1_12440W	2.245	4.55e-17
C1_12450C	-0.663	3.91e-10
C1_12460C	0.29	0.308511
C1_12470W	0.265	0.371084
C1_12480W	0.016	0.959121
C1_12490W	-0.243	0.048803
C1_12500C	0.01	0.957168
C1_12510W	0.025	0.866827
C1_12520W	0.232	0.230292
C1_12530C	-0.052	0.805984
C1_12540W	-0.1	0.679871
C1_12550C	0.384	0.00943145
C1_12560C	-0.106	0.729979
C1_12570C	0.714	0.000152429
C1_12580W	-0.245	0.0542694
C1_12590W	-0.037	0.835554
C1_12600C	0.991	1.9e-06
C1_12610W	0.25	0.0318156
C1_12620W	0.133	0.208857
C1_12630C	0.543	0.011256
C1_12640W	0.253	0.169502
C1_12650C	-0.391	0.00440991
C1_12660W	-0.023	0.92513
C1_12670C	0.854	0.0038384
C1_12680W	0.251	0.0782856
C1_12690C	-0.085	0.753704
C1_12700W	-0.111	0.617571
C1_12710C	-0.413	0.00196166
C1_12720C	0.002	0.996209
C1_12730W	-0.491	0.0067466
C1_12740W	-0.746	1.01e-06
C1_12750C	0.632	0.0115853
C1_12760W	0.012	0.964547
C1_12770W	-0.019	0.888622
C1_12780W	-0.674	1.6e-06
C1_12790C	0.275	0.0212728
C1_12800W	-0.019	0.952348
C1_12810W	-0.271	0.0990829
C1_12820C	0.257	0.0853311
C1_12830C	-0.322	0.00890709
C1_12840W	-0.167	0.450922
C1_12850W	-1.945	3.5e-54
C1_12860C	-0.162	0.44507
C1_12870C	-0.095	0.740172
C1_12880C	-0.548	0.00578347
C1_12890W	0.148	0.523594
C1_12900W	0.182	0.312514
C1_12910W	-0.301	0.158693
C1_12920C	-0.255	0.061163
C1_12930C	0.846	0.029064
C1_12940C	-0.289	0.245239
C1_12950W	0.358	0.0272995
C1_12960C	-0.063	0.676777
C1_12970C	-0.469	0.000165662
C1_12980W	0.369	0.164281
C1_12990W	0.437	0.0449044
C1_13000W	0.696	0.000906293
C1_13010W	-0.181	0.348632
C1_13020C	-0.484	4.2e-05
C1_13030C	0.177	0.184427
C1_13040C	-0.039	0.901925
C1_13050W	-0.279	0.00348017
C1_13060C	-0.111	0.414277
C1_13070C	0.514	7.71e-05
C1_13080W	1.334	0.0186878
C1_13090W	0.848	0.0339013
C1_13100W	0.423	0.178558
C1_13110C	0.467	3.5e-08
C1_13120C	-0.316	0.0253781
C1_13130C	0.616	5.58e-06
C1_13140C	0.158	0.0714643
C1_13150W	0.065	0.71085
C1_13160W	-0.501	0.021042
C1_13170C	0.154	0.281451
C1_13180W	-0.088	0.718554
C1_13190W	-0.42	1.36e-05
C1_13200C	0.007	0.979874
C1_13210C	-0.23	0.24572
C1_13220C	0.039	0.798514
C1_13240W	-0.083	0.696141
C1_13250W	0.068	0.713049
C1_13260W	-0.015	0.920842
C1_13270W	-0.247	0.102089
C1_13280C	-0.004	0.989143
C1_13290W	0.236	0.342197
C1_13300C	0.157	0.119152
C1_13310W	0.284	0.121631
C1_13320C	-0.609	1.36e-05
C1_13330C	-0.252	0.0378776
C1_13350W	-0.376	0.000533291
C1_13360C	1.493	0.000279096
C1_13370W	0.193	0.440203
C1_13380W	1.335	0.000479284
C1_13390W	0.125	0.592849
C1_13400C	-0.512	5.05e-05
C1_13410W	-0.465	0.00167498
C1_13420C	-0.286	0.00341184
C1_13430C	0.189	0.525944
C1_13440C	-0.02	0.869978
C1_13450W	0.583	0.0590313
C1_13460W	-0.069	0.72027
C1_13470W	-0.061	0.84882
C1_13480W	-0.023	0.94234
C1_13490C	-0.004	0.983887
C1_13500C	-0.01	0.966174
C1_13510C	-0.118	0.445889
C1_13520C	-0.02	0.928114
C1_13540W	-0.361	0.0164829
C1_13550C	-0.003	0.988985
C1_13560W	0.053	0.832824
C1_13570W	0.292	0.0171138
C1_13580W	-0.249	0.0114812
C1_13590W	0.089	0.77871
C1_13600W	-0.118	0.692636
C1_13610C	-0.748	2.52e-07
C1_13620W	-0.797	5.3e-22
C1_13630W	-0.423	0.0421315
C1_13640W	-0.017	0.928114
C1_13650C	-0.329	0.0176602
C1_13660W	-0.148	0.324939
C1_13670W	0.014	0.946643
C1_13680C	-0.012	0.952002
C1_13690C	0.255	0.0442078
C1_13700W	-0.014	0.917471
C1_13710C	-0.026	0.924047
C1_13720W	0.82	1.32e-10
C1_13730C	0.982	1.15e-09
C1_13740W	0.661	0.000843592
C1_13750C	0.397	0.0946424
C1_13760W	-0.039	0.852225
C1_13770C	-0.247	0.196092
C1_13780W	0.254	0.0349795
C1_13790C	-0.349	0.0222932
C1_13800C	-0.034	0.885171
C1_13810W	-0.357	0.0135448
C1_13820C	1.55	1.75e-12
C1_13830C	-0.687	3.5e-09
C1_13840W	-0.682	1.2e-07
C1_13850C	0.304	0.291813
C1_13860C	-0.051	0.708389
C1_13870W	0.873	6.18e-07
C1_13880C	-0.292	0.0571212
C1_13890C	0.026	0.863592
C1_13900C	-0.019	0.883155
C1_13910C	-0.587	2.63e-05
C1_13920W	-0.625	3.88e-05
C1_13930W	0.692	9.72e-10
C1_13940W	1.173	1.18e-18
C1_13950C	-0.688	0.0469862
C1_13960W	0.224	0.200491
C1_13970C	0.172	0.391249
C1_13980C	0.394	0.061163
C1_13990W	-0.121	0.536876
C1_14000C	0.42	8.92e-05
C1_14010W	0.058	0.586656
C1_14020W	0.414	0.138864
C1_14030W	0.324	0.0296047
C1_14040W	-0.121	0.425479
C1_14050C	0.47	0.00489895
C1_14060W	-0.05	0.820342
C1_14080W	0.599	6.29e-05
C1_14090W	-0.007	0.974054
C1_14100W	-0.055	0.756406
C1_14110C	-0.256	0.0110698
C1_14120C	-0.243	0.0890819
C1_14130W	0.519	7.14e-06
C1_14140C	0.039	0.813918
C1_14150C	0.009	0.966559
C1_14160W	0.338	0.0767602
C1_14170W	-0.095	0.627292
C1_14180W	-0.988	9.48e-05
C1_14190C	-2.379	3.31e-21
C1_14200W	-0.472	2.6e-05
C1_14210C	0.195	0.101308
C1_14220C	-0.532	7.2e-05
C1_14230C	0.203	0.217353
C1_14240W	-0.096	0.455501
C1_14250C	-0.074	0.687944
C1_14260C	-0.104	0.35427
C1_14270W	-0.223	0.384014
C1_14280C	-0.173	0.223212
C1_14290C	-0.549	5.02e-11
C1_14300C	-0.324	0.0122637
C1_14310W	-0.099	0.478507
C1_14320C	-0.436	0.00392607
C1_14330W	0.314	0.0995368
C1_14340C	-0.186	0.138816
C1_14350W	0.278	0.0361756
C1_14360C	-0.166	0.254993
C1_14370W	-0.133	0.64734
C1_14380C	0.926	7.24e-06
C1_14390W	-0.099	0.709623
C1_14400C	0.178	0.138132
C1_14410W	-0.321	0.104956
C1_14420W	0.232	0.173893
C1_14430C	-0.265	0.101077
C1_14440C	0.114	0.400125
C1_14450C	0.047	0.783265
C1_14460W	-0.032	0.824668
C1_14470W	-0.008	0.968544
C1_14480W	-0.047	0.801209
C1_14490C	0.007	0.974245
C1_14500C	-0.444	3.1e-06
C1_14520W	0.455	8.64e-05
C1_14530W	0.095	0.486272
C1_14550C	-0.395	0.0126471
C1_14560C	-0.245	0.0719398
C1_14570C	-0.073	0.703278
C1_14580C	0.211	0.259003
C1_14590C	0.025	0.899815
C1_14630C	-0.109	0.597373
C2_00010W	-0.324	0.00818514
C2_00030W	0.813	4.1e-10
C2_00050C	0.037	0.86677
C2_00060C	0.004	0.982186
C2_00070C	-0.098	0.558319
C2_00080C	0.322	0.0451955
C2_00090W	0.413	0.00265055
C2_00100C	1.013	9.1e-27
C2_00110W	0.326	0.0470672
C2_00120C	-0.01	0.947679
C2_00130W	0.548	0.0606771
C2_00140W	0.936	3.46e-12
C2_00150W	-0.01	0.956968
C2_00160C	0.086	0.58078
C2_00170C	-0.068	0.604994
C2_00180C	-0.445	0.063698
C2_00190C	-0.144	0.263242
C2_00200W	0.264	0.118892
C2_00210W	-0.478	8.04e-05
C2_00220C	-0.012	0.953036
C2_00230W	-0.319	0.0507339
C2_00240C	-1.152	1.48e-10
C2_00250W	-1.157	7.7e-26
C2_00260C	-0.101	0.490502
C2_00270C	-0.377	0.0341559
C2_00280C	0.104	0.692636
C2_00290W	0.01	0.968643
C2_00300C	-0.342	0.00557702
C2_00310W	-0.293	0.0571212
C2_00320W	-0.183	0.213861
C2_00330C	0.1	0.542618
C2_00340C	-0.796	1.27e-06
C2_00350W	-0.392	0.00628997
C2_00360C	-0.207	0.0675272
C2_00370W	-0.082	0.695052
C2_00380C	0.215	0.142588
C2_00390C	0.253	0.0400663
C2_00400C	-0.044	0.77871
C2_00410C	1.959	2.71e-28
C2_00420W	-0.404	0.0114825
C2_00430C	0.009	0.965898
C2_00440W	0.035	0.883155
C2_00450C	-0.017	0.938123
C2_00460W	0.375	0.172284
C2_00470W	0.274	0.0100658
C2_00480C	-2.705	2.46e-54
C2_00490W	-1.056	2.18e-16
C2_00500W	-0.172	0.383386
C2_00510W	-0.215	0.306078
C2_00520W	0.794	4.19e-15
C2_00530W	0.102	0.687274
C2_00540W	0.452	0.000187606
C2_00550W	0.42	0.0612306
C2_00560W	0.102	0.587359
C2_00570W	-0.145	0.23489
C2_00580C	-0.688	1.52e-07
C2_00590W	-0.57	2.41e-06
C2_00600C	0.202	0.0404248
C2_00610C	0.014	0.942356
C2_00620C	0.716	0.010493
C2_00630C	0.724	8.45e-05
C2_00640W	0.138	0.413785
C2_00650W	-0.049	0.806399
C2_00660C	0.055	0.871415
C2_00670C	-0.306	0.0730269
C2_00680C	-4.432	1.36e-127
C2_00690W	-0.054	0.854984
C2_00700W	-0.342	0.00327371
C2_00710W	0.173	0.173893
C2_00720C	0.578	0.000210701
C2_00730C	0.687	1.61e-07
C2_00740C	-0.269	0.0163266
C2_00750W	1.584	8.24e-11
C2_00760C	-1.496	4.1e-28
C2_00770W	-0.829	2.25e-05
C2_00780W	-0.808	2.81e-07
C2_00790C	0.381	0.00188779
C2_00800C	0.629	0.0695888
C2_00810C	-0.061	0.757378
C2_00820W	0.21	0.203055
C2_00830C	-0.095	0.562953
C2_00840W	0.318	0.0350326
C2_00850W	-0.12	0.441399
C2_00860C	0.058	0.86157
C2_00870W	-1.106	1.6e-13
C2_00880W	-0.1	0.605708
C2_00890W	0.185	0.535902
C2_00900W	0.039	0.667066
C2_00910W	0.47	0.109242
C2_00920W	0.17	0.440759
C2_00930C	0.129	0.559352
C2_00940W	0.342	0.0323414
C2_00950C	-0.031	0.859884
C2_00960C	0.118	0.381336
C2_00970C	-0.199	0.255329
C2_00980W	-0.088	0.765284
C2_00990W	-0.397	0.192667
C2_01000W	-0.441	7.45e-06
C2_01010W	0.413	2.02e-05
C2_01020W	-3.339	4.81e-88
C2_01030W	0.186	0.162722
C2_01040W	0.107	0.707406
C2_01050W	0.978	0.00115994
C2_01060C	1.441	0.000373865
C2_01070W	-0.062	0.644211
C2_01080C	0.05	0.645316
C2_01090C	-0.336	0.040495
C2_01110C	0.102	0.448682
C2_01120W	-0.323	0.00835534
C2_01130W	0.046	0.781947
C2_01140C	0.2	0.429282
C2_01150W	-0.227	0.0861304
C2_01160W	0.124	0.431453
C2_01170C	-0.195	0.146335
C2_01180W	-0.567	8.33e-05
C2_01190C	0.151	0.469609
C2_01200C	-0.476	0.000310647
C2_01210C	0.461	0.00151316
C2_01220W	0.074	0.638422
C2_01230W	-0.217	0.294223
C2_01240C	0.25	0.169093
C2_01250W	-0.488	0.00128075
C2_01260W	-0.172	0.186726
C2_01270W	0.11	0.542222
C2_01290C	-0.042	0.621242
C2_01300C	-0.906	1.24e-08
C2_01310W	0.013	0.955464
C2_01320W	-0.041	0.836613
C2_01330C	0.471	0.08606
C2_01340W	0.282	0.0319283
C2_01350C	0.035	0.859776
C2_01360C	-0.112	0.330289
C2_01370C	0.731	1.02e-08
C2_01380W	0.35	0.0409143
C2_01390W	-0.218	0.101077
C2_01400C	0.644	0.00371462
C2_01410C	-0.26	0.0264846
C2_01420C	0.479	0.028019
C2_01430W	0.093	0.493772
C2_01440C	0.1	0.550856
C2_01450C	-0.357	0.215047
C2_01470W	-0.122	0.443606
C2_01480W	-0.1	0.474229
C2_01490C	-0.048	0.803429
C2_01500W	-0.42	0.0974671
C2_01510C	0.561	0.0131356
C2_01520W	0.047	0.828577
C2_01530C	-0.127	0.37452
C2_01540W	0.284	0.11896
C2_01550W	0.079	0.551749
C2_01560W	0.329	0.0108554
C2_01570W	-0.006	0.982958
C2_01580W	0.112	0.483884
C2_01590W	-0.205	0.0305373
C2_01600C	-0.205	0.0710199
C2_01610C	-0.411	3.41e-06
C2_01620W	-0.207	0.0295943
C2_01630W	0.382	0.165979
C2_01640W	-0.317	0.00580754
C2_01650W	-0.583	0.00844566
C2_01660C	-0.427	0.00109912
C2_01670C	-0.111	0.37998
C2_01680C	-0.376	0.031539
C2_01690W	-0.256	0.0229452
C2_01700C	0.13	0.494834
C2_01710W	-0.328	0.0462203
C2_01720C	0.172	0.30389
C2_01730W	-0.085	0.744202
C2_01740C	0.191	0.291813
C2_01750C	0.27	0.105743
C2_01760C	0.037	0.875707
C2_01770C	-0.067	0.575825
C2_01780W	-0.15	0.182996
C2_01800W	0.734	0.0134651
C2_01820C	0.335	0.0951404
C2_01830W	0.622	0.0187993
C2_01840C	0.078	0.655603
C2_01850W	-0.003	0.997933
C2_01860C	-0.201	0.254704
C2_01870C	0.375	0.112529
C2_01880C	0.555	0.0298766
C2_01890W	0.558	2.27e-05
C2_01900C	-0.293	0.0677785
C2_01910W	-0.863	1.57e-06
C2_01920C	-0.089	0.559082
C2_01930C	0.365	0.0144389
C2_01940C	0.03	0.801022
C2_01950C	0.057	0.761257
C2_01960C	0.051	0.879816
C2_01970C	0.509	3.5e-05
C2_01980C	-0.406	0.00313688
C2_01990C	-0.66	1.24e-07
C2_02000W	-0.258	0.0426572
C2_02010C	-0.314	0.100877
C2_02020W	-0.214	0.0733344
C2_02030W	0.057	0.692636
C2_02040W	0.052	0.75311
C2_02050C	0.019	0.945054
C2_02060C	-0.029	0.932245
C2_02070W	0.302	0.13702
C2_02080W	0.596	0.0079446
C2_02090W	0.04	0.849745
C2_02100W	-0.095	0.445392
C2_02110C	0.084	0.761952
C2_02120W	0.157	0.429282
C2_02130C	0.009	0.974605
C2_02140C	0.015	0.873901
C2_02150C	-0.055	0.77871
C2_02160W	-0.037	0.887091
C2_02170W	0.075	0.697818
C2_02180W	-0.372	0.00688864
C2_02190C	0.02	0.945477
C2_02200W	0.125	0.415237
C2_02210C	-0.05	0.814005
C2_02220C	0.212	0.301787
C2_02230C	0.431	0.169857
C2_02240C	-0.034	0.835105
C2_02250C	-0.186	0.236223
C2_02260W	-0.364	0.00206935
C2_02270C	-0.036	0.842968
C2_02280W	-0.449	0.00014204
C2_02290C	0.171	0.462728
C2_02300W	0.111	0.603938
C2_02310W	0.058	0.637323
C2_02320C	-0.135	0.250136
C2_02330W	-0.124	0.391249
C2_02340C	-0.046	0.707689
C2_02350C	0.436	0.000483368
C2_02360C	0.002	0.996927
C2_02370C	-0.405	0.000284367
C2_02380W	-0.211	0.10811
C2_02390W	-0.208	0.257403
C2_02400W	0.533	0.000294447
C2_02410W	-0.088	0.603938
C2_02420C	-0.031	0.871208
C2_02430W	1.373	8.48e-14
C2_02440W	-0.254	0.0387221
C2_02450C	0.927	1.57e-08
C2_02460W	-0.428	0.000608113
C2_02470C	0.01	0.946536
C2_02480W	0.023	0.696139
C2_02490C	0.154	0.264261
C2_02500W	-0.061	0.695052
C2_02510W	0.291	0.0125941
C2_02520W	0.247	0.109507
C2_02530W	0.104	0.489928
C2_02540W	0.523	4.81e-05
C2_02550C	1.645	2.48e-08
C2_02560W	0.444	0.112971
C2_02570W	0.056	0.8045
C2_02580W	-0.131	0.507449
C2_02590W	-0.923	1.12e-15
C2_02600C	0.139	0.627303
C2_02610C	0.049	0.886961
C2_02620W	-0.238	0.166309
C2_02630W	0.843	1.24e-07
C2_02640C	1.039	7.43e-05
C2_02650C	0.48	0.029064
C2_02660W	-0.326	0.0782856
C2_02670C	-0.184	0.395315
C2_02680W	0.082	0.617508
C2_02690W	-0.026	0.898401
C2_02700C	-0.369	0.0424537
C2_02710C	0.467	0.00112746
C2_02720W	0.235	0.102593
C2_02730W	-0.15	0.371084
C2_02740C	0.299	0.0187993
C2_02750C	-0.06	0.857248
C2_02760W	0.005	0.982127
C2_02770W	-0.188	0.0909717
C2_02780C	-0.006	0.982535
C2_02790C	0.446	0.158803
C2_02800W	-0.006	0.974605
C2_02810C	0.023	0.914356
C2_02820C	0.136	0.448712
C2_02830C	0.418	0.000568339
C2_02840C	-0.064	0.734805
C2_02850W	-0.951	0.00483127
C2_02860W	-0.842	2.03e-10
C2_02870W	-0.224	0.141791
C2_02880C	0.626	0.000305639
C2_02890W	-0.455	0.000265935
C2_02900W	0.181	0.421774
C2_02910W	1.167	0.000459584
C2_02920W	-0.355	0.000425846
C2_02930C	-0.409	0.000740389
C2_02940W	0.529	0.00800724
C2_02950W	1.276	2.83e-09
C2_02960C	0.905	9.28e-07
C2_02970C	-2.421	1.49e-41
C2_02980C	1.921	2.85e-33
C2_02990C	0.046	0.802817
C2_03000C	0.83	2.87e-07
C2_03010C	0.153	0.177574
C2_03020C	1.034	4.86e-11
C2_03030W	0.28	0.0633604
C2_03040W	-0.24	0.117992
C2_03050W	-0.016	0.936125
C2_03060W	-0.019	0.924047
C2_03070C	0.288	0.106737
C2_03080W	0.113	0.32579
C2_03090C	0.083	0.643313
C2_03100W	-0.203	0.0417138
C2_03110W	3.803	5.23e-91
C2_03120W	0.347	0.0930163
C2_03130W	0.1	0.601437
C2_03140C	-0.592	1.88e-05
C2_03150C	-0.069	0.661099
C2_03160C	0.588	5.41e-09
C2_03170W	-0.128	0.57339
C2_03180C	-0.642	4.06e-13
C2_03200W	0.763	5.65e-05
C2_03210W	-0.069	0.699908
C2_03220C	1.523	2.01e-16
C2_03230C	0.136	0.226155
C2_03240C	-0.102	0.40023
C2_03250W	-0.416	0.00223748
C2_03260W	-0.907	1.03e-10
C2_03270W	-0.823	2.8e-14
C2_03280W	-0.167	0.138419
C2_03290W	-0.897	5.27e-06
C2_03300W	-0.234	0.0708749
C2_03310C	-0.222	0.255555
C2_03320W	-0.52	9.02e-07
C2_03330C	-0.388	0.000450094
C2_03340W	-0.629	6.49e-05
C2_03350W	0.09	0.774894
C2_03360W	-0.075	0.636084
C2_03370W	0.093	0.752696
C2_03380W	-0.278	0.0409143
C2_03390C	0.256	0.0447709
C2_03400C	-0.341	0.0359005
C2_03410W	-0.13	0.305485
C2_03420C	0.16	0.307677
C2_03430W	-0.043	0.822776
C2_03440W	-0.118	0.418511
C2_03450W	0.063	0.715762
C2_03460C	-0.028	0.866545
C2_03470C	-0.194	0.0667439
C2_03480C	-0.724	0.00596113
C2_03490C	-0.178	0.370278
C2_03500W	-0.078	0.600936
C2_03520C	-0.104	0.401123
C2_03530W	-0.22	0.0897961
C2_03540W	2.161	1.07e-34
C2_03550C	0.276	0.0256844
C2_03560C	0.256	0.0470171
C2_03570C	0.587	0.00291396
C2_03580W	0.225	0.435371
C2_03590C	-0.442	0.00279331
C2_03600W	-0.181	0.313288
C2_03610W	-0.382	0.131893
C2_03620W	-0.119	0.516036
C2_03630W	0.225	0.409556
C2_03640W	0.376	0.0890819
C2_03670W	0.153	0.609274
C2_03680W	0.084	0.740172
C2_03690C	2.503	8.13e-85
C2_03700W	0.608	0.000796177
C2_03710W	0.505	0.0694543
C2_03720W	-0.02	0.808655
C2_03730W	0.197	0.34136
C2_03740W	0.426	0.137195
C2_03750W	1.111	2.28e-17
C2_03760C	-1.099	1.53e-10
C2_03770C	-1.072	5.19e-11
C2_03780C	0.114	0.448081
C2_03790C	0.015	0.957825
C2_03800C	0.034	0.838253
C2_03810C	-0.241	0.0107215
C2_03820C	-0.345	0.000530168
C2_03830W	0.118	0.495378
C2_03840C	-0.369	0.0294014
C2_03850W	0.155	0.253749
C2_03860W	0.262	0.224383
C2_03870W	0.388	0.00311773
C2_03880C	0.138	0.517597
C2_03890W	-0.115	0.621558
C2_03900C	-0.329	0.00257745
C2_03910C	-0.066	0.638077
C2_03920C	0.562	9.57e-05
C2_03930C	0.015	0.940611
C2_03940C	1.129	3.1e-10
C2_03950W	0.468	0.000492522
C2_03960W	-0.398	8.93e-05
C2_03970W	-0.16	0.357457
C2_03980C	0.314	0.0200328
C2_03990W	0.262	0.024655
C2_04000C	0.279	0.344483
C2_04010C	0.251	0.388029
C2_04020C	-0.266	0.0153315
C2_04030C	-0.015	0.924762
C2_04040C	-0.193	0.259588
C2_04050C	-0.6	5.62e-09
C2_04060C	-0.241	0.0721332
C2_04070C	-0.092	0.704173
C2_04080W	-0.36	0.00061635
C2_04090W	-0.089	0.774833
C2_04100W	-0.194	0.238101
C2_04110W	-0.124	0.573962
C2_04120C	0.349	0.0166987
C2_04130W	0.09	0.600378
C2_04140W	-0.775	2.21e-09
C2_04150C	-0.303	0.0194673
C2_04160W	0.126	0.46716
C2_04170C	-0.138	0.207652
C2_04180C	-0.515	0.00133285
C2_04190C	0.192	0.364525
C2_04200W	0.627	4.37e-05
C2_04210W	-0.021	0.937718
C2_04220C	-0.202	0.0504572
C2_04230W	-0.635	7.58e-06
C2_04240C	-0.561	0.000158762
C2_04250W	-0.2	0.294003
C2_04260W	0.031	0.886178
C2_04270W	-0.182	0.186358
C2_04280W	-0.907	2.54e-09
C2_04290W	-0.768	1.24e-06
C2_04300C	-0.239	0.185784
C2_04310W	-0.68	1.76e-08
C2_04320W	0.02	0.940142
C2_04330C	-0.158	0.331656
C2_04340C	-0.399	0.12274
C2_04350C	0.573	0.00166956
C2_04360W	-0.006	0.974605
C2_04370W	-0.017	0.924762
C2_04380C	-0.186	0.161351
C2_04390W	0.338	0.254473
C2_04400W	-0.048	0.744202
C2_04410W	0.324	0.120492
C2_04420W	-0.044	0.87493
C2_04430W	-0.097	0.584223
C2_04440W	0.05	0.863087
C2_04450W	0.211	0.47299
C2_04460W	0.255	0.128212
C2_04470W	-0.241	0.399337
C2_04480W	-0.679	0.00106706
C2_04490W	0.196	0.0975254
C2_04500W	0.323	0.00634631
C2_04510W	0.881	2.83e-05
C2_04520C	0.095	0.748059
C2_04530W	0.041	0.87493
C2_04540C	0.664	5.04e-06
C2_04550C	-0.014	0.917373
C2_04560W	0.138	0.56442
C2_04570W	0.453	0.000227286
C2_04580W	-0.206	0.130277
C2_04590C	-0.187	0.0535103
C2_04600C	-0.323	0.000157666
C2_04610C	0.526	0.0102843
C2_04620W	0.111	0.336258
C2_04640C	0.639	0.00123863
C2_04650C	0.091	0.57339
C2_04660C	-0.296	0.0314646
C2_04670W	0.243	0.391582
C2_04680W	0.159	0.275875
C2_04690C	0.198	0.186485
C2_04700C	1.243	0.000113616
C2_04710C	-0.013	0.933367
C2_04720C	0.077	0.617508
C2_04730W	0.005	0.978646
C2_04740C	-0.019	0.942711
C2_04750W	0.64	1.85e-06
C2_04760W	-0.167	0.334472
C2_04770W	0.249	0.0833631
C2_04780W	0.19	0.13362
C2_04790C	0.109	0.524707
C2_04800C	0.057	0.772608
C2_04810W	0.571	0.000799571
C2_04820W	0.458	0.000699901
C2_04830W	0.545	0.00275864
C2_04850C	-0.032	0.863087
C2_04860W	1.042	2.54e-06
C2_04870C	-0.024	0.876159
C2_04880C	-0.687	1.37e-06
C2_04910W	0.078	0.79879
C2_04930C	-0.345	0.0240979
C2_04940C	0.237	0.132963
C2_04950C	-0.328	0.00668462
C2_04960C	0.248	0.0821996
C2_04970W	-0.694	0.00796547
C2_04980C	0.715	0.000438051
C2_04990W	0.061	0.828577
C2_05000C	-0.079	0.653449
C2_05010W	0.161	0.308198
C2_05020W	-0.059	0.764396
C2_05030C	-0.129	0.330289
C2_05040C	0.216	0.169852
C2_05050C	0.136	0.369512
C2_05060C	1.276	8.45e-09
C2_05070W	1.638	7.06e-20
C2_05080C	0.345	0.0773323
C2_05090W	0.449	0.00124508
C2_05100C	0.148	0.173259
C2_05110W	0.075	0.540618
C2_05120C	0.392	0.0712157
C2_05130W	-0.933	0.00011473
C2_05140W	-0.262	0.110302
C2_05150W	-0.443	0.000976943
C2_05160C	0.241	0.0908725
C2_05170W	-0.195	0.300371
C2_05180W	0.113	0.670056
C2_05190W	-0.275	0.0339703
C2_05200C	-0.285	0.115733
C2_05210W	-0.119	0.649193
C2_05220C	0.014	0.950354
C2_05230C	0.148	0.297306
C2_05250C	-1.075	3.8e-12
C2_05260W	-0.183	0.177009
C2_05270W	0.281	0.133639
C2_05280C	-0.082	0.681382
C2_05290C	-0.148	0.216873
C2_05300C	0.146	0.336096
C2_05310C	0.244	0.381655
C2_05320W	0.173	0.266735
C2_05330C	0.19	0.36856
C2_05340C	0.067	0.692507
C2_05350C	0.281	0.172516
C2_05360C	0.33	0.209164
C2_05370C	-0.717	7.18e-06
C2_05380W	1.198	8.45e-20
C2_05390C	0.07	0.832824
C2_05400W	0.084	0.746704
C2_05410W	-0.38	0.000291538
C2_05420C	0.214	0.362569
C2_05430C	0.081	0.419402
C2_05440W	-0.246	0.242532
C2_05450C	-0.28	0.173751
C2_05460W	-0.783	2.59e-08
C2_05470W	-0.142	0.279605
C2_05480C	-0.302	0.159022
C2_05490W	0.488	0.0778178
C2_05500W	-0.159	0.0982178
C2_05510C	0.322	0.0682711
C2_05520W	0.093	0.540544
C2_05530C	0.144	0.264289
C2_05540C	0.401	0.00340804
C2_05550W	-0.401	0.00147144
C2_05560W	-0.518	0.00420773
C2_05570C	-0.945	9.12e-08
C2_05580W	0.086	0.483884
C2_05590C	0.228	0.0963691
C2_05600W	1.084	0.00183704
C2_05610C	-0.368	4.52e-05
C2_05620W	3.146	1.17e-10
C2_05640W	0.518	9.57e-05
C2_05650W	-0.221	0.081418
C2_05660W	0.803	8.44e-10
C2_05670C	0.686	0.00021872
C2_05680W	-0.172	0.188365
C2_05690C	-0.226	0.0664911
C2_05700W	-0.655	8.8e-07
C2_05710C	-0.325	0.00146161
C2_05720C	0.078	0.561139
C2_05730C	0.055	0.757378
C2_05740W	0.237	0.162526
C2_05750W	0.787	5.32e-08
C2_05760C	0.005	0.974094
C2_05770W	0.123	0.445706
C2_05780C	-0.406	0.00180749
C2_05790C	-0.081	0.595094
C2_05800C	-0.096	0.511053
C2_05810W	0.003	0.988804
C2_05820W	-0.714	5.41e-05
C2_05830C	0.789	0.000411214
C2_05840W	0.642	0.0044853
C2_05850C	0.184	0.309418
C2_05860C	0.351	0.173893
C2_05870W	-0.169	0.415414
C2_05880W	-0.159	0.537728
C2_05890C	-0.29	0.0134682
C2_05900W	1.082	0.0177425
C2_05910W	0.164	0.429282
C2_05920C	-0.107	0.350806
C2_05930W	-0.317	0.00397016
C2_05940C	-0.108	0.609386
C2_05950C	0.118	0.670572
[truncated: 4,366 more rows]

## Sheet: Signifcant Genes
gene	log2 Fold Change	padj
C1_00150C	1.61802	8.10516e-44
C1_00190C	-0.734088	0.0176636
C1_00200C	-0.606484	0.00895242
C1_00210C	-0.923677	2.04351e-12
C1_00220W	1.4132	5.3394e-26
C1_00270W	-1.81194	1.85068e-11
C1_00290W	-0.888162	1.46275e-05
C1_00310W	-1.47312	4.95925e-23
C1_00350C	0.611702	8.56298e-07
C1_00390W	-2.64987	9.49815e-126
C1_00420W	-0.831179	4.64133e-11
C1_00490C	0.653827	2.83214e-06
C1_00540C	1.16098	3.75084e-10
C1_00560W	0.682458	3.11279e-05
C1_00640C	0.764923	2.32708e-07
C1_00850W	1.1279	0.000296805
C1_00950C	0.725769	8.20402e-09
C1_01150C	0.582311	8.48627e-05
C1_01220C	-0.718236	0.00295978
C1_01360C	-0.971051	2.3477e-09
C1_01380C	0.703703	8.64389e-05
C1_01390C	1.20528	3.83552e-16
C1_01510W	1.74194	4.50048e-14
C1_01520C	0.59892	5.6581e-10
C1_01630W	0.818912	7.95879e-05
C1_01650W	-0.682098	1.15917e-07
C1_01780C	-1.61155	6.91336e-34
C1_01810C	0.688636	3.43018e-06
C1_01840C	-0.580791	0.000796177
C1_01920W	0.73996	1.87422e-07
C1_01950C	-0.674123	6.2554e-07
C1_01980W	-2.84052	1.01714e-144
C1_02080W	1.29541	2.19401e-09
C1_02090C	0.605353	0.00569347
C1_02110C	-0.848143	5.2561e-13
C1_02130C	-0.729698	4.72105e-07
C1_02400C	0.648849	8.44661e-05
C1_02450C	1.17166	3.86312e-11
C1_02610W	0.765377	1.33245e-06
C1_02620C	-0.791571	6.11234e-13
C1_02670C	0.66034	0.0307023
C1_02980W	0.705569	8.53409e-05
C1_03200C	0.824558	1.08559e-06
C1_03350C	0.602786	1.61629e-07
C1_03380W	-0.67806	1.73555e-06
C1_03460C	0.593448	0.0004939
C1_03550C	-0.592196	4.72105e-07
C1_03570C	3.58502	0.00869578
C1_03740W	0.847282	4.09466e-07
C1_03750W	-1.20455	1.33751e-24
C1_03770W	0.799578	9.84121e-09
C1_03800W	0.7158	0.00868704
C1_03820W	1.36926	1.57353e-23
C1_03870C	1.01293	0.00930371
C1_03990W	0.598042	0.000354387
C1_04000C	0.827124	9.42141e-13
C1_04010C	1.37275	2.60352e-08
C1_04140W	0.999586	0.00035864
C1_04270C	0.870109	0.00861103
C1_04320W	-1.19055	5.69604e-23
C1_04450C	0.796253	2.64139e-13
C1_04510W	1.19503	5.30683e-07
C1_04590W	-0.677984	1.2578e-10
C1_04660W	1.93248	1.0932e-40
C1_04710C	0.940662	0.00230297
C1_04750W	1.02538	0.000551594
C1_04770C	-1.02913	1.02807e-26
C1_04960C	-0.607441	5.31732e-08
C1_05000W	-0.89585	8.48195e-19
C1_05060W	0.793098	9.27335e-07
C1_05080W	0.757484	0.0114663
C1_05140W	0.669367	6.4029e-06
C1_05330C	0.70843	6.97073e-06
C1_05340C	-0.998029	4.23054e-14
C1_05350W	-0.917618	4.14926e-11
C1_05380C	0.727457	1.87333e-07
C1_05480C	0.710546	0.0458258
C1_05500W	1.61041	2.24521e-10
C1_05540C	-0.869999	6.50052e-10
C1_05710C	0.643933	0.024615
C1_05730W	0.890867	0.0121321
C1_05830W	2.02528	1.36199e-07
C1_05840W	2.80376	1.34279e-40
C1_05860W	1.70726	3.19348e-23
C1_05870W	4.64447	2.43866e-34
C1_05880W	1.20552	7.26806e-13
C1_05910W	-0.587086	2.31807e-05
C1_05950C	-0.738462	1.35933e-06
C1_06000W	1.86092	4.08445e-16
C1_06180W	-1.11306	2.84915e-19
C1_06190C	-1.04704	1.33018e-15
C1_06210W	0.627329	0.00542298
C1_06250W	0.765713	0.000202649
C1_06280C	0.968559	0.00140081
C1_06330W	2.78402	0.0011651
C1_06350W	-0.762447	1.48651e-08
C1_06400C	-0.637195	1.68349e-06
C1_06440C	0.629069	1.50821e-05
C1_06530C	0.599549	3.72591e-05
C1_06610C	1.52614	0.0105595
C1_06750W	0.665749	0.0135491
C1_06820W	0.591331	4.98797e-05
C1_06950C	0.70764	0.0185519
C1_06980C	-0.723293	3.52584e-07
C1_07100C	-0.731788	0.00045321
C1_07120W	-1.28289	9.10593e-42
C1_07220W	-1.79354	6.26804e-18
C1_07230W	-1.21018	6.43562e-20
C1_07310C	0.767342	0.0495573
C1_07350C	-0.890668	2.41412e-06
C1_07430W	0.936861	0.013911
C1_07580C	2.50895	5.91244e-05
C1_07620C	0.761457	0.0187942
C1_07640C	0.716414	0.00771068
C1_07670W	3.90578	0.00435555
C1_07790C	0.794783	6.85785e-05
C1_07840W	-0.768832	1.51555e-11
C1_07880C	1.1031	2.05785e-26
C1_07940W	-0.853792	3.67159e-05
C1_07960W	1.18505	6.63863e-05
C1_07990C	1.64377	2.85072e-14
C1_08000W	0.589305	6.60267e-05
C1_08170C	1.57042	3.47114e-09
C1_08240C	-0.814468	4.30941e-05
C1_08290C	0.848984	8.25703e-07
C1_08330C	-1.68474	8.37122e-14
C1_08350C	-0.894979	1.05143e-19
C1_08360C	-0.727949	1.33739e-08
C1_08370W	-0.851206	4.03343e-08
C1_08410C	-0.908544	1.88848e-11
C1_08460C	-1.25766	2.12838e-13
C1_08500C	-0.814449	4.74821e-13
C1_08510W	-0.849806	4.38508e-10
C1_08570C	1.07025	4.47191e-06
C1_08580C	-0.889442	3.46431e-17
C1_08590C	-1.45786	2.70772e-40
C1_08610C	-1.17481	3.47207e-23
C1_08620W	-0.856852	9.27335e-07
C1_08760W	-0.582521	0.00120186
C1_08800W	-0.764218	1.38075e-07
C1_08840W	0.692747	0.0201016
C1_08880W	-0.676624	1.24676e-08
C1_08900W	-1.39561	0.00293923
C1_08970W	0.9364	0.00200372
C1_09010W	1.36325	5.29721e-20
C1_09080C	0.607167	1.37913e-07
C1_09170W	0.742829	1.9899e-07
C1_09190C	-0.949966	1.80047e-10
C1_09200W	-0.634519	0.00031278
C1_09210C	0.618718	1.48334e-07
C1_09240C	2.81455	3.44016e-25
C1_09250W	3.22727	3.56454e-304
C1_09260C	-0.743156	2.87891e-06
C1_09400C	1.34022	1.76253e-10
C1_09540W	1.48309	8.24302e-13
C1_09550W	0.792482	0.0331752
C1_09650W	-0.944423	1.04575e-06
C1_09710C	0.606863	0.000236505
C1_09720W	-0.736649	3.49607e-09
C1_09770W	-1.19476	1.15427e-09
C1_09780C	0.6692	2.96803e-10
C1_09790C	0.772872	2.31114e-10
C1_09840C	0.968219	2.3513e-14
C1_09860C	0.616779	7.31788e-05
C1_09870W	2.26255	3.93008e-14
C1_10000C	0.588721	1.42342e-05
C1_10020W	2.08567	3.24653e-103
C1_10050W	2.52002	0.00164613
C1_10110W	0.867421	7.14241e-06
C1_10140C	-0.74335	9.27335e-07
C1_10170W	2.55366	2.51765e-05
C1_10180C	-0.666485	1.05588e-06
C1_10220C	0.849598	1.88246e-11
C1_10250C	1.13508	3.9085e-10
C1_10290W	-1.75364	0.000269076
C1_10300W	-1.03909	3.09431e-24
C1_10360C	0.618456	3.14544e-13
C1_10370W	1.22984	0.00385061
C1_10440W	1.03194	1.16934e-10
C1_10550C	-0.87237	1.58287e-07
C1_10580C	1.28048	7.26581e-09
C1_10640C	1.01334	4.11273e-10
C1_10670C	1.00486	1.72181e-14
C1_10710C	-1.30014	1.81822e-21
C1_10740C	1.19067	4.81639e-09
C1_10840C	-0.877905	2.46491e-13
C1_10880W	0.635008	4.66989e-06
C1_10950C	1.13899	1.1096e-10
C1_10970W	0.909017	1.38785e-09
C1_11000C	0.588448	0.000182982
C1_11020W	0.882786	3.76053e-06
C1_11070W	0.658485	0.000173774
C1_11230W	0.948082	3.17644e-07
C1_11260C	2.33364	3.39266e-09
C1_11270W	1.72387	1.9741e-59
C1_11310C	-0.723013	9.18244e-10
C1_11320C	-1.45584	1.93692e-35
C1_11370C	0.784942	4.45161e-05
C1_11400C	0.66917	1.55875e-07
C1_11410C	3.09415	1.92988e-11
C1_11430W	0.96339	2.42465e-08
C1_11440C	0.612106	3.00873e-06
C1_11450C	0.639656	1.41925e-09
C1_11480W	-2.61293	1.75024e-40
C1_11510C	-0.993056	7.41014e-05
C1_11520C	1.39665	2.70507e-28
C1_11530C	1.61305	3.32073e-05
C1_11560C	0.666527	0.000423374
C1_11570W	1.07656	5.30136e-05
C1_11580W	1.05611	6.92919e-14
C1_11590W	-0.587908	9.1704e-07
C1_11620W	-0.78397	0.00104128
C1_11700C	1.88392	1.57353e-23
C1_11710C	1.56472	0.0052183
C1_11770C	0.651591	1.27109e-08
C1_11820W	1.99144	0.0150952
C1_11900C	0.685737	6.50751e-05
C1_11950W	-0.906849	0.000723761
C1_11990W	-0.607079	1.95542e-06
C1_12060C	1.48509	8.0247e-09
C1_12070C	1.5029	5.01981e-15
C1_12080W	1.20853	1.76031e-19
C1_12130C	0.595299	0.0022763
C1_12140W	0.892358	5.11581e-05
C1_12160W	-0.839819	3.23734e-09
C1_12260W	-0.685334	0.00011948
C1_12420C	-0.605853	0.0297786
C1_12440W	2.24487	4.5492e-17
C1_12450C	-0.663157	3.9085e-10
C1_12570C	0.713978	0.000152429
C1_12600C	0.991305	1.90174e-06
C1_12670C	0.854277	0.0038384
C1_12740W	-0.745976	1.00581e-06
C1_12750C	0.63206	0.0115853
C1_12780W	-0.674272	1.59831e-06
C1_12850W	-1.94521	3.49714e-54
C1_12930C	0.845721	0.029064
C1_13000W	0.696207	0.000906293
C1_13080W	1.33446	0.0186878
C1_13090W	0.848451	0.0339013
C1_13130C	0.616276	5.58126e-06
C1_13320C	-0.608598	1.36076e-05
C1_13360C	1.49323	0.000279096
C1_13380W	1.33485	0.000479284
C1_13610C	-0.748201	2.51878e-07
C1_13620W	-0.796545	5.29535e-22
C1_13720W	0.81994	1.32263e-10
C1_13730C	0.981629	1.15165e-09
C1_13740W	0.661159	0.000843592
C1_13820C	1.55026	1.74738e-12
C1_13830C	-0.686645	3.49607e-09
C1_13840W	-0.682073	1.20186e-07
C1_13870W	0.872812	6.18417e-07
C1_13910C	-0.586513	2.62824e-05
C1_13920W	-0.624574	3.88153e-05
C1_13930W	0.69196	9.72418e-10
C1_13940W	1.17323	1.18325e-18
C1_13950C	-0.687615	0.0469862
C1_14080W	0.599067	6.28919e-05
C1_14180W	-0.987558	9.48441e-05
C1_14190C	-2.3788	3.30608e-21
C1_14380C	0.9257	7.24325e-06
C2_00030W	0.813086	4.09835e-10
C2_00100C	1.01297	9.10039e-27
C2_00140W	0.936204	3.46149e-12
C2_00240C	-1.15194	1.48098e-10
C2_00250W	-1.15707	7.69557e-26
C2_00340C	-0.79584	1.27491e-06
C2_00410C	1.95933	2.70507e-28
C2_00480C	-2.70483	2.46469e-54
C2_00490W	-1.05644	2.18352e-16
C2_00520W	0.794051	4.18839e-15
C2_00580C	-0.687628	1.52319e-07
C2_00620C	0.715739	0.010493
C2_00630C	0.724361	8.44661e-05
C2_00680C	-4.43167	1.36164e-127
C2_00730C	0.687158	1.60545e-07
C2_00750W	1.58426	8.24096e-11
C2_00760C	-1.49617	4.09607e-28
C2_00770W	-0.829034	2.24904e-05
C2_00780W	-0.808155	2.81185e-07
C2_00870W	-1.10604	1.59606e-13
C2_01020W	-3.33873	4.81384e-88
C2_01050W	0.978488	0.00115994
C2_01060C	1.44134	0.000373865
C2_01300C	-0.906419	1.24363e-08
C2_01370C	0.731425	1.01502e-08
C2_01400C	0.644425	0.00371462
C2_01650W	-0.582576	0.00844566
C2_01800W	0.734176	0.0134651
C2_01830W	0.621514	0.0187993
C2_01910W	-0.863377	1.56564e-06
C2_01990C	-0.659781	1.24321e-07
C2_02080W	0.595905	0.0079446
C2_02430W	1.37326	8.47963e-14
C2_02450C	0.926718	1.57201e-08
C2_02550C	1.64482	2.48341e-08
C2_02590W	-0.922574	1.11568e-15
C2_02630W	0.843251	1.24141e-07
C2_02640C	1.03909	7.43169e-05
C2_02850W	-0.950868	0.00483127
C2_02860W	-0.842163	2.02693e-10
C2_02880C	0.625681	0.000305639
C2_02910W	1.16727	0.000459584
C2_02950W	1.27555	2.83096e-09
C2_02960C	0.905213	9.27547e-07
C2_02970C	-2.42065	1.4865e-41
C2_02980C	1.92142	2.84657e-33
C2_03000C	0.82959	2.86887e-07
C2_03020C	1.03396	4.85779e-11
C2_03110W	3.80315	5.23475e-91
C2_03140C	-0.591558	1.88227e-05
C2_03160C	0.587816	5.40916e-09
C2_03180C	-0.641554	4.05569e-13
C2_03200W	0.763238	5.64911e-05
C2_03220C	1.52337	2.01376e-16
C2_03260W	-0.90669	1.03263e-10
C2_03270W	-0.822574	2.80136e-14
C2_03290W	-0.896631	5.26776e-06
C2_03340W	-0.629192	6.48699e-05
C2_03480C	-0.724049	0.00596113
C2_03540W	2.16094	1.07362e-34
C2_03570C	0.586604	0.00291396
C2_03690C	2.50271	8.12504e-85
C2_03700W	0.607774	0.000796177
C2_03750W	1.11142	2.28271e-17
C2_03760C	-1.09892	1.52623e-10
C2_03770C	-1.07234	5.19493e-11
C2_03940C	1.12892	3.10077e-10
C2_04050C	-0.599923	5.61567e-09
C2_04140W	-0.775478	2.212e-09
C2_04200W	0.626754	4.36633e-05
C2_04230W	-0.635115	7.58174e-06
C2_04280W	-0.907495	2.53887e-09
C2_04290W	-0.767556	1.24097e-06
C2_04310W	-0.679729	1.75508e-08
C2_04480W	-0.67897	0.00106706
C2_04510W	0.881094	2.83174e-05
C2_04540C	0.664327	5.04084e-06
C2_04640C	0.638751	0.00123863
C2_04700C	1.24268	0.000113616
C2_04750W	0.639732	1.84957e-06
C2_04860W	1.04194	2.53909e-06
C2_04880C	-0.686663	1.36509e-06
C2_04970W	-0.693603	0.00796548
C2_04980C	0.714573	0.000438051
C2_05060C	1.27596	8.45007e-09
C2_05070W	1.63771	7.05905e-20
C2_05130W	-0.933435	0.00011473
C2_05250C	-1.07519	3.80056e-12
C2_05370C	-0.717327	7.18068e-06
C2_05380W	1.19806	8.44508e-20
C2_05460W	-0.7827	2.58812e-08
C2_05570C	-0.944985	9.12346e-08
C2_05600W	1.08404	0.00183704
C2_05620W	3.1457	1.16568e-10
C2_05660W	0.802674	8.44388e-10
C2_05670C	0.685694	0.00021872
C2_05700W	-0.654858	8.7985e-07
C2_05750W	0.786803	5.31732e-08
C2_05820W	-0.71351	5.40654e-05
C2_05830C	0.789317	0.000411214
C2_05840W	0.642127	0.0044853
C2_05900W	1.08241	0.0177425
C2_05960C	1.48812	4.82306e-11
C2_05970C	0.687345	0.0022763
C2_05980C	1.09147	1.33673e-10
C2_06000W	0.798665	3.18632e-05
C2_06040C	-0.638305	0.000429552
C2_06120C	0.649785	0.00747564
C2_06170C	0.939618	8.59288e-18
C2_06250C	0.604719	1.46275e-05
C2_06260W	0.751052	0.000864861
C2_06360C	1.34129	4.05844e-13
C2_06400C	1.35782	0.00771941
C2_06410W	1.62693	9.08602e-05
C2_06430C	-0.880929	5.03085e-10
C2_06460W	1.20214	1.12158e-31
C2_06510W	-0.742308	5.04323e-05
C2_06550W	-1.44886	8.60248e-08
C2_06570C	-0.812063	9.55184e-07
C2_06680W	-1.65525	1.12635e-22
C2_06710W	0.87922	1.05925e-07
C2_06720W	1.88527	9.73391e-18
C2_06800C	1.93265	1.62482e-19
C2_06880C	-1.16857	1.02807e-26
C2_06890C	1.48724	0.00103631
C2_06920C	-1.0896	2.3513e-14
C2_06930C	1.22837	0.00287941
C2_07020C	0.692068	0.00229161
C2_07040W	0.648059	0.000585983
C2_07070W	2.60787	1.39618e-70
C2_07210C	-0.777635	1.01502e-08
C2_07240C	0.75022	0.00390135
C2_07260C	-0.730207	1.5278e-06
C2_07270W	-0.623958	1.35269e-05
C2_07280W	4.25217	2.24585e-91
C2_07290W	-0.632132	7.53506e-07
C2_07300C	0.752506	4.66565e-05
C2_07390C	-0.703573	1.31601e-06
C2_07400C	0.907833	1.09812e-12
C2_07440C	1.33334	5.1206e-26
C2_07450C	1.06047	4.33829e-17
C2_07570W	-1.85672	1.39234e-27
C2_07630C	-0.824104	0.0343929
C2_07690W	0.763082	8.28286e-05
C2_07700C	0.702004	0.0307891
C2_07730W	-0.705681	2.00331e-11
C2_07760W	0.946624	1.88268e-10
C2_08050C	-0.891424	1.84173e-10
C2_08055W	2.30624	1.99299e-44
C2_08100W	-0.656388	2.40344e-10
C2_08120W	-0.705801	1.767e-07
C2_08140C	-0.675084	2.68326e-06
C2_08180C	0.721324	1.84534e-07
C2_08200W	0.686733	1.00055e-06
C2_08260W	1.10596	0.016491
C2_08290C	-1.15628	2.09881e-39
C2_08300C	-1.10126	1.97799e-25
C2_08310W	-1.05792	4.54836e-18
C2_08390W	-1.80804	6.23261e-07
C2_08420W	0.583584	0.00200372
C2_08490W	-0.657603	5.18901e-08
C2_08510W	0.63493	0.0202093
C2_08530C	1.33976	2.38052e-06
C2_08550C	1.52807	7.73119e-14
C2_08640C	0.624286	3.03469e-05
C2_08680W	0.58013	0.0012628
C2_08730W	0.796711	1.1321e-10
C2_08910C	0.601813	1.4741e-06
C2_08920W	1.14418	8.83934e-19
C2_09000C	0.636871	0.00703779
C2_09160W	0.667996	0.000346072
C2_09210W	1.74511	4.66989e-06
C2_09220W	0.733501	0.0494479
C2_09280C	-0.737773	0.0014454
C2_09350W	1.18588	3.17894e-07
C2_09360W	0.991554	5.9602e-09
C2_09420W	0.74228	1.01035e-05
C2_09460C	-0.735005	1.52757e-07
C2_09470C	-0.6236	5.99047e-05
C2_09570C	0.701421	0.000219343
C2_09590C	0.886333	1.29927e-05
C2_09610W	0.58449	0.000199943
C2_09660W	0.595285	1.4842e-05
C2_09700W	0.764067	0.0028826
C2_09710C	-0.90554	2.1277e-09
C2_09810C	0.777412	0.000991091
C2_09820W	-1.48623	9.25762e-08
C2_09880C	2.30424	1.01822e-11
C2_09890W	1.77797	6.0986e-12
C2_09920W	0.750616	0.0146911
C2_09960W	-0.778709	6.4787e-05
C2_09990C	0.826184	2.76071e-11
C2_10070W	-0.985719	0.0113563
C2_10090C	1.03315	3.31645e-05
C2_10160W	0.791215	0.00171726
C2_10180W	2.35785	1.14999e-22
C2_10290W	-0.801113	8.94727e-09
C2_10350C	-1.50998	8.8115e-19
C2_10480W	-1.14861	7.15644e-14
C2_10560C	-1.19321	7.27735e-26
C2_10690W	-0.653801	9.8566e-06
C3_00170C	-1.11842	3.53571e-19
C3_00180C	-0.587919	0.00971659
C3_00200C	-0.582625	4.31563e-07
C3_00320W	-1.12434	4.90219e-14
C3_00360W	1.12989	1.12617e-10
C3_00370C	0.723176	2.13387e-05
C3_00480C	-0.665546	1.36199e-07
C3_00620C	-0.623826	0.000488641
C3_00650W	-0.60891	0.00321544
C3_00660W	0.734192	1.5314e-06
C3_00750W	0.67918	1.41001e-05
C3_00810C	-0.581107	0.00297746
C3_00890C	0.626099	0.000250924
C3_00920W	1.19681	0.000154254
C3_00930W	-0.662637	0.000732696
C3_01000W	0.731199	1.37497e-07
C3_01110C	1.64952	2.44269e-06
C3_01140W	0.746298	6.54599e-05
C3_01180C	-0.909963	2.70762e-11
C3_01200W	0.827873	1.30594e-06
C3_01250W	0.773138	4.50048e-14
C3_01290W	1.38552	3.86528e-06
C3_01300C	1.56856	6.04378e-12
C3_01310W	1.21679	1.76166e-06
C3_01370C	-0.624238	0.00122293
C3_01430W	0.833093	0.000373865
C3_01540W	-3.13504	2.0598e-68
C3_01710C	0.851783	5.52493e-10
C3_01780C	-1.25232	3.7905e-07
C3_01820W	-0.739289	1.91023e-06
C3_01830C	0.585327	8.24034e-07
C3_01900C	1.08261	1.05215e-07
C3_02010C	0.685026	0.036527
C3_02040C	0.758181	8.56751e-07
C3_02220W	0.95535	4.79409e-16
C3_02310W	1.67243	5.22007e-47
C3_02330C	-0.851948	0.0105218
C3_02360C	2.5233	1.01293e-11
C3_02550C	-0.640172	0.0101423
C3_02560W	0.627134	0.0191092
C3_02610C	2.33656	8.70525e-34
C3_02620C	-0.722088	1.36619e-06
C3_02700W	0.644107	3.85804e-05
C3_02710W	0.685608	4.24038e-12
C3_02840W	1.0275	0.000334704
C3_02850C	1.25677	3.73697e-10
C3_02920W	-0.810498	2.06962e-11
C3_03140C	0.710341	0.00229635
C3_03360W	-1.10201	5.99382e-11
C3_03370C	-0.842671	0.00012538
C3_03410C	-0.727266	2.59739e-06
C3_03420C	-0.842079	5.2561e-13
C3_03430C	-0.594067	0.00237997
C3_03450C	1.67136	6.22846e-17
C3_03460C	2.72064	1.2423e-18
C3_03490W	-1.60865	1.30057e-14
C3_03570C	4.67388	5.41112e-38
C3_03580C	3.10166	6.84137e-11
C3_03610W	0.584479	0.0199397
C3_03630W	0.633562	0.000282983
C3_03650W	0.611033	1.88635e-05
C3_03680W	0.82608	1.59886e-15
C3_03690W	2.52747	4.03323e-08
C3_03710W	1.0471	2.24328e-19
C3_03720W	0.786278	5.19733e-11
C3_03980C	0.739091	0.0223864
C3_04060C	-1.53543	8.9573e-42
C3_04070C	-1.59473	8.32038e-38
C3_04170W	1.38349	2.65517e-05
C3_04190W	0.830549	0.00448356
C3_04200W	0.717288	0.0257024
C3_04240C	1.80561	0.0103066
C3_04250W	1.25861	3.4849e-29
C3_04270C	-0.627202	3.70945e-06
C3_04480C	1.19416	7.09232e-05
C3_04510W	1.87967	3.52565e-14
C3_04550C	-0.945739	1.57862e-20
C3_04560W	0.713573	9.1704e-07
C3_04660C	1.64368	7.37218e-11
C3_04730C	1.13165	0.0278739
C3_04760C	0.641165	1.00112e-07
C3_04770C	0.912908	2.79743e-06
C3_04900W	1.04693	1.86009e-08
C3_05050W	-1.8808	0.00140976
C3_05080W	1.09273	0.00525761
C3_05130C	0.656604	0.0372023
C3_05210C	-0.813008	1.15536e-12
C3_05290C	1.08844	1.07401e-09
C3_05350C	0.7489	2.55486e-05
C3_05380W	2.18159	8.70572e-26
C3_05400C	-0.756674	0.0231264
C3_05440C	1.0822	1.2485e-06
C3_05450C	-0.678013	5.56083e-07
C3_05570W	0.755917	8.57157e-10
C3_05600W	-0.748306	0.00115748
C3_05700W	0.582679	7.41347e-08
C3_05750C	-1.18734	0.00348477
C3_05810C	-2.05695	2.92667e-20
C3_05910W	1.04302	4.08038e-07
C3_05920W	1.53718	1.47257e-14
C3_05930W	1.03958	1.17332e-18
C3_05950W	0.701207	0.000440053
C3_06140W	-1.03426	4.30043e-07
C3_06210C	0.839397	1.1149e-08
C3_06270C	-0.737049	9.27335e-07
C3_06310C	0.746721	2.11472e-05
C3_06460C	1.0242	0.0283005
C3_06470W	1.5786	1.01499e-29
C3_06560W	-0.903337	2.11228e-10
C3_06570C	-0.652314	7.10686e-07
C3_06620W	0.955457	6.11309e-12
C3_06680C	0.745076	2.45128e-07
C3_06700C	-0.733895	7.09874e-17
C3_06780C	0.977191	0.00023788
C3_06830C	0.584167	3.76053e-06
C3_06860C	-0.879744	3.4336e-15
C3_06920W	-0.779617	2.00321e-13
C3_06950W	1.01895	5.08674e-07
C3_07120W	-1.13052	2.09964e-05
C3_07160W	0.95291	6.12845e-05
C3_07280C	1.36351	1.71886e-17
C3_07290W	1.90671	1.16016e-60
C3_07340W	1.81762	1.78498e-21
C3_07370W	0.817777	8.94437e-06
C3_07430W	-1.13617	2.86093e-12
C3_07460W	0.793387	7.48317e-10
C3_07510C	1.42411	1.84194e-05
C3_07550C	0.69627	4.00947e-06
C3_07560W	1.01682	2.11248e-13
C3_07580W	-0.586468	2.52211e-05
C3_07620C	0.614254	0.000279096
C3_07650C	1.18989	5.79229e-06
C3_07660W	0.801346	1.79956e-05
C3_07790W	-0.7925	1.38381e-06
C3_07830W	-0.674841	1.3163e-06
C3_07840C	-0.664747	3.7251e-06
C3_07970C	-0.580412	4.91296e-06
C4_00130W	-0.933944	0.0307891
C4_00160C	-0.88723	2.3121e-09
C4_00190W	1.57615	2.86996e-15
C4_00200C	1.46586	1.72222e-26
C4_00440C	2.5294	6.07179e-24
C4_00450C	-1.35565	3.45399e-06
C4_00480W	1.18687	1.09107e-08
C4_00490W	0.956711	4.45653e-05
C4_00580W	-0.812346	2.07113e-05
C4_00670W	0.683194	1.60256e-05
C4_00690C	0.870504	4.98056e-08
C4_00710W	-0.807023	6.16335e-11
C4_00760W	-0.719046	7.29859e-07
C4_00800W	0.812635	0.000266616
C4_00810C	1.7648	3.47505e-11
C4_00860C	1.71453	3.79238e-21
C4_00910C	0.673022	0.000296805
C4_00950C	-0.695025	4.84076e-08
C4_01000C	2.88843	8.34509e-52
C4_01010C	0.989668	2.35048e-11
C4_01050C	-0.598629	3.31438e-10
C4_01120C	0.8519	1.0035e-05
C4_01260W	1.19183	2.5372e-11
C4_01320C	-0.860543	6.76749e-06
C4_01330W	0.877862	0.0295424
C4_01340W	-2.00664	0.000222487
C4_01360W	-0.63171	8.31239e-05
C4_01500W	0.947882	2.01874e-05
C4_01530C	-0.642547	3.63025e-08
C4_01550C	0.640614	0.017742
C4_01560C	0.588411	0.00117925
C4_01600C	0.989291	9.29159e-05
C4_01610C	0.76888	0.00499338
C4_01620C	0.827829	0.00420281
C4_01690C	-0.752452	1.52677e-07
C4_01700C	-0.59651	1.56695e-09
C4_01750C	-1.00198	1.98579e-21
C4_01760W	-1.04884	7.40998e-16
C4_01860C	-0.585841	0.000758285
C4_01900C	0.640495	5.40916e-09
C4_01930C	0.682461	4.97348e-06
C4_01940W	1.74535	4.56991e-10
C4_01970W	-0.772021	6.9568e-12
C4_02010C	2.22526	4.45399e-20
C4_02100C	-0.839445	1.65476e-11
C4_02110W	-0.8836	1.82635e-10
C4_02150C	0.631718	0.0469041
C4_02170C	1.21382	2.37796e-09
C4_02260C	1.00338	3.63596e-08
C4_02320C	0.602614	0.00192122
C4_02340W	0.650417	4.89994e-06
C4_02540W	-1.01107	3.02538e-09
C4_02610C	1.56829	2.42669e-07
C4_02620C	-0.615205	0.00100002
C4_02630C	0.847202	3.52813e-07
C4_02640C	1.81161	4.66655e-14
C4_02650C	0.620407	0.0425701
C4_02720C	1.84524	9.08134e-66
C4_02740W	1.71335	9.01041e-25
C4_02750W	1.42835	5.49757e-05
C4_02790C	0.588729	0.000792043
C4_02800W	0.907135	2.53559e-05
C4_02830C	0.836187	3.54328e-07
C4_02990C	2.28096	1.73232e-44
C4_03030C	1.01525	1.31272e-10
C4_03050C	0.682001	1.79673e-08
C4_03100W	1.42607	3.90029e-06
C4_03160C	1.55116	1.34642e-07
C4_03200C	-0.611468	2.27434e-05
C4_03340C	-2.55292	4.36896e-07
C4_03360C	-0.873624	1.29639e-11
C4_03470C	-0.925352	0.0268581
C4_03540C	-0.642009	0.00209776
C4_03560W	0.693631	3.93656e-08
C4_03600C	-1.35201	2.03603e-25
C4_03670W	0.581575	1.28943e-05
C4_03830W	0.765748	7.54837e-08
C4_03880W	0.601683	0.000132744
C4_04020C	-8.65524	8.06172e-07
C4_04030W	-1.05243	0.0162698
C4_04050C	-1.37079	1.33954e-26
C4_04110W	-0.652345	0.00028212
C4_04150C	-0.770384	1.6825e-16
C4_04190C	1.63166	3.30718e-08
C4_04200C	1.20692	9.41431e-05
C4_04300C	-0.936132	5.67943e-09
C4_04320W	1.09765	6.67966e-24
C4_04330C	-0.723193	6.2652e-13
C4_04360W	0.726834	0.0488882
C4_04370C	1.00235	7.24603e-11
C4_04430W	-0.624948	3.1579e-06
C4_04520W	1.4792	7.75711e-21
C4_04530C	-4.71627	0
C4_04620C	-1.36919	2.08111e-17
C4_04710W	-0.586296	0.00225207
C4_04730W	1.30246	5.35582e-11
C4_04820C	0.605644	0.00013545
C4_04850C	0.916785	1.72244e-05
C4_04860W	1.64807	3.23659e-32
C4_05020W	0.770063	0.00225207
C4_05070C	0.686876	0.0441003
C4_05110C	1.58542	6.93204e-61
C4_05120C	1.10265	0.015292
C4_05150W	-1.25464	4.70426e-26
C4_05170C	0.671665	2.87891e-06
C4_05230C	0.622195	0.000458153
C4_05250W	1.73611	0.000271707
C4_05260W	0.868437	3.17509e-08
C4_05300W	-0.846698	1.89886e-10
C4_05320W	-0.703831	7.26581e-09
C4_05360C	0.685623	0.011203
C4_05380C	-0.815561	1.12617e-10
C4_05390W	-0.69584	2.1764e-07
C4_05460C	-0.892274	1.56912e-12
C4_05540W	-0.964991	2.53887e-09
C4_05560C	1.13379	1.44699e-08
C4_05670W	-0.652358	1.63945e-12
C4_05730W	-0.679592	8.52733e-06
C4_05770C	-1.71085	1.35739e-16
C4_05780C	-1.37764	0.0130396
C4_05800C	0.583159	0.00568669
C4_05810W	1.10522	1.99138e-27
C4_05840W	0.810823	0.00177082
C4_05850C	0.822652	2.21017e-09
C4_05980C	1.06425	4.27853e-10
C4_06120W	3.01169	4.2649e-206
C4_06130W	-0.710066	6.2629e-11
C4_06140C	-1.11073	3.24707e-09
C4_06300C	1.02717	0.0278014
C4_06480C	0.6616	0.000461919
C4_06520W	-1.55331	0.000847618
C4_06530C	0.984028	0.00202225
C4_06560W	0.894534	0.00648334
C4_06570C	-0.679107	9.67769e-12
C4_06580W	-0.68639	1.60249e-06
C4_06660W	-1.29864	1.61964e-15
C4_06710W	1.04157	6.13672e-14
C4_06780C	4.04674	1.56706e-129
C4_06790W	0.934068	3.83321e-07
C4_06820C	1.59236	2.82366e-15
C4_06890W	1.47459	3.46426e-11
C4_06900W	4.18802	0.00100488
C4_06970C	0.991632	0.0225313
C4_06980W	0.656784	0.00039304
C4_06990W	0.684773	0.00482835
C4_07020C	1.85859	0.000631049
C4_07110C	-0.991929	5.19179e-20
C4_07130W	0.640698	1.5314e-06
C4_07140W	1.31308	5.569e-25
C4_07150W	1.64917	4.94135e-08
C4_07160W	0.61705	0.0219789
C4_07170C	0.82231	0.00289521
C4_07260W	-0.683371	0.000280203
C5_00140C	0.680793	1.70191e-05
C5_00170W	-0.660681	7.97756e-07
C5_00310C	0.671133	3.95988e-06
C5_00470C	1.02119	0.0123337
C5_00570W	0.747209	5.39592e-09
C5_00650C	-0.923288	4.80379e-18
C5_00880C	1.19783	3.249e-19
C5_00890C	-0.999342	2.17661e-09
C5_00980W	-0.634735	7.17009e-08
C5_01010W	0.884705	8.77455e-06
C5_01200W	0.729183	5.1423e-06
C5_01340W	0.704395	0.000497593
C5_01480W	1.14351	3.06796e-08
C5_01600C	0.77645	3.20804e-05
C5_01620C	1.01495	5.79229e-06
C5_01670W	0.844421	0.0103782
C5_01710C	1.4044	1.3505e-08
C5_01730W	0.941306	7.90159e-05
C5_01750C	1.02003	0.0342543
C5_01840C	0.828	5.10045e-09
C5_01880C	0.730818	1.93668e-10
C5_01960C	-0.656341	3.56043e-10
C5_02010C	0.592393	9.26016e-06
C5_02120C	0.718292	8.31239e-05
C5_02130W	0.659232	0.00317682
C5_02180C	0.641422	9.73644e-09
C5_02200W	0.582901	0.0297313
C5_02380W	-1.00732	3.1199e-17
C5_02460C	0.661628	0.00389338
C5_02540C	0.647472	6.48094e-06
C5_02590C	1.7767	1.55765e-12
C5_02600W	-0.985544	1.16198e-09
C5_02630C	1.02726	0.0340252
C5_02650C	0.794268	3.60146e-10
C5_02680W	-0.83763	8.39546e-10
C5_02690W	-1.24497	1.1267e-09
C5_02710W	0.652403	6.92686e-08
C5_02810W	-0.796439	0.000228389
C5_02870C	0.801557	0.0393296
C5_02930C	-0.762048	4.75496e-09
C5_03080C	0.721345	2.41839e-05
C5_03130W	-0.874548	1.77753e-06
C5_03150W	0.637279	4.27935e-08
C5_03210C	0.787275	0.0105208
C5_03240W	-0.612165	4.49756e-07
C5_03310C	1.89765	3.68086e-07
C5_03410C	0.903987	7.00961e-07
C5_03430W	1.16998	0.0142624
C5_03530C	0.730647	0.0015169
C5_03630C	0.749983	0.000140927
C5_03740W	-0.99386	3.12071e-12
C5_03770C	-0.815222	0.0204727
C5_03800W	-1.13066	3.06066e-11
C5_03810C	1.70574	6.00068e-11
C5_03970W	0.677677	0.000152429
C5_04030W	2.53105	5.10117e-59
C5_04040C	0.920933	0.0176636
C5_04190W	-1.15715	0.0207697
C5_04360C	0.580722	6.28601e-06
C5_04370C	3.04198	2.84165e-42
C5_04380C	1.23067	0.00756132
C5_04400W	1.14289	0.0183373
C5_04470C	0.935614	6.73417e-06
C5_04560C	2.8539	4.78215e-190
C5_04690C	1.26359	0.000278714
C5_04800W	-0.924282	1.01181e-05
C5_04810W	-1.18321	2.21575e-23
C5_04840C	0.961028	6.32962e-05
C5_04880C	-1.06745	3.73896e-24
C5_04910W	0.957487	4.93504e-08
C5_04930C	-2.52038	2.04542e-25
C5_04960W	-1.32936	2.07924e-19
C5_04980W	2.48829	3.78674e-20
C5_05200C	-0.710682	2.18621e-10
C5_05390C	-0.964914	1.2904e-09
C5_05410C	-0.744359	4.84843e-11
C5_05440C	-0.648394	3.45164e-08
C5_05450C	-0.749786	8.15009e-12
C5_05480W	-0.829373	1.28364e-13
C6_00020W	-0.655064	0.000743217
C6_00150W	-0.582994	2.16306e-09
C6_00280W	-0.787937	1.12617e-10
C6_00440C	-0.701668	4.85204e-07
C6_00470C	3.8428	1.36458e-06
C6_00480C	-2.37881	6.49243e-39
C6_00690W	0.995536	4.89469e-06
C6_00720C	-0.876092	5.11444e-12
C6_00750C	-1.198	5.23308e-26
C6_00790C	-4.08289	1.48651e-08
C6_00830C	-0.698631	0.000190251
C6_00840W	-0.983081	1.45374e-08
C6_00870C	-0.618353	2.57149e-07
C6_00900C	-0.583544	0.000483823
C6_00930C	-0.927182	5.40403e-07
C6_00950C	0.826748	1.74359e-08
C6_00960W	1.76281	1.75716e-35
C6_00990W	1.32863	3.76127e-15
C6_01040C	0.888332	1.55342e-06
C6_01070C	6.05993	8.89884e-169
C6_01160W	0.617005	0.00339375
C6_01180C	4.56991	1.90014e-50
C6_01250W	0.934522	8.99048e-06
C6_01320W	-0.631842	2.212e-09
C6_01360W	1.03036	1.08123e-18
C6_01410C	1.21466	1.28176e-16
C6_01430C	-0.715208	5.1923e-10
C6_01450C	-0.666374	0.000298843
C6_01500C	-0.815479	0.000939447
C6_01510W	2.95096	3.70217e-71
C6_01520W	1.28245	3.28865e-06
C6_01550C	1.096	3.61215e-10
C6_01620W	1.62703	3.27905e-57
C6_01650C	-0.702278	2.80511e-06
C6_01670W	-1.63533	5.16668e-30
C6_01680C	0.747564	0.0131953
C6_01710C	1.05448	3.49739e-15
C6_01780C	-0.913368	2.59175e-09
C6_01810W	0.910551	0.031635
C6_01890C	0.935719	8.10771e-09
C6_01990W	0.890703	0.036888
C6_02010C	-0.801398	2.06675e-05
C6_02080W	0.638226	0.00062547
C6_02090C	1.22596	2.02202e-13
C6_02100W	-0.960577	0.000381338
C6_02160W	-0.582832	0.00190752
C6_02200C	-0.775413	0.000796177
C6_02210W	1.16502	2.0417e-06
C6_02230W	0.760782	2.26822e-07
C6_02290C	1.31347	1.27824e-17
C6_02330W	-1.5788	8.13393e-34
C6_02350C	1.28975	4.68759e-11
C6_02380W	0.887239	3.28313e-09
C6_02390W	0.656053	0.0133401
C6_02400W	1.32279	0.000427938
C6_02430W	0.845604	5.41358e-06
C6_02440C	0.886227	0.00179961
C6_02480W	1.94407	1.79205e-38
C6_02550W	-0.699515	0.0428554
C6_02560W	-0.593498	0.000194017
C6_02840C	-0.837109	9.0212e-07
C6_02850W	-0.641691	0.00011473
C6_02910W	0.61903	0.0112235
C6_03110C	0.732717	0.0196473
C6_03120W	0.635879	0.000108872
C6_03170C	4.25473	7.382e-141
C6_03180C	0.585535	7.00801e-06
C6_03200W	0.79071	9.49275e-11
C6_03230W	1.35497	1.59285e-07
C6_03250W	1.89605	7.32376e-34
C6_03270C	-0.895942	5.19174e-05
C6_03320W	-1.1837	1.42051e-12
C6_03340C	-0.864028	2.65715e-09
C6_03440W	2.19029	1.17721e-18
C6_03480W	1.94519	1.04178e-35
C6_03490C	0.707509	0.0295413
C6_03500C	1.25003	0.0167914
C6_03540W	0.589734	1.66134e-05
C6_03640W	1.66496	2.35546e-24
C6_03700W	0.881456	0.00369988
C6_03790C	1.09511	1.88821e-19
C6_03850C	-4.42044	1.14192e-28
C6_03930W	2.25428	1.86747e-62
C6_04120C	-0.694891	3.10412e-06
C6_04140C	0.643304	1.09107e-06
C6_04190C	0.703248	0.0143851
C6_04320C	0.773186	0.0236032
C6_04330W	1.20219	1.39009e-09
C6_04380W	-0.878541	7.10701e-14
C6_04420W	1.06218	0.0137216
C6_04480C	-0.623218	3.41465e-06
C6_04600W	1.00455	1.14667e-17
C6_04610C	2.85092	9.53997e-186
C6_04620C	6.5514	1.70914e-22
C7_00110W	-1.51492	0.0181935
C7_00280W	-2.31988	2.35478e-14
C7_00290C	0.852634	0.00237687
C7_00330C	1.26385	2.44171e-09
C7_00430W	-3.02293	8.89422e-09
C7_00470C	0.651931	9.19259e-08
C7_00510W	-1.63373	2.1277e-09
C7_00560C	0.675513	0.000278714
C7_00630C	1.01048	5.31732e-08
C7_00770W	4.56716	1.14582e-123
C7_00780W	0.688205	8.2345e-05
C7_00910C	-0.621406	1.1293e-05
C7_00920C	-0.727625	5.40387e-07
C7_00930W	-1.49043	3.59727e-26
C7_00970C	1.40487	1.43019e-12
C7_01010W	0.964907	0.0339595
C7_01150W	1.98542	7.98657e-28
C7_01210C	0.758412	0.000294447
C7_01260W	1.29448	0.000456328
C7_01360C	0.683115	0.00852661
C7_01370W	1.14824	4.64667e-06
C7_01380W	4.78355	3.33206e-46
C7_01390W	2.39523	7.00798e-55
C7_01430C	4.32628	2.94448e-125
C7_01520W	1.01838	4.14121e-28
C7_01560C	2.28717	1.10314e-16
C7_01630W	-1.08076	1.79824e-11
C7_01640W	-0.595064	4.08779e-10
C7_01650W	-1.14776	1.62522e-15
C7_01680C	2.82543	1.34279e-40
C7_01700W	1.08536	1.12024e-20
C7_01800C	-0.865334	1.18922e-14
C7_01880C	1.16493	0.000315658
C7_01920W	-0.871814	4.96252e-10
C7_02000C	3.75189	1.01265e-13
C7_02040C	0.876852	1.53242e-22
C7_02070W	0.783193	0.0379187
C7_02150C	0.626907	0.0158149
C7_02160W	0.807119	0.000373865
C7_02220C	-1.03332	4.42782e-17
C7_02340C	0.585514	0.000729149
C7_02370W	-1.25959	2.26967e-31
C7_02500C	-0.754521	2.07998e-06
C7_02670W	-1.2496	1.69329e-13
C7_02880C	1.03787	0.0217693
C7_02910W	-0.856878	9.69593e-24
C7_02940C	0.786275	3.49819e-08
C7_02950C	0.645085	1.20981e-06
C7_03020C	-0.723557	2.71782e-12
C7_03040W	-0.583646	0.00280621
C7_03200C	-1.23025	4.05875e-24
C7_03280C	-1.60628	1.61328e-11
C7_03360W	0.659036	5.20339e-06
C7_03380W	-0.828705	1.33739e-06
C7_03400C	0.662465	9.06107e-06
C7_03420C	-0.585937	5.94156e-06
C7_03440W	-0.60137	0.000263707
C7_03480W	0.860668	5.8523e-11
C7_03500W	0.786004	1.55939e-11
C7_03540C	1.23738	4.58977e-13
C7_03830C	-0.692448	9.65963e-08
C7_03850W	1.18384	1.12617e-10
C7_03880C	1.45951	1.14823e-10
C7_04060W	1.02624	0.00154144
C7_04090C	0.984385	2.85748e-09
CM_00340W	1.79197	0.00683662
CM_00370W	2.998	0.000284367
CR_00090C	1.00989	6.16707e-13
CR_00160C	-0.63745	9.31115e-05
CR_00200W	-1.31563	2.93482e-15
CR_00300W	-2.37666	3.30474e-25
CR_00310C	-1.85807	6.16709e-27
CR_00330C	-0.767875	7.74139e-07
CR_00350W	-0.744443	2.36265e-09
CR_00540C	-0.70927	2.11743e-09
CR_00550W	-1.30272	0.00135093
CR_00560W	-0.618606	3.10014e-06
CR_00600C	-0.801971	6.4424e-07
CR_00620C	1.84542	1.03582e-13
CR_00670C	1.12151	6.15163e-09
CR_00680W	0.838219	2.1277e-09
CR_00750C	-0.779061	4.41768e-06
CR_00780C	-0.781641	3.12514e-08
CR_00860C	-0.683934	3.83552e-16
CR_01200W	2.57905	2.31831e-07
CR_01330W	0.677291	0.000118779
CR_01600C	2.12054	2.75239e-18
CR_01710W	2.00936	7.54142e-19
CR_01790C	1.24282	1.36199e-07
CR_01800C	0.878691	2.68916e-07
CR_01810C	1.0174	1.18452e-06
CR_02020C	0.96848	0.0199818
CR_02030C	1.00094	1.08963e-07
CR_02160W	0.820975	4.75649e-10
CR_02190C	0.916601	2.92273e-05
CR_02210W	0.943691	9.04079e-10
CR_02220C	2.16645	3.40504e-45
CR_02240C	1.84914	5.96153e-23
CR_02280W	0.835273	0.00987744
CR_02350C	-0.746803	0.000496161
CR_02400W	0.924226	0.0042256
CR_02530W	1.43875	4.38972e-17
CR_02580W	-0.944462	9.16372e-10
CR_02640W	1.32294	2.10374e-19
CR_02650C	2.00194	1.15736e-52
CR_02670C	-0.926595	1.38324e-09
CR_02700W	1.11602	5.19493e-11
CR_02710W	0.755642	2.50483e-05
CR_02740W	0.60722	1.35072e-05
CR_02780W	0.662548	0.0419706
CR_02800C	-0.958227	5.54679e-09
CR_02810W	-1.17165	5.43872e-12
CR_02820W	-0.820721	1.77084e-14
CR_02850C	1.23797	1.40485e-15
CR_02960W	-0.72914	1.88635e-05
CR_02990C	1.05424	1.38288e-16
CR_03100W	0.642803	2.56874e-05
CR_03260W	-0.587005	1.65337e-07
CR_03270W	-1.02583	5.95776e-07
CR_03310C	-0.603118	4.65017e-05
CR_03320C	-0.795357	2.32708e-07
CR_03380W	0.727321	0.00188289
CR_03440W	-1.11377	0.001868
CR_03450W	-0.795175	0.000270803
CR_03580C	-0.686502	0.00105044
CR_03650W	0.806184	1.08433e-08
CR_03660C	0.845781	2.21718e-05
CR_03710C	1.19751	6.34665e-15
CR_03780C	0.916402	0.00156726
CR_03790C	1.75898	1.08293e-18
CR_03920C	1.73258	3.30584e-28
CR_03980W	0.796948	2.59521e-05
CR_04110W	0.73948	1.39246e-05
CR_04210C	-1.16523	5.7865e-16
CR_04420C	1.14611	0.000105388
CR_04440C	1.2646	0.0011653
CR_04480C	-1.07002	3.95549e-07
CR_04510W	-1.18073	4.64676e-27
CR_04590C	-1.1395	5.99796e-15
CR_04640W	-0.674974	0.000195879
CR_04660C	-0.674541	1.1149e-08
CR_04760C	-0.864237	1.73931e-08
CR_04820W	0.926137	3.2659e-14
CR_04850C	0.697768	0.00608766
CR_04890W	-0.608993	0.00765015
CR_04960C	-0.942645	2.58596e-11
CR_05170C	-2.49731	5.75038e-78
CR_05220C	0.58967	1.01258e-06
CR_05340C	-0.976413	3.07514e-16
CR_05390W	0.585673	7.07033e-10
CR_05440W	-0.684774	1.21748e-08
CR_05550C	0.613179	6.31897e-06
CR_05570C	0.597533	0.0212728
CR_05620C	0.658452	2.77103e-06
CR_05720W	-0.954956	6.46601e-12
CR_05750W	-1.11989	8.11893e-15
CR_05760C	-0.851834	7.38563e-06
CR_05920C	-0.665368	3.27553e-07
CR_05930C	2.05231	0.00340804
CR_05990C	1.20933	1.09569e-17
CR_06000W	0.662738	6.97633e-07
CR_06040W	1.3455	3.59196e-37
CR_06100C	0.75803	0.0466061
CR_06110C	1.42625	7.68915e-10
CR_06140W	1.19714	1.41374e-22
CR_06160C	-0.824952	8.97127e-07
CR_06230W	1.01091	2.31582e-17
CR_06440C	0.998788	1.91135e-10
CR_06450W	1.16208	2.29789e-10
CR_06460W	1.7159	3.20733e-10
CR_06480C	2.13251	3.49476e-15
CR_06500C	0.959119	0.00169035
CR_06550C	2.02761	1.84628e-38
CR_06570C	-0.69954	0.00443718
CR_06660W	0.948375	5.51513e-06
CR_06680C	0.670708	1.55379e-06
CR_06950C	4.86639	0
CR_06960W	1.68264	5.37431e-35
CR_06980W	0.655391	0.00236197
CR_07060C	3.41183	1.15222e-126
CR_07070C	0.963929	8.22337e-06
CR_07140C	-2.45748	3.49113e-14
CR_07150W	-1.59577	3.05356e-07
CR_07160C	1.23804	5.6581e-10
CR_07190W	-0.912163	7.05024e-10
CR_07240C	0.887808	5.30683e-07
CR_07280W	-2.83818	0.000289178
CR_07290W	-3.20923	0.000187912
CR_07480W	1.09379	1.29015e-22
CR_07490C	-1.57895	1.11091e-18
CR_07530C	-0.871602	2.11088e-16
CR_07540C	0.836547	0.0457333
CR_07560W	-0.971169	1.52606e-10
CR_07700W	-0.768635	6.25774e-05
CR_07740W	1.11923	8.27447e-07
CR_07750C	0.591423	0.000164576
CR_07770C	-0.679066	0.000371194
CR_07890W	0.955043	4.12486e-28
CR_08080W	0.635552	0.0180204
CR_08270W	2.60996	8.91724e-08
CR_08310C	1.31371	0.000107616
CR_08330W	0.646725	0.000565601
CR_08340W	1.16916	3.18483e-19
CR_08470W	1.09782	1.78946e-11
CR_08520C	0.702598	4.15086e-06
CR_08550W	-0.632428	2.01614e-06
CR_08580C	0.8029	0.000440347
CR_08610W	-0.655551	9.27335e-07
CR_08700C	-0.744484	4.84676e-09
CR_08980C	0.633201	7.0387e-07
CR_08990C	-0.96088	7.32419e-18
CR_09060W	-0.706442	0.00245576
CR_09070C	-1.15333	1.22787e-22
CR_09170C	2.43967	1.59136e-40
CR_09210W	-0.765611	9.01138e-05
CR_09300C	-0.74642	2.83214e-06
CR_09340W	-0.585909	2.44855e-05
CR_09390C	0.9822	0.0311058
CR_09430C	-0.898075	0.00022612
CR_09490W	0.888635	3.01688e-09
CR_09530C	-0.783389	2.27717e-11
CR_09690C	-0.748473	6.00997e-10
CR_09730C	0.598036	0.000568339
CR_09750C	-1.10904	1.82647e-21
CR_09790W	-0.856976	5.76465e-11
CR_09800C	0.804747	5.33577e-09
CR_09830W	0.673327	2.85992e-07
CR_09880W	-0.682528	0.000110996
CR_09930W	-0.93078	1.35265e-07
CR_10070C	0.685533	1.30151e-09
CR_10100C	1.64493	0.00319908
CR_10470C	0.806338	1.10557e-07
CR_10480W	0.641682	0.000148824
CR_10580W	-0.700969	1.13877e-05
CR_10640W	1.08581	2.51655e-07
CR_10690W	0.70891	0.00624726
CR_10790W	-0.965982	3.26929e-05
CR_10840C	-1.17651	1.07656e-12
