# Supplementary material for: Grf10 regulates the response to copper, iron, and phosphate in Candida albicans
Source: G3 (Bethesda). 2023 Mar 26;13(6):jkad070. doi: 10.1093/g3journal/jkad070 (PMC10234403; doi:10.1093/g3journal/jkad070)
Supplement: jkad070_Supplementary_Data [file jkad070_supplementary_data.zip › Table_S7.xlsx]

## Sheet: Significant Genes
Locus	name	log2FoldChange	padj	Comments
Increased expression in grf10Δ relative to the WT strain
C2_01270W	CHA1	2.43512	2.03608e-54	ser/thr dehydratases; repressed by Rim101; induced in low iron
C4_06980W	PRA1	1.47454	1.19274e-12	sequesters zinc
C4_05730W	orf19.1258	1.41464	2.65328e-13	Hap43-induced
C1_04270C	orf19.1062	1.33394	0.000653709	uncharacterized
C4_00980C	MRV1	1.31615	0.000491914	cytoskel organization
C1_02140C	orf19.3671	1.26342	0.0415456	dubious orf; uncharacterized
C1_10150W	WOR1	1.21978	0.0326725	TF, white-opague switching
C1_01510W	orf19.3337	1.20431	1.40525e-07	promoter bound by Efg1, Ndt80, Rob1, Bcr1
C2_01010W	HGT8	1.1532	7.55111e-29	glucose transporter
C6_04130C	ALS4	1.14679	2.27535e-10	adhesin
C5_01160C	snR69	1.14479	1.90073e-06	C/D box sm nucleolar RNA
C4_04540C	orf19.3828	1.13663	0.0183227	dubious orf; uncharacterized
C4_02650C	snR79	1.12326	0.00392681	C/D box sm nucleolar RNA
C4_01100C	AGP2	1.10611	8.24696e-10	amino acid permease
C3_03460C	orf19.344	1.08536	0.00137495	uncharacterized; Tac1 regulated
C6_02390W	snR58	1.07403	0.000398791	C/D box sm nucleolar RNA
C1_05830W	orf19.2468	1.0595	0.0146837	possible trans-aconitate 3-methyltransferase
C7_01680C	orf19.6556	1.03852	4.72332e-06	uncharacterized
CR_06350C	orf19.3888.2	1.03572	0.0195761	dubious orf; uncharacterized
C1_11710C	CIS312	1.0296	0.00703282	uncharacterized
C6_01250W	orf19.133	1.02639	6.02838e-06	dubious orf; uncharacterized
C5_01150C	snR189c	1.02429	0.0011882	H/ACA box small nucleolar RNA
CR_05470C	snR35c	1.01638	1.72179e-06	H/ACA box small nucleolar RNA
CR_08890C	ASR2	1.00996	3.55072e-05	AC & stress responsive protein
C2_06180C	FGR12	1.00489	0.0146837	filamentous growth regulated
C1_05870W	PRN3	0.990019	7.2894e-06	uncharacterized but similar to pirin; Hap-43 repressed
C1_08230C	PLB5	0.987232	1.30493e-09	GPI-linked phospholipase B
C1_08970W	snR128	0.983746	1.81475e-06	C/D box sm nucleolar RNA
C4_07250C	TLO10	0.955462	1.89867e-09	telmomere proximal gene
CR_06210C	snR57	0.951	2.27276e-05	C/D box sm nucleolar RNA
CR_06200C	snR55	0.950504	1.92537e-05	C/D box sm nucleolar RNA
C2_09210W	orf19.4081	0.915786	0.0127106	dubious orf; uncharacterized
C6_00020W	orf19.6338	0.912112	6.08192e-06	dubious orf; uncharacterized
C4_01940W	PHO89	0.911196	0.000799324	phosphate permease;
C1_08960W	snR190	0.881342	0.000429322	C/D box sm nucleolar RNA
C6_00940C	orf19.95	0.877816	0.000110418	ortholog of ScPRM5 (pheromone-regulated)
CR_09140C	orf19.7310	0.866361	0.000298551	regulated by Sfu1; Hap-43-induced
C2_07280W	orf19.2285	0.863137	0.000696061	uncharacterized
C4_02560C	UME7	0.862828	5.47814e-05	TF (=ScUme6)
C3_05610W	MNN14	0.852865	2.03675e-09	alpha-1,3-mannosyltransferase; Hap43-repressed
C6_01510W	OYE23	0.847087	0.000283977	NAPDH dehydrogenase
C2_03110W	orf19.5785	0.844728	0.000169432	uncharacterized
C4_01590C	snR74	0.843202	9.19801e-07	C/D box sm nucleolar RNA
C3_05290C	orf19.6008	0.811555	0.000686682	uncharacterized
C1_07990C	orf19.5070	0.810117	0.000177529	cell-wall manno-roteins; induced low Fe; Ho1-regulated
C2_02080W	snR48	0.799952	0.000617791	C/D box sm nucleolar RNA
CR_02330C	KAR4	0.7851	3.91067e-06	TF
C4_01620C	snR76	0.778921	0.0071766	C/D box sm nucleolar RNA
C4_03970W	orf19.1207	0.773941	0.0456358	dubious orf; uncharacterized
C4_01580C	snR73	0.767649	2.27726e-05	C/D box sm nucleolar RNA
C6_03250W	BMT4	0.767332	3.8603e-09	Beta-mannosyltransferase
C6_02400W	LSU-C2809	0.766889	0.0312703	C/D box sm nucleolar RNA
C5_03480C	orf19.6656	0.766649	1.81475e-06	spermidine transporter
C6_03640W	NOG2	0.760743	1.09589e-05	nucleolar GTPase; Hap43-induced
CR_06630W	snR66	0.759209	4.78237e-07	C/D box sm nucleolar RNA
CR_07060C	CRZ2	0.758956	7.58837e-07	TF; Rim101-repressed
C4_06540W	MNN4	0.749277	7.20123e-07	regulator of mannosylphosphorylation to CW proteins
CR_06190C	snR61	0.748716	1.09439e-05	C/D box sm nucleolar RNA
C1_12440W	REX4	0.74751	0.00438115	uncharacterized
C4_06990W	MNN46	0.738972	0.0058532	mannosyltransferase
C1_05840W	PRN1	0.73779	0.0415456	uncharacterized but similar to pirin
C2_01380W	PLB4.5	0.736723	9.30753e-05	phospholipase B; Hap43-induced
C4_04230W	orf19.1427	0.733531	0.00414289	uncharacterized
C3_03450C	BMT7	0.731657	0.00121226	Beta-mannosyltransferase
C1_10250C	orf19.4895	0.725042	1.85074e-05	uncharacterized
CR_02530W	DBP2	0.723537	0.000446306	DEAD-box RNA helicase
C4_02640C	SEN2	0.718343	0.00168473	tRNA splicing endonuclease subunit
CR_10460W	snR13	0.717784	5.42293e-05	C/D box sm nucleolar RNA
C6_02350C	orf19.3477	0.71723	0.000159991	Putative pseudouridine synthase
C2_10070W	orf19.1774	0.716479	0.0094185	predicted dehydrogenase
C5_03500W	GAP6	0.716412	3.63143e-11	amino acid permease
C1_02990C	XOG1	0.710692	8.28353e-05	Exo-1,3-beta-glucanase
C4_02720C	orf19.2726	0.699469	3.84556e-06	PM protein
C2_03370W	THI20	0.687559	0.0103387	trifunctional enzyme of thiamine biosynthesis
C7_01430C	orf19.6586	0.681805	0.00099012	unknown function; Hap43-repressed
C7_02510W	orf19.6458.1	0.67276	1.90517e-05	uncharacterized; U6 snRNA binding, P-body assembly
C5_04030W	orf19.1287	0.668651	0.000147859	uncharacterized
C6_03790C	HGT10	0.6651	1.48897e-06	glycerol permease; Hap43-induced
C3_04560W	MAK21	0.664812	1.02625e-05	subunit of the 66S pre-ribosome
C2_08320C	orf19.1951	0.662518	0.0145219	uncharacterized
C1_00800C	ERG2	0.659396	3.29397e-08	ergosterol biosynthesis
C1_13500C	snR3a	0.656149	0.00148883	H/ACA box small nucleolar RNA
C3_05540C	orf19.6989	0.655386	0.0242832	Putative U2 snRNP-associated protein
CR_10640W	orf19.7648	0.653241	0.00202991	uncharacterized
C7_01950W	RBD2	0.648745	6.4588e-06	uncharacterized
C3_00050C	orf19.5468	0.647494	0.0229862	uncharacterized
C1_03620C	orf19.3061.1	0.646988	1.11675e-06	Ortholog of S. cerevisiae Rps22Ap and Rps22Bp
C1_08790W	TPO3	0.643348	0.000708206	Putative polyamine transporter;
C5_03020W	CCC2	0.640686	0.000140516	Copper-transporting P-type ATPase of Golgi
C3_06340W	NHT2	0.63754	0.00848343	Putative dinucleoside triphosphate hydrolase
C1_13000W	snR70	0.636278	0.00581981	C/D box sm nucleolar RNA
C6_01260W	orf19.134	0.633509	0.00229143	dubious orf; uncharacterized
C3_04150W	snR17A	0.630397	2.23626e-08	U3 small nucleolar RNA
C2_03540W	RAD32	0.628332	0.0022446	DNA pol eta; Hap43-repressed
C3_05600W	ATO6	0.626157	0.0390195	uncharacterized
C6_01360W	orf19.3448	0.625119	2.53574e-06	uncharacterized
C3_02640C	ZCF1	0.624524	2.66167e-07	TF
C4_01000C	PGA57	0.624357	1.90073e-06	Putative GPI-anchored protein; Hap43p-induced gene
CR_03190C	snRNA-U1	0.622544	0.019184	Highly conserved U1 small nuclear RNA involved in splicing
C1_12820C	orf19.6340	0.621915	7.66978e-05	putative RPB5 (subunit of RNA polymerases)
C7_03590C	orf19.6691	0.621259	2.40349e-05	uncharacterized
C3_02840W	orf19.275	0.619984	0.00705229	RNA binding, ribonuclease MRP activity, ribonuclease P activity
C1_13150W	orf19.4942	0.610104	0.00901574	dubious orf; uncharacterized
C2_02570W	orf19.1582	0.600203	0.00719277	uncharacterized
C1_09430W	RSN1	0.599824	0.000177529	putative membrane protein
C5_04370C	PGA37	0.594703	0.00307301	Putative GPI-anchored protein; Hap43-repressed;
C4_06890W	arr3	0.59311	0.0126142	uncharacterized
C4_04100C	ECM1	0.590596	0.00347921	uncharacterized; induced by heavy metal (cadmium) stress; Hog1p regulated
C4_04490C	snR18	0.587788	0.0185554	C/D box small nucleolar RNA
C1_01630W	orf19.3353	0.586251	0.00235753	similar to a mitochondrial complex I intermediate-associated protein
Decreased expression in grf10Δ relative to the WT strain
C5_05080W	GRF10	-4.46979	2.12683e-102	experimental
CR_06150C	ADE13	-2.75537	4.64586e-86	ADE/one-carbon
C4_04720W	MTD1	-2.73583	6.73279e-102	ADE/one-carbon
C4_03720C	orf19.1306	-2.66329	1.65989e-101	uncharacterized
C7_01560C	NUP	-2.44434	1.89122e-24	ADE/one-carbon
C6_03760C	SHM2	-2.06554	2.30514e-58	ADE/one-carbon
C1_01740W	CTN1	-1.90828	8.86652e-12	carnitine acetyl transferase
C1_07890C	ADE5,7	-1.83032	3.6899e-70	ADE/one-carbon
C2_02610C	HGT20	-1.79916	6.33567e-08	Putative glucose transporter
CR_00510C	ADE1	-1.75007	6.7921e-44	ADE/one-carbon
C1_02600W	SNO1	-1.73968	6.82205e-22	pyridoxine metabolism
CR_04090C	ADE17	-1.71465	1.52412e-40	ADE/one-carbon
C6_02620C	orf19.5532	-1.64158	0.0130399	uncharacterized
CR_06660W	SEO1	-1.57079	5.72001e-25	permease; Sfu1-repressed
C3_03040W	AIP2	-1.55234	1.85624e-26	actin-interacting protein; reg by GCN4, 3AT induced
C1_02590C	SNZ1	-1.54011	3.46675e-14	vitamin B synthesis
CR_08510W	PGA13	-1.50105	0.00904084	GPI-anchored cell wall protein involved in cell wall synthesis
CR_05170C	FCH1	-1.45894	7.23681e-17	formate dehydrogenase
C3_01360C	IRO1	-1.45351	1.85624e-26	Protein with a role in iron utilization
CR_01320C	orf19.3222	-1.44706	1.31182e-38	Predicted vacuolar protein
C2_05250C	AAT1	-1.37914	3.83853e-16	asp aminotransferase; Hap43-induced
C5_05320C	HIS1	-1.35909	3.61596e-19	marker
CR_04740C	ADE6	-1.26226	2.13489e-19	ADE/one-carbon
C1_02340C	tRNA-Arg	-1.22756	1.40525e-07	tRNA gene
C3_04520C	ADE2	-1.20056	5.77994e-24	ADE/one-carbon
C4_05850C	orf19.1272	-1.19968	3.57702e-24	uncharacterized
CR_04860C	orf19.6307	-1.19674	5.20094e-08	uncharacterized
CR_03890W	WOR3	-1.1885	0.0177852	TF of white-opague switch
C3_07510C	snR52	-1.17144	6.51258e-05	Putative ortholog of S. cerevisiae C/D snoRNA with role in 2'-O-methylation of 5S rRNA
C1_12030W	SER33	-1.15216	1.18319e-30	same as ScSER3
C2_03740W	tRNA-Phe	-1.14014	0.0194251	tRNA gene
C2_06210C	SER1	-1.09499	1.21331e-20	ADE/one-carbon
C1_10730W	orf19.2346	-1.08664	1.85303e-15	uncharacterized
C1_07710C	ADE4	-1.06914	1.38601e-19	ADE/one-carbon
C2_03090C	ADE8	-1.0539	4.99866e-16	ADE/one-carbon
C2_02690W	SER2	-1.02592	3.12534e-13	phosphoserine phosphatase
C6_02100W	orf19.3499	-1.02469	0.0123503	Secreted potein; Hap43-repressed
C1_03870C	orf19.4459	-1.02303	7.51534e-06	Predicted heme-binding stress-related protein
C1_11630C	FUS1	-1.02058	0.017451	Membrane protein required for mating
C6_03700W	ALS1	-1.00752	4.34078e-06	Cell-surface adhesin; promoter bound Bcr1, Tec1, Efg1, Ndt80, and Brg1
C3_00810C	FOX2	-1.00621	5.1542e-05	3-hydroxyacyl-CoA epimerase; fatty acid beta-oxidation
CR_07810W	YHB5	-0.986797	3.67018e-09	Flavohemoglobin-related protein
C6_00480C	FET31	-0.985262	1.72179e-06	Putative multicopper oxidase
C6_02500C	GCV1	-0.976609	6.02873e-10	ADE/one-carbon
C4_04530C	PHR1	-0.968631	1.86699e-05	Cell surface glycosidase
C3_05580C	GAP2	-0.967854	6.45622e-06	amino acid permease
C3_02360C	orf19.1608	-0.965142	5.05432e-05	uncharacterized
CR_10670W	CPR6	-0.953389	7.09233e-08	Putative peptidyl-prolyl cis-trans isomerase; heavy metal (cadmium) stress-induced
CR_08310C	orf19.6398	-0.952227	0.000220723	uncharacterized
C1_13480W	HSP70	-0.943601	0.0137353	heat shock protein
C4_03730C	orf19.1305	-0.93615	4.77215e-09	uncharacterized
CR_02170W	MET2	-0.934363	1.00647e-08	Homoserine acetyltransferase; Hap43p-, Gcn4p-regulated
C5_01960C	orf19.3175	-0.93238	1.25045e-12	uncharacterized
C3_01350C	URA3	-0.914514	1.50604e-11	marker
C4_01550C	CPA1	-0.913286	0.00250674	carbamoyl-phosphate synthase subunit
C6_01060C	CAN2	-0.910385	4.77215e-09	amino acid permease
C2_08055W	RPR1	-0.904757	1.90073e-06	ncRNA, uncharacterized
C1_13670W	OSM2	-0.88802	4.04069e-05	Putative mitochondrial fumarate reductase; Hap43p-repressed gene
C6_02890C	HPD1	-0.882967	0.0456012	3-hydroxypropionate dehydrogenase
C6_00840W	GPX2	-0.880604	7.24873e-07	glutathione peroxidase; induced in high iron
C3_02610C	GLX3	-0.853305	2.26972e-06	Glutathione-independent glyoxalase; Hap43 induced
C1_13430C	orf19.4970	-0.846755	0.00887401	uncharacterized
C1_11820W	tRNA-Tyr	-0.839273	0.0417837	tRNA gene
C7_00280W	HGT12	-0.83541	0.0274136	sugar transporter
C1_06570W	ANT1	-0.830158	0.000357462	Peroxisomal adenine nucleotide transporter; role in beta-oxidation of medium-chain fatty acid and peroxisome proliferation
CR_02360W	IDP2	-0.815898	7.20123e-07	Isocitrate dehydrogenase; Hap43-repressed; repressed by Bcr1, Tec1, Ndt80, Rob1, Brg1
C1_07900W	COI1	-0.813999	8.54766e-10	secreted protein; Hap43-induced
C7_03280C	orf19.5125	-0.806104	0.00960519	uncharacterized
C4_06120W	GDH3	-0.800971	1.05233e-13	NADP-glutamate dehydrogenase
C2_03390C	HSP78	-0.798878	3.17099e-12	heavy metal (cadmium) stress-induced
C1_09290C	ARG5,6	-0.798232	1.72745e-08	Arginine biosynthetic enzyme
C7_00660W	GAC1	-0.781748	1.11675e-06	regulatory subunit of ser/thr phosphoprotein phosphatase 1
C5_04720C	orf19.3957	-0.77299	6.12444e-07	ScFOL2; folic-acid biosynthesis; one-carbon metabolism
CR_00780C	GSY1	-0.77278	4.21804e-05	Glycogen synthase
C1_02150W	GAL10	-0.749637	0.0001035	gal gene
C4_02610C	SUL2	-0.747639	7.84038e-06	Putative sulfate transporter; transcript negatively regulated by Sfu1
CR_04850C	orf19.6308	-0.724601	0.000169432	uncharacterized
CR_08270W	orf19.6391	-0.7206	0.00976918	uncharacterized
C6_02280W	orf19.3469	-0.709475	1.55074e-05	uncharacterized
C1_12140W	orf19.5250	-0.707323	0.000169432	uncharacterized
CR_07010W	MIS11	-0.704403	9.08558e-08	ADE/one-carbon
C1_13270W	orf19.4953	-0.696339	7.28721e-07	induced during chlamydospore formation; ATPase with predicted role in ER-associated protein catabolism
C2_01840C	RAD7	-0.687107	2.92985e-05	NER factor 4
C1_10550C	GCA2	-0.686872	0.0137979	extracellular glucoamylase; Bcr1-induced in RPMI a/a biofilms
CR_10270C	AHA1	-0.685471	1.19523e-05	Putative Hsp90p co-chaperone; Hap43-repressed; heavy metal (cadmium) stress-induced
C5_00750C	orf19.577	-0.675583	1.4455e-08	Predicted protein tyrosine phosphatase
CR_06100C	orf19.3863	-0.67535	0.0437218	uncharacterized
C1_02130C	GAL1	-0.675237	0.00157179	gal gene; Hap43 regulated
C2_06890C	orf19.2244	-0.674629	0.0034466	oxidoreductases and to S. cerevisiae Yjr096wp; oxidoreductases and to S. cerevisiae Yjr096wp
CR_01620C	MET6	-0.673079	0.000546944	methionine biosynthesis
C7_02000C	orf19.6520	-0.672814	0.00363056	Putative allantoate permease
C3_01930W	PXP2	-0.670954	0.0295978	Putative acyl-CoA oxidase; enzyme of fatty acid beta-oxidation
C5_01820W	STL1	-0.666958	2.55731e-08	Protein that interacts with Cdc37 and Crk1 in two-hybrid; may be involved in Cdc37 chaperone activity
C2_04190C	UGA1	-0.663168	0.000936854	GABA transaminase
C5_03330C	ZCF13	-0.661857	0.0010501	TF
C1_03330C	orf19.3030	-0.654394	0.00148883	orthologs have PIP2, PI3P, PI4P binding
C1_06550W	GLT1	-0.653254	2.23626e-08	Putative glutamate synthase; regulated by Sef1, Sfu1, and Hap43
C3_01130C	orf19.2515	-0.649141	7.1104e-05	uncharacterized
C1_04300C	SSA2	-0.63549	2.63852e-06	HSP70 family chaperone
C1_08170C	BUL1	-0.631894	0.000169432	involved in selection of substrates for ubiquitination
C1_10280C	orf19.4898	-0.62713	1.39575e-05	uncharacterized
C7_02030W	HSP90	-0.614449	2.71431e-05	Essential chaperone
C5_02000C	ACH1	-0.610691	0.000397523	Acetyl-coA hydrolase
CR_02350C	GEF2	-0.608238	0.00625474	voltage chloride channel family; Hap43p-repressed gene
CR_03610C	VTC3	-0.599848	1.11866e-06	polyP synthetase
C2_04460W	LYS22	-0.598855	0.000251012	Homocitrate synthase
C2_00340C	ARO8	-0.59516	0.000277014	Aromatic transaminase
C4_03820C	HRQ1	-0.594769	0.00831077	uncharacterized
C1_11890W	orf19.5278	-0.593196	0.00185987	uncharacterized
C6_00890W	orf19.90	-0.591503	0.000146668	uncharacterized
C4_02070W	PHO114	-0.58268	0.0169512	Acid phosphatase
C1_01610C	orf19.3351	-0.581794	0.00192546	uncharacterized
C7_00930W	GPH1	-0.580783	0.0017628	Putative glycogen phosphorylase; role in glycogen metabolism; regulated by Ssk1, Mig1, Tup1, Hap43
C4_03530W	orf19.1326	-0.580028	0.000446306	uncharacterized

## Sheet: Whole Genome
Gene	log2Fold Change	padj
C1_00010W	0.0411725	0.83697
C1_00020C	0.0799731	0.667654
C1_00030C	0.102321	0.362231
C1_00040W	0.11807	0.526161
C1_00050C	0.0432939	0.545298
C1_00060W	-0.00530738	0.977569
C1_00070W	0.0769789	0.631592
C1_00080C	-0.0422179	0.831993
C1_00090W	-0.198489	0.284444
C1_00100C	0.151086	0.328995
C1_00110W	-0.216206	0.127379
C1_00120C	-0.0206208	0.927616
C1_00130C	-0.0352027	0.851411
C1_00140W	-0.047183	0.800557
C1_00150C	0.0667823	0.699473
C1_00160C	0.0588033	0.709928
C1_00170W	-0.256037	0.18267
C1_00180W	0.0360102	0.83298
C1_00190C	-0.0709773	0.589885
C1_00200C	0.0111643	0.963052
C1_00210C	0.128258	0.458705
C1_00220W	0.159306	0.26032
C1_00230C	0.337759	0.0415456
C1_00240C	-0.00124348	0.99351
C1_00270W	-0.0158892	0.943397
C1_00290W	-0.00784247	0.977291
C1_00310W	0.566319	0.00203728
C1_00320W	-0.110024	0.510902
C1_00330C	-0.0105933	0.966561
C1_00340W	0.0964566	0.532222
C1_00350C	-0.114095	0.493624
C1_00360W	-0.0166474	0.944525
C1_00370W	0.0528752	0.793249
C1_00380C	-0.00271465	0.991274
C1_00390W	0.478771	0.00355074
C1_00400W	-0.0685718	0.667654
C1_00410C	-0.0838809	0.625337
C1_00420W	-0.0918781	0.576137
C1_00430W	-0.0329514	0.872959
C1_00440W	-0.148609	0.347034
C1_00450C	0.0154043	0.95029
C1_00460W	-0.0601165	0.717911
C1_00470C	-0.0187379	0.931236
C1_00480C	-0.085807	0.613429
C1_00490C	-0.122213	0.474755
C1_00500C	-0.127353	0.443205
C1_00510W	0.023918	0.91593
C1_00520W	0.0535278	0.783569
C1_00530C	-0.111746	0.508209
C1_00540C	0.160833	0.353069
C1_00550W	0.0902269	0.620213
C1_00560W	0.0350506	0.864068
C1_00570C	-0.056617	0.769171
C1_00580W	-0.0432354	0.83298
C1_00590W	-0.138507	0.364391
C1_00600W	-0.172953	0.265133
C1_00610W	-0.0153123	0.945303
C1_00620W	-0.0448839	0.822858
C1_00630W	-0.0735182	0.699473
C1_00640C	0.0821718	0.639289
C1_00650C	-0.0699553	0.675748
C1_00660C	-0.127581	0.422361
C1_00670C	0.193752	0.258055
C1_00680W	0.0345445	0.87119
C1_00690W	0.0102667	0.96841
C1_00700W	-0.0267338	0.90065
C1_00710C	-0.291951	0.0195973
C1_00720W	-0.00394285	0.975753
C1_00730C	-0.172618	0.195066
C1_00740C	0.130997	0.411065
C1_00750C	-0.361895	0.016142
C1_00760W	0.0425682	0.837484
C1_00770C	0.357248	0.0497952
C1_00780C	0.0482054	0.802768
C1_00790W	0.121482	0.494856
C1_00800C	0.659396	3.29e-08
C1_00810W	-0.0246613	0.911534
C1_00820W	-0.0157334	0.991433
C1_00830W	-0.175837	0.257973
C1_00840C	0.0673768	0.716403
C1_00850W	0.0222259	0.921644
C1_00860W	-0.0739571	0.696576
C1_00870W	0.331692	0.030096
C1_00880W	-0.0759489	0.622574
C1_00890W	-0.00925488	0.970792
C1_00900W	0.14079	0.337804
C1_00910W	0.407185	0.0328205
C1_00920W	0.015987	0.94429
C1_00930C	0.115038	0.424632
C1_00940W	0.0180907	0.933347
C1_00950C	0.302647	0.0713318
C1_00960C	0.0484591	0.793249
C1_00970W	0.130566	0.476257
C1_00980W	-0.0231418	0.912158
C1_00990C	0.124606	0.445397
C1_01000C	-0.0397941	0.849986
C1_01010W	-0.0544317	0.750556
C1_01020W	-0.0802846	0.328917
C1_01030W	0.0609527	0.711236
C1_01040W	-0.163185	0.354864
C1_01050C	0.0633623	0.704637
C1_01060W	-0.0754253	0.660546
C1_01070C	0.141083	0.425032
C1_01080W	0.0349146	0.870274
C1_01090C	0.103291	0.53238
C1_01100W	-0.111844	0.54947
C1_01110C	-0.0992108	0.492736
C1_01130W	0.19463	0.19677
C1_01140C	-0.10725	0.496562
C1_01150C	0.429422	0.00235458
C1_01160C	0.187771	0.246815
C1_01170C	-0.0149525	0.951108
C1_01180C	-0.0650228	0.65454
C1_01190C	-0.297281	0.0456012
C1_01200W	-0.109397	0.548211
C1_01210W	-0.430527	0.0104246
C1_01220C	-0.0325295	0.87119
C1_01240W	0.0109924	0.964273
C1_01250W	-0.23946	0.107076
C1_01260C	-0.0800634	0.670535
C1_01270W	0.0601914	0.768815
C1_01280C	0.0676338	0.720242
C1_01290C	-0.0364277	0.862059
C1_01300W	-0.137857	0.334712
C1_01310W	0.000552843	0.997648
C1_01320W	-0.0106972	0.963052
C1_01330C	0.0672828	0.719748
C1_01340C	-0.0341334	0.873134
C1_01350C	-0.141621	0.356229
C1_01360C	-0.534507	0.00646662
C1_01370C	0.117105	0.504153
C1_01380C	-0.0106697	0.966326
C1_01390C	0.101364	0.553332
C1_01400C	-0.0581336	0.754729
C1_01420C	0.0200403	0.929518
C1_01440C	0.0538572	0.658708
C1_01450W	-0.0249362	0.911436
C1_01460W	0.0963239	0.596609
C1_01470W	-0.0146275	0.951542
C1_01480C	0.0307616	0.800557
C1_01490W	-0.24259	0.0904436
C1_01500W	0.00177047	NA
C1_01510W	1.20431	1.41e-07
C1_01520C	-0.377815	0.00097343
C1_01530C	-0.0573026	0.761953
C1_01540W	-0.166413	0.241812
C1_01550W	-0.0721279	0.695642
C1_01560W	0.102673	0.555687
C1_01570C	0.19397	0.180469
C1_01580W	0.017628	0.932792
C1_01590C	0.00463477	0.985004
C1_01600W	-0.177027	0.215456
C1_01610C	-0.581794	0.00192546
C1_01620C	-0.0833349	0.646798
C1_01630W	0.586251	0.00235753
C1_01640W	0.161189	0.239517
C1_01650W	-0.00474265	0.982855
C1_01660C	-0.0196398	NA
C1_01670C	0.165369	0.321217
C1_01680C	-0.136799	0.40192
C1_01690C	-0.0724096	0.660546
C1_01700W	0.0399125	0.837149
C1_01710W	-0.143323	0.382356
C1_01720C	0.341417	0.0410298
C1_01730W	-0.0182857	NA
C1_01740W	-1.90828	8.87e-12
C1_01750W	0.0867419	0.633756
C1_01760W	-0.0432185	0.825271
C1_01770W	0.0141251	0.959696
C1_01780C	0.116354	0.509871
C1_01790W	-0.0384457	0.855186
C1_01800W	-0.0108563	0.964273
C1_01810C	-0.415746	0.0121368
C1_01820C	-0.0176115	0.938386
C1_01830C	-0.301008	0.0165826
C1_01840C	-0.00134864	0.997648
C1_01850C	-0.0449009	0.82941
C1_01860W	-0.300575	0.0291723
C1_01870C	0.0196467	0.91348
C1_01880C	0.0321065	0.884582
C1_01890C	0.0688543	0.696917
C1_01900C	-0.198218	0.214699
C1_01910W	0.0928232	0.553332
C1_01920W	0.287726	0.0614788
C1_01930W	-0.329331	0.0377902
C1_01940C	0.0156973	0.947454
C1_01950C	0.036916	0.851854
C1_01970W	0.0339726	NA
C1_01980W	-0.314314	0.117818
C1_01990W	0.0236922	0.785814
C1_02000W	-0.0279344	0.880076
C1_02010C	-0.00140704	0.996652
C1_02020W	0.0322344	0.882747
C1_02030C	-0.00917035	0.971638
C1_02040C	-0.241276	0.0970183
C1_02050C	-0.194107	0.149536
C1_02060W	0.115651	0.488563
C1_02070W	0.0726851	0.667822
C1_02080W	0.068925	0.726036
C1_02090C	-0.0693098	0.719748
C1_02100W	-0.0520563	0.794108
C1_02110C	-0.137194	0.30195
C1_02120C	-0.056346	0.778471
C1_02130C	-0.675237	0.00157179
C1_02140C	1.26342	0.0415456
C1_02150W	-0.749637	0.0001035
C1_02160W	0.0882944	0.632362
C1_02170C	-0.040809	0.853154
C1_02180W	-0.390869	0.0291945
C1_02190W	0.0284745	0.90065
C1_02200C	0.00911715	0.970059
C1_02210W	0.0425227	0.819382
C1_02220C	-0.0964418	0.593671
C1_02230W	0.0420736	0.828537
C1_02240W	-0.161187	0.275896
C1_02250W	-0.213901	0.159435
C1_02260C	-0.27297	0.0311205
C1_02270C	-0.512614	0.0513732
C1_02280C	0.0155132	0.950872
C1_02290C	-0.123205	0.482322
C1_02300W	0.088586	0.637617
C1_02310C	-0.145561	0.427887
C1_02320C	-0.13883	0.409184
C1_02330C	0.16557	0.243912
C1_02340C	-1.22756	1.41e-07
C1_02350W	-0.0794192	0.65454
C1_02360C	0.494223	0.0180202
C1_02370C	0.162571	0.279867
C1_02380C	0.0367075	0.861925
C1_02390W	-0.0431801	0.83298
C1_02400C	0.560303	0.000446306
C1_02410C	0.156843	0.308831
C1_02420C	-0.141634	0.373015
C1_02430C	-0.158806	0.261461
C1_02440C	-0.0234146	0.917286
C1_02450C	0.112415	0.54546
C1_02460W	0.0856334	0.536572
C1_02470W	0.0208673	0.920449
C1_02480W	-0.189766	0.180469
C1_02490C	-0.0585195	0.767484
C1_02500W	0.00386134	0.991271
C1_02510W	-0.0322267	0.877674
C1_02520W	0.0928903	0.287246
C1_02530C	0.138115	0.422361
C1_02540C	0.00311804	NA
C1_02560W	-0.0144846	0.953017
C1_02570C	-0.0833525	0.660855
C1_02580W	-0.314498	0.129018
C1_02590C	-1.54011	3.47e-14
C1_02600W	-1.73968	6.82e-22
C1_02610W	-0.0203527	0.929518
C1_02620C	-0.156448	0.292786
C1_02630C	-0.0495822	0.8039
C1_02640C	0.0672351	0.68803
C1_02650W	-0.110545	0.488807
C1_02660C	-0.00528309	0.983973
C1_02670C	0.145815	0.373751
C1_02680C	-0.0683842	0.72574
C1_02690C	-0.00984539	NA
C1_02700C	0.283173	0.0799844
C1_02710W	-0.0953273	0.511345
C1_02720W	0.0648391	0.727288
C1_02730W	0.208611	0.27181
C1_02740C	0.0803023	0.666029
C1_02750C	0.00366043	0.988399
C1_02760W	-0.295864	0.0372619
C1_02770W	0.139989	0.448123
C1_02780W	-0.157321	0.305498
C1_02790W	0.0222698	0.886596
C1_02800W	0.0280593	0.842672
C1_02810W	-0.255325	0.149536
C1_02820W	-0.0727929	0.674867
C1_02830W	0.055083	0.774875
C1_02840W	-0.0377568	0.846374
C1_02850W	0.12362	0.436769
C1_02860C	0.0467897	0.813602
C1_02870W	-0.133934	0.460892
C1_02880C	-0.218876	0.207597
C1_02890C	0.345434	0.0328205
C1_02900C	0.118803	0.494625
C1_02910C	-0.163462	0.360015
C1_02920W	0.105931	0.517997
C1_02930C	-0.160605	0.268913
C1_02940C	-0.00205214	0.993798
C1_02950W	0.0336739	0.870901
C1_02960C	-0.0212557	0.921644
C1_02970W	-0.358548	0.0122702
C1_02980W	0.25237	0.0415491
C1_02990C	0.710692	8.28e-05
C1_03000W	-0.279776	0.167865
C1_03010W	0.124516	0.329002
C1_03020C	0.0646224	0.661544
C1_03030W	0.0340984	0.778471
C1_03040W	-0.0774143	0.680859
C1_03050W	-0.091362	0.597287
C1_03060C	0.449011	0.00719277
C1_03070C	-0.0487064	0.792482
C1_03080C	0.00038461	0.999354
C1_03090W	0.00939388	0.945306
C1_03100W	0.146144	0.307394
C1_03110W	0.129311	0.328884
C1_03120W	0.0963404	0.572935
C1_03130C	-0.151266	0.315006
C1_03140W	-0.264945	0.104729
C1_03150C	0.481154	0.00817928
C1_03160C	0.0624828	0.747141
C1_03170C	-0.0651596	0.73734
C1_03180W	0.10855	0.54546
C1_03190C	0.158832	0.322351
C1_03200C	0.0345286	0.8723
C1_03210C	-0.126036	0.471048
C1_03220C	-0.137876	0.285921
C1_03230C	0.0969427	0.556485
C1_03240W	0.309585	0.0676323
C1_03250C	-0.215772	0.216292
C1_03260W	0.320334	0.0522442
C1_03270W	-0.0986362	0.54947
C1_03280W	-0.189261	0.204913
C1_03290W	0.0250569	0.917286
C1_03300C	-0.145885	0.324205
C1_03310W	-0.0593086	0.731338
C1_03320C	-0.191953	0.306589
C1_03330C	-0.654394	0.00148883
C1_03340C	-0.0499219	0.783762
C1_03350C	-0.200921	0.1521
C1_03360W	-0.00934957	0.964273
C1_03370W	-0.158232	0.239517
C1_03380W	-0.129938	0.447377
C1_03390W	0.216756	0.227991
C1_03400W	0.0469261	0.819116
C1_03410W	0.182732	0.327519
C1_03420W	0.0200615	0.715702
C1_03430W	0.101305	0.566691
C1_03440C	-0.155656	0.26536
C1_03450C	-0.0529142	0.776973
C1_03460C	0.208969	0.247706
C1_03470C	-0.0224458	0.800557
C1_03480C	0.00456367	0.985098
C1_03490W	-0.00933728	0.970724
C1_03500W	-0.116968	0.402709
C1_03510C	-0.331932	0.0283358
C1_03520W	-0.115521	0.480803
C1_03530W	-0.248693	0.0782743
C1_03540C	0.209527	0.191882
C1_03550C	-0.0663561	0.73659
C1_03560C	0.0690299	0.69818
C1_03570C	-0.0154787	0.862836
C1_03580W	0.00890812	NA
C1_03600W	0.110373	0.436769
C1_03610C	0.154788	0.368139
C1_03620C	0.646988	1.12e-06
C1_03630W	-0.0971241	0.580635
C1_03640C	0.167692	0.323529
C1_03650C	-0.0121963	0.959215
C1_03660W	0.152999	0.404012
C1_03670C	-0.252546	0.157674
C1_03680W	0.294504	0.0789621
C1_03690W	-0.0976538	0.554724
C1_03710C	0.114743	0.485471
C1_03720C	-0.215019	0.201182
C1_03730C	0.064475	0.723091
C1_03740W	-0.0471546	0.820131
C1_03750W	0.298976	0.0525916
C1_03760C	-0.429011	0.00386323
C1_03770W	-0.550646	7.96e-05
C1_03780C	0.247129	0.0690285
C1_03790C	0.142409	0.350424
C1_03800W	0.0971592	0.605335
C1_03810C	0.146054	0.419567
C1_03820W	0.0735231	0.689161
C1_03830C	0.124638	0.483322
C1_03840W	0.0312749	0.877674
C1_03860C	-0.0147847	0.944021
C1_03870C	-1.02303	7.52e-06
C1_03880C	0.0073909	NA
C1_03890W	0.048407	0.714623
C1_03900W	0.171865	0.353674
C1_03910C	0.0803458	0.661068
C1_03920C	0.0685889	0.727288
C1_03930W	-0.042265	0.837149
C1_03940W	-0.0950937	0.560328
C1_03950C	0.0143394	0.955272
C1_03960C	-0.00440751	0.987648
C1_03970W	0.0508769	0.714623
C1_03980W	0.0717453	0.714165
C1_03990W	-0.13753	0.448123
C1_04000C	0.312351	0.0224103
C1_04010C	-0.0350934	0.866843
C1_04020C	-0.0765213	0.482532
C1_04030W	-0.203024	0.220608
C1_04040C	0.0563345	0.769171
C1_04060W	0.0127508	0.949406
C1_04070C	0.133989	0.454898
C1_04080W	-0.0332757	0.877674
C1_04090C	0.239363	0.177738
C1_04100C	-0.100445	0.54546
C1_04110W	0.034765	0.869444
C1_04120C	0.522269	0.000483436
C1_04130W	0.0643404	0.719748
C1_04140W	-0.0368967	0.846374
C1_04150C	0.105998	0.522152
C1_04160C	-0.126041	0.492736
C1_04170C	-0.0507329	0.806034
C1_04180W	-0.0641354	0.737175
C1_04190C	0.227424	0.160288
C1_04200C	0.134416	0.417698
C1_04210C	-0.176809	0.181728
C1_04220C	-0.114915	0.509728
C1_04230W	-0.0348291	0.855618
C1_04240C	-0.000973842	0.997342
C1_04250C	-0.0944827	0.576403
C1_04260W	-0.00335106	0.992514
C1_04270C	1.33394	0.000653709
C1_04280C	0.102619	0.570593
C1_04290C	-0.215682	0.157412
C1_04300C	-0.63549	2.64e-06
C1_04310C	0.229631	0.240281
C1_04320W	0.189105	0.226853
C1_04330W	0.104408	0.576818
C1_04340C	-0.0178844	0.939437
C1_04350C	0.259626	0.159126
C1_04360C	0.179492	0.289213
C1_04370C	-0.052022	0.768815
C1_04380W	0.0226888	0.917286
C1_04390C	0.278576	0.0799255
C1_04400C	-0.140778	0.373718
C1_04410C	-0.00974535	0.964273
C1_04420C	-0.228609	0.0621338
C1_04430C	-0.0506615	0.790031
C1_04440W	-0.054087	0.790031
C1_04450C	0.182547	0.185997
C1_04460C	-0.00602354	0.982011
C1_04470C	0.367512	0.0593547
C1_04480C	-0.0387439	0.855198
C1_04490W	0.195658	0.109862
C1_04500W	-0.0890929	0.636413
C1_04510W	0.115889	0.494625
C1_04520C	-0.0425574	0.817252
C1_04530C	-0.025139	0.911534
C1_04540C	-0.0769315	0.664967
C1_04550W	0.114826	0.535753
C1_04560W	-0.100769	0.58853
C1_04570C	0.0163062	0.946122
C1_04580C	-0.00674552	0.978002
C1_04590W	0.0538931	0.775036
C1_04600C	-0.21982	0.170576
C1_04610W	-0.0206415	0.93757
C1_04620W	-0.38824	0.0150913
C1_04630C	-0.0288555	0.880076
C1_04640W	-0.280082	0.0456358
C1_04650W	0.0375061	0.792864
C1_04660W	0.121576	0.443205
C1_04670W	0.0155046	0.940138
C1_04680W	-0.0703816	0.681158
C1_04690C	0.0208727	0.739339
C1_04700C	-0.0463138	0.819116
C1_04710C	0.23749	0.232301
C1_04720W	0.186223	0.314909
C1_04730C	-0.0810587	0.610956
C1_04740W	-0.232888	0.14868
C1_04750W	0.552317	0.0100965
C1_04760C	0.401089	0.0130591
C1_04770C	0.468605	0.0016428
C1_04780C	-0.150886	0.396696
C1_04790W	0.0381379	0.846374
C1_04800C	-0.060571	0.600704
C1_04810W	-0.0338518	0.875721
C1_04820C	-0.0565395	0.77847
C1_04830W	-0.0544683	0.769221
C1_04840C	0.245979	0.191882
C1_04850C	0.159455	0.383251
C1_04860W	-0.162174	0.291988
C1_04870W	-0.0133696	0.953246
C1_04880C	-0.282598	0.0730683
C1_04890W	-0.0678566	0.662437
C1_04900W	0.0617599	0.747453
C1_04910C	-0.0216795	0.921047
C1_04930C	0.0623833	0.675748
C1_04940C	0.110492	0.341186
C1_04950C	-0.231218	0.0921033
C1_04960C	0.0529077	0.768815
C1_04970W	-0.208005	0.169668
C1_04980C	-0.0481845	0.793779
C1_04990C	-0.0198933	0.930193
C1_05000W	0.167653	0.282564
C1_05010C	0.18667	0.241018
C1_05020C	-0.349685	0.031734
C1_05030C	-0.199957	0.265207
C1_05050C	0.220193	0.18267
C1_05060W	0.165576	0.322896
C1_05070C	0.0141205	0.955272
C1_05080W	0.00323592	0.99351
C1_05090W	0.0588128	0.747141
C1_05100W	0.0394884	0.854812
C1_05110C	-0.085519	0.602595
C1_05120W	0.187351	0.192741
C1_05140W	-0.0214404	0.927211
C1_05150C	0.117152	0.458132
C1_05160C	-0.0154491	0.949406
C1_05170C	-0.0255853	0.905734
C1_05180C	-0.0493265	0.814605
C1_05190C	0.0199606	0.92912
C1_05200C	-0.069227	0.718637
C1_05210C	-0.0528581	0.774037
C1_05220C	0.218164	0.210449
C1_05230W	0.181413	0.326309
C1_05240C	-0.256577	0.0917544
C1_05250W	-0.266194	0.0829742
C1_05260C	-0.115905	0.442066
C1_05270C	-0.0930785	0.573615
C1_05280W	0.0246926	0.921047
C1_05290W	-0.0930598	0.57793
C1_05300C	-0.245991	0.141956
C1_05310W	-0.00210994	0.985004
C1_05320C	0.0138252	0.958281
C1_05330C	0.0767923	0.687794
C1_05340C	0.101137	0.540663
C1_05350W	0.265508	0.14868
C1_05360C	0.198943	0.234083
C1_05370C	-0.128881	0.452427
C1_05380C	0.017951	0.938386
C1_05390C	0.0493033	0.795654
C1_05400C	0.0488671	0.808439
C1_05410C	-0.0527744	0.767127
C1_05420W	0.0666011	0.720815
C1_05430W	-0.0390655	0.856802
C1_05440C	-0.0798891	0.672913
C1_05450W	-0.0336962	0.837484
C1_05460W	-0.0592552	0.716254
C1_05470W	0.0109197	0.964273
C1_05480C	-0.0365901	0.837484
C1_05490C	-0.0541003	0.779679
C1_05500W	0.424354	0.0252374
C1_05510C	-0.261932	0.136548
C1_05520W	0.140202	0.439727
C1_05530C	0.0731174	0.668215
C1_05540C	0.231025	0.14868
C1_05550C	0.0292787	0.807661
C1_05560W	0.222916	0.0675185
C1_05570W	-0.0305767	NA
C1_05580W	-0.051425	0.531685
C1_05600W	0.168767	0.286444
C1_05610W	0.0047841	0.985004
C1_05620C	-0.0891543	0.616455
C1_05630C	-0.0813028	0.620369
C1_05640C	0.0930238	0.607408
C1_05650W	-0.0121424	0.961676
C1_05660C	-0.0431812	0.801335
C1_05670W	0.238706	0.104496
C1_05680C	-0.0673489	0.669441
C1_05690C	-0.0190298	0.87072
C1_05700W	-0.022053	0.921644
C1_05710C	-0.0040951	0.988158
C1_05720W	0.178588	0.18255
C1_05730W	0.203852	0.234045
C1_05740C	0.0886378	0.632362
C1_05750C	0.000553035	0.997648
C1_05760C	-0.00398674	0.983973
C1_05770C	0.121572	0.494625
C1_05780W	-0.00154743	0.996102
C1_05790W	0.010252	0.966948
C1_05800C	-0.027696	0.905021
C1_05810W	-0.149596	0.337804
C1_05820C	-0.134758	0.458672
C1_05830W	1.0595	0.0146837
C1_05840W	0.73779	0.0415456
C1_05850W	0.272742	0.0381728
C1_05860W	0.530065	0.00638372
C1_05870W	0.990019	7.29e-06
C1_05880W	0.198783	0.291988
C1_05890W	-0.0166454	0.875721
C1_05900W	-0.0736134	0.665158
C1_05910W	-0.0248414	0.911534
C1_05920W	-0.156853	0.162451
C1_05930C	-0.196566	0.2163
C1_05940W	-0.367794	0.0283358
C1_05950C	0.138065	0.454584
C1_05960W	-0.222112	0.191882
C1_05970W	-0.0955705	0.112799
C1_05980W	-0.0633354	0.747926
C1_05990C	0.0763495	0.680859
C1_06000W	0.323646	0.0642606
C1_06010W	0.0598669	0.724824
C1_06020W	-0.0415231	0.825271
C1_06030C	0.0951573	0.615891
C1_06040W	-0.0395158	0.828936
C1_06050C	0.0187746	0.933347
C1_06060C	-0.00920157	0.970724
C1_06070W	-0.0683851	0.700583
C1_06080C	-0.0306782	0.885051
C1_06090C	0.0738788	0.688829
C1_06100C	-0.287482	0.0150913
C1_06110C	-0.21324	0.21972
C1_06120C	-0.035445	0.861925
C1_06130C	0.0614999	0.749397
C1_06140C	0.268151	0.167631
C1_06150W	0.0340368	NA
C1_06160W	0.0619015	0.455148
C1_06180W	-0.0471396	0.808439
C1_06190C	-0.0151251	0.949406
C1_06200W	-0.115087	0.519282
C1_06210W	0.0514593	0.800605
C1_06220C	0.0624214	0.493624
C1_06230C	-0.0687616	0.71736
C1_06250W	0.0718595	0.708802
C1_06260W	-0.022769	NA
C1_06270W	-0.0526258	0.793713
C1_06280C	-0.27684	0.182047
C1_06300W	0.0301843	0.84691
C1_06310W	0.0423228	0.773203
C1_06320W	-0.104949	0.560328
C1_06330W	0.0422267	0.644448
C1_06340W	0.0256033	0.857446
C1_06350W	-0.0529105	0.787153
C1_06360W	-0.0760785	0.689161
C1_06370C	-0.0996727	0.113614
C1_06380C	0.0625801	0.755169
C1_06390W	-0.0495158	0.795654
C1_06400C	0.0547903	0.791342
C1_06410W	0.00909612	0.97382
C1_06420C	-0.0552842	0.773972
C1_06430C	-0.0100783	NA
C1_06440C	0.0922041	0.600735
C1_06450C	0.195418	0.0940335
C1_06460C	0.0782598	0.59134
C1_06470W	0.151194	0.295309
C1_06480C	0.304803	0.00960519
C1_06490C	0.0459655	0.801335
C1_06500W	0.319628	0.0361355
C1_06510C	0.0444746	0.825271
C1_06520C	-0.358406	0.0137353
C1_06530C	0.0531047	0.780024
C1_06540C	-0.0928976	0.615161
C1_06550W	-0.653254	2.24e-08
C1_06560W	-0.0800285	0.66922
C1_06570W	-0.830158	0.000357462
C1_06580W	0.0969643	0.454898
C1_06590C	-0.0910816	0.54947
C1_06600W	0.00583605	0.980909
C1_06610C	0.171439	0.162217
C1_06620C	0.221337	0.202529
C1_06630W	-0.0214431	0.920738
C1_06640C	-0.0371357	0.851252
C1_06650W	0.0504209	0.804674
C1_06660W	0.127695	0.422473
C1_06670W	-0.0131688	0.980614
C1_06680W	-0.00355176	0.988197
C1_06690W	-0.0326057	0.880076
C1_06700W	0.0715192	0.69271
C1_06710W	-0.00946775	0.969586
C1_06720C	-0.319009	0.0374094
C1_06730W	-0.10024	0.551208
C1_06740C	0.380096	0.0291945
C1_06750W	0.065222	0.729967
C1_06760C	0.168225	0.326309
C1_06770W	0.0310207	0.876176
C1_06780W	-0.246961	0.110393
C1_06790C	0.0228155	0.921047
C1_06800W	0.0639862	0.734898
C1_06810W	-0.572708	0.000225763
C1_06820W	0.0480286	0.814187
C1_06830W	0.394213	0.0664192
C1_06840C	-0.0240112	0.917286
C1_06850W	-0.103401	0.559817
C1_06860W	0.00627146	0.930193
C1_06870C	0.367259	0.118899
C1_06880C	0.0788553	0.553332
C1_06890C	0.0923781	0.54546
C1_06900C	-0.22673	0.100367
C1_06910C	-0.0562396	0.769625
C1_06920C	0.0120134	0.963186
C1_06930W	-0.166363	0.225794
C1_06940C	-0.0204788	0.927211
C1_06950C	0.0310906	0.876512
C1_06960W	0.0437755	0.793249
C1_06970C	-0.119775	0.474755
C1_06980C	0.117361	0.51013
C1_06990C	-0.011466	NA
C1_07000W	-0.117806	0.444693
C1_07010W	0.212476	0.231154
C1_07020C	0.122357	0.488435
C1_07030C	0.375759	0.07067
C1_07040C	0.144184	0.0799255
C1_07050C	-0.114461	0.501621
C1_07060C	0.00842071	0.976088
C1_07070C	-0.177197	0.237332
C1_07080W	-0.112495	0.528303
C1_07090C	0.158967	0.301077
C1_07100C	0.120026	0.518116
C1_07110W	0.0378705	0.83697
C1_07120W	0.0582672	0.727314
C1_07130C	-0.0451836	0.81773
C1_07140C	0.00114627	0.996872
C1_07150W	0.00965289	0.971258
C1_07160C	-0.181699	0.326309
C1_07170C	-0.000834714	0.997648
C1_07180W	-0.195398	0.159126
C1_07190W	0.00186557	0.995892
C1_07200W	0.185957	0.192612
C1_07210C	0.0975417	0.574124
C1_07220W	0.106809	0.553697
C1_07230W	-0.0971629	0.562423
C1_07240W	-0.177542	0.231562
C1_07250C	-0.00299306	0.991274
C1_07260C	-0.0500379	0.795686
C1_07270W	0.0893847	0.589536
C1_07280C	0.0608362	0.766724
C1_07290W	0.124296	0.499682
C1_07310C	-0.0776093	0.556485
C1_07320W	0.455262	0.0469325
C1_07330W	-0.0666649	0.729235
C1_07340W	0.133332	0.401648
C1_07350C	-0.0920198	0.620213
C1_07360W	0.126712	0.414519
C1_07370C	-0.156424	0.366566
C1_07380C	0.11778	0.495587
C1_07390W	-0.0415342	0.827778
C1_07400C	-0.0064727	0.980524
C1_07410C	-0.034679	0.885125
C1_07420C	0.112159	0.518583
C1_07430W	0.109247	0.473634
C1_07440W	-0.00317064	0.989536
C1_07450W	0.509944	0.00374921
C1_07460C	0.08256	0.63756
C1_07470C	-0.173825	0.348103
C1_07480C	-0.0263282	0.877674
C1_07490C	0.00771576	0.978002
C1_07500C	0.0524923	0.768815
C1_07510W	-0.0835817	0.640561
C1_07520C	0.0960747	0.571617
C1_07530W	0.573308	0.000585163
C1_07540C	-0.229789	0.155893
C1_07550W	-0.0464562	0.822858
C1_07560W	-0.1848	0.308831
C1_07570C	-0.00419911	0.988197
C1_07580C	0.0528632	0.673127
C1_07590C	-0.249882	0.0774269
C1_07600W	0.0222648	0.91593
C1_07610C	0.00488869	0.986365
C1_07620C	0.292811	0.157967
C1_07630W	-0.135024	0.419567
C1_07640C	0.00465652	0.988034
C1_07650W	-0.0979593	0.394501
C1_07660W	-0.0242319	0.915338
C1_07670W	-0.0344234	0.684364
C1_07680W	-0.0612029	0.758159
C1_07690C	0.117668	0.518116
C1_07700C	0.246812	0.0582871
C1_07710C	-1.06914	1.39e-19
C1_07770W	-0.0439067	0.833893
C1_07780W	0.0230765	0.918019
C1_07790C	0.140887	0.443205
C1_07800W	-0.162233	0.334712
C1_07810C	0.266365	0.159155
C1_07820W	-0.0824383	0.660209
C1_07830C	-0.122166	0.50002
C1_07840W	-0.255443	0.0664192
C1_07850C	-0.0750324	0.693288
C1_07860W	0.00891579	0.970792
C1_07870C	0.207499	0.226751
C1_07880C	0.234545	0.0754121
C1_07890C	-1.83032	3.69e-70
C1_07900W	-0.813999	8.55e-10
C1_07910C	-0.100064	0.526071
C1_07920W	-0.0202953	0.919431
C1_07930C	0.0665722	0.735832
C1_07940W	0.0821404	0.618126
C1_07950C	0.161219	0.384649
C1_07960W	0.228228	0.241018
C1_07970C	-0.0440118	0.828537
C1_07980C	-0.035157	0.869444
C1_07990C	0.810117	0.000177529
C1_08000W	0.102338	0.566688
C1_08010W	-0.0462777	0.800145
C1_08020W	-0.0936321	0.614404
C1_08030W	-0.297748	0.0147883
C1_08040W	0.258292	0.170576
C1_08050W	-0.0233879	0.902229
C1_08060W	-0.114376	0.50002
C1_08070W	-0.104324	0.528854
C1_08080C	-0.033751	0.864183
C1_08090C	-0.0806336	0.637347
C1_08100W	-0.0340958	0.856678
C1_08110W	-0.0882344	0.600704
C1_08120W	-0.133815	0.402029
C1_08130C	0.0284781	0.900898
C1_08140W	-0.0166747	0.945178
C1_08150C	0.097063	0.553697
C1_08160W	0.0415699	0.834688
C1_08170C	-0.631894	0.000169432
C1_08180C	0.012425	0.959283
C1_08190C	-0.171651	0.353674
C1_08200W	-0.0787742	0.675748
C1_08210C	0.057003	0.723091
C1_08220W	-0.0880995	0.567303
C1_08230C	0.987232	1.3e-09
C1_08240C	0.172829	0.349256
C1_08260C	-0.000413937	0.997648
C1_08270C	-0.00230934	0.992731
C1_08290C	0.129506	0.47189
C1_08300W	-0.0226716	0.911831
C1_08310W	-0.0945949	0.542046
C1_08320W	-0.0235376	0.920738
C1_08330C	-0.414185	0.0943733
C1_08340C	-0.0039894	0.989223
C1_08350C	-0.317693	0.057936
C1_08360C	-0.165497	0.321347
C1_08370W	-0.147204	0.42208
C1_08380W	-0.141139	0.310961
C1_08390C	0.0186292	0.933305
C1_08400C	-0.551581	0.0765551
C1_08410C	-0.0774998	0.662437
C1_08420W	-0.100183	0.552977
C1_08430W	-0.0113786	0.966932
C1_08440C	0.125437	0.495154
C1_08450C	-0.106367	0.474594
C1_08460C	-0.0026255	0.995956
C1_08470W	-0.0443721	0.834443
C1_08480C	0.0359622	0.862059
C1_08490W	-0.264011	0.0907748
C1_08500C	-0.00151046	0.995892
C1_08510W	-0.0636941	0.754054
C1_08520C	-0.0809992	0.641553
C1_08530W	-0.239934	0.202793
C1_08540C	-0.191657	0.184453
C1_08550C	0.122332	0.422401
C1_08560W	-0.0882982	0.591622
C1_08570C	0.530443	0.0117089
C1_08580C	0.337538	0.0146837
C1_08590C	0.137157	0.421088
C1_08600C	-0.0895155	0.559817
C1_08610C	0.0255573	0.905598
C1_08620W	0.228915	0.191944
C1_08630W	-0.0203912	0.92912
C1_08640W	-0.0746223	0.66922
C1_08650C	-0.0563328	0.783762
C1_08660C	0.0579863	0.775369
C1_08670W	0.166666	0.322999
C1_08680C	0.0378782	0.857754
C1_08690W	-0.0999522	0.524806
C1_08700W	0.120958	0.456604
C1_08710W	0.0811663	0.65454
C1_08730W	-0.243583	0.0939973
C1_08740C	-0.128918	0.422361
C1_08750W	-0.153017	0.409184
C1_08760W	-0.0275614	0.905598
C1_08770W	-0.39841	0.0614788
C1_08780W	0.00607231	0.980614
C1_08790W	0.643348	0.000708206
C1_08800W	-0.0171521	0.942262
C1_08810C	0.0784001	0.621046
C1_08820C	-0.0598442	0.767127
C1_08830C	0.322178	0.146199
C1_08840W	0.0767054	0.681108
C1_08850C	-0.161241	0.381636
C1_08860C	0.0262841	0.908668
C1_08870C	0.0909088	0.624712
C1_08880W	0.0497309	0.801927
C1_08890C	0.0275423	0.89721
C1_08900W	0.310611	0.155058
C1_08910C	-0.0974802	0.602595
C1_08920W	-0.0544723	0.777292
C1_08930C	-0.0122481	0.958161
C1_08940C	-0.022595	0.911534
C1_08950W	-0.0868077	0.602595
C1_08960W	0.881342	0.000429322
C1_08970W	0.983746	1.81e-06
C1_08980C	-0.109032	0.481719
C1_08990C	-0.0502797	0.76586
C1_09000W	0.182187	0.276
C1_09010W	0.399659	0.0078355
C1_09020W	-0.211758	0.147916
C1_09030C	-0.0143806	0.944021
C1_09040C	0.142998	0.390511
C1_09050W	0.0541901	0.785496
C1_09060C	0.0451709	0.825271
C1_09070W	-0.0481871	0.785496
C1_09080C	-0.342393	0.0139374
C1_09090C	0.0388683	0.853154
C1_09100W	-0.0360859	0.843712
C1_09110W	0.00104564	0.997648
C1_09120W	0.105361	0.553332
C1_09130W	0.538053	0.000653709
C1_09140C	0.122694	0.419567
C1_09150W	-0.4405	0.0258891
C1_09160W	0.148032	0.419567
C1_09170W	0.227346	0.185316
C1_09180W	-0.124091	0.499244
C1_09190C	0.16262	0.338197
C1_09200W	-0.112064	0.53645
C1_09210C	0.372908	0.00935201
C1_09220W	0.000193494	0.999356
C1_09230C	-0.0433922	0.833893
C1_09240C	0.120394	0.440693
C1_09250W	0.0471078	0.769171
C1_09260C	-0.14177	0.419274
C1_09270W	-0.143969	0.43655
C1_09280W	0.0116702	0.963186
C1_09290C	-0.798232	1.73e-08
C1_09300C	-0.0713021	0.242523
C1_09310C	-0.00274423	0.991433
C1_09320C	-0.00204979	0.993844
C1_09330W	0.118413	0.487806
C1_09340C	-0.106137	0.563819
C1_09350W	-0.0779634	0.663947
C1_09360C	-0.0738942	0.664258
C1_09370W	-0.0373395	0.855547
C1_09380W	-0.218479	0.149536
C1_09390W	0.0468679	0.825271
C1_09400C	0.162783	0.377354
C1_09410W	0.0206641	NA
C1_09420W	-0.0133597	0.841644
C1_09430W	0.599824	0.000177529
C1_09440W	-0.122404	0.500772
C1_09450C	0.0450308	0.810933
C1_09460W	0.0494412	0.788989
C1_09470C	-0.027804	0.865293
C1_09480W	-0.048199	0.807936
C1_09490C	-0.178053	0.206746
C1_09500W	-0.0184695	0.83298
C1_09510W	0.0184878	0.938386
C1_09520C	0.115339	0.452427
C1_09530W	-0.0117559	0.963052
C1_09540W	0.170365	0.361878
C1_09550W	0.0386595	0.827778
C1_09560C	0.448282	0.0618547
C1_09570W	0.166227	0.296805
C1_09580C	0.031329	0.843396
C1_09590C	0.00583566	NA
C1_09600C	0.138005	0.456376
C1_09610W	0.527749	0.000951895
C1_09620C	-0.0340564	0.87119
C1_09630W	-0.124488	0.433434
C1_09640W	-0.381635	0.000550033
C1_09650W	-0.331107	0.111119
C1_09660W	-0.429172	0.00131223
C1_09670C	-0.20482	0.191944
C1_09680W	0.135392	0.354648
C1_09690W	-0.367512	0.0288379
C1_09700W	0.0716551	0.333226
C1_09710C	0.00991673	0.969586
C1_09720W	-0.2097	0.167247
C1_09730W	0.354187	0.0432954
C1_09740C	0.00388551	0.988424
C1_09750W	-0.0277519	0.892077
C1_09760C	-0.0695343	0.692472
C1_09770W	-0.145962	0.431619
C1_09780C	0.506914	0.000113473
C1_09790C	0.243602	0.142405
C1_09800C	0.247361	0.0664192
C1_09810W	0.0666543	0.723091
C1_09820C	0.110811	0.551119
C1_09830W	-0.123727	0.415217
C1_09840C	-0.0607737	0.734276
C1_09850C	-0.0172412	0.943228
C1_09860C	0.104121	0.553697
C1_09870W	0.263096	0.195708
C1_09880C	-0.0561577	0.77972
C1_09890C	0.0189734	NA
C1_09900W	-0.0242795	0.874949
C1_09910C	0.528339	0.0100729
C1_09920W	0.015681	0.94429
C1_09930W	-0.0386531	0.82941
C1_09940W	-0.0490123	0.819382
C1_09950C	0.110461	0.519424
C1_09960W	-0.0556742	0.766724
C1_09970C	-0.188718	0.272742
C1_09980C	-0.283518	0.0897837
C1_09990W	0.0222076	0.919431
C1_10000C	0.0183118	0.932383
C1_10010C	0.177068	0.265077
C1_10020W	0.25518	0.0285538
C1_10030W	0.108427	0.522457
C1_10040W	0.122636	0.333121
C1_10050W	-0.0768146	0.474755
C1_10060C	-0.0992183	0.157277
C1_10070C	0.174256	0.235841
C1_10080W	-0.0286017	0.897958
C1_10090C	0.00682927	0.972688
C1_10100C	-0.0340663	0.846374
C1_10110W	0.0866682	0.64603
C1_10120C	0.0323368	0.872818
C1_10130W	0.170823	0.346486
C1_10140C	-0.34372	0.0757351
C1_10150W	1.21978	0.0326725
C1_10160W	-0.0732413	0.677267
C1_10170W	0.0690847	0.554724
C1_10180C	-0.0975774	0.612396
C1_10190W	-0.0719555	0.663719
C1_10200C	0.181542	0.170607
C1_10210C	-0.00396948	0.988158
C1_10220C	-0.0329264	0.870253
C1_10230C	-0.0712954	0.685286
C1_10240C	0.343441	0.11603
C1_10250C	0.725042	1.85e-05
C1_10260C	0.263464	0.0710789
C1_10270C	-0.31754	0.0337567
C1_10280C	-0.62713	1.4e-05
C1_10290W	-0.457741	0.0774269
C1_10300W	0.306857	0.0246512
C1_10310W	-0.0509342	0.8039
C1_10320W	0.183135	0.319524
C1_10330C	-0.133838	0.439727
C1_10340W	0.0342447	0.875909
C1_10350C	0.0659351	0.730361
C1_10360C	0.250177	0.0450582
C1_10370W	0.436004	0.0947509
C1_10380C	0.0437037	0.795919
C1_10390C	0.123009	0.335758
C1_10400C	0.449417	0.000538016
C1_10410W	0.0407828	0.842672
C1_10420C	0.139704	0.367913
C1_10430W	0.238432	0.225305
C1_10440W	-0.0115929	0.963052
C1_10450W	0.209127	0.0670298
C1_10460W	-0.0248144	0.911321
C1_10470W	-0.0965547	0.542046
C1_10480W	-0.0274521	0.886959
C1_10490W	-0.0435956	0.825271
C1_10500W	-0.156356	0.326309
C1_10510W	-0.0191425	0.962019
C1_10520W	-0.0246532	0.908879
C1_10530W	0.2966	0.0287917
C1_10540C	-0.092067	0.612396
C1_10550C	-0.686872	0.0137979
C1_10560C	-0.0391171	0.856168
C1_10570C	-0.0161672	0.917286
C1_10580C	-0.120439	0.511507
C1_10590W	-0.0141225	0.948163
C1_10600C	-0.00403892	NA
C1_10610W	0.055888	0.773203
C1_10620W	0.12186	0.373783
C1_10630C	0.0434125	0.837484
C1_10640C	-0.12497	0.461478
C1_10650W	0.0524497	0.795654
C1_10660W	0.291913	0.0531182
C1_10670C	0.169147	0.306589
C1_10680C	0.267926	0.0504474
C1_10690W	-0.0358952	0.864762
C1_10700C	-0.28264	0.0432954
C1_10710C	0.476282	0.0128074
C1_10720C	-0.00473481	0.983973
C1_10730W	-1.08664	1.85e-15
C1_10740C	-0.383429	0.0333033
C1_10750C	0.0315694	0.878707
C1_10760W	0.0505294	0.800422
C1_10770W	-0.0211538	0.926325
C1_10780C	-0.388592	0.0158242
C1_10790W	-0.514004	0.000741762
C1_10800C	0.23679	0.194283
C1_10810W	-0.0428902	0.815607
C1_10820C	-0.0712338	0.691398
C1_10830W	0.278809	0.0598971
C1_10840C	-0.241927	0.116677
C1_10850W	0.0473513	0.561348
C1_10860C	-0.0230037	0.930193
C1_10870W	0.0926896	0.516115
C1_10880W	0.153336	0.349367
C1_10890C	0.293183	0.0465128
C1_10900C	-0.00662493	0.962974
C1_10910C	0.0839031	0.652562
C1_10920W	0.0537836	0.792482
C1_10930C	-0.022532	0.919431
C1_10940C	0.0287552	0.877674
C1_10950C	0.0681031	0.719748
C1_10960W	0.322703	0.0249801
C1_10970W	0.255836	0.123964
C1_10980W	0.0232941	0.794108
C1_10990C	-0.00371023	0.988451
C1_11000C	0.104874	0.557075
C1_11010C	0.00656006	0.983357
C1_11020W	0.243706	0.207752
C1_11030W	0.275839	0.0646931
C1_11040W	0.141626	0.404012
C1_11050W	0.0955982	0.532222
C1_11060C	0.131551	0.288368
C1_11070W	0.0310666	0.885283
C1_11080W	0.199076	0.191479
C1_11090C	-0.00126615	0.996872
C1_11100W	-0.217668	0.194352
C1_11110C	0.0239227	0.918019
C1_11120C	-0.37115	0.0027627
C1_11130W	-0.0699742	0.718637
C1_11140W	0.116053	0.458981
C1_11150W	-0.135073	0.44051
C1_11160C	0.136085	0.419567
C1_11170W	0.253501	0.0494697
C1_11180C	0.0631179	0.534309
C1_11190W	0.125369	0.456376
C1_11200W	0.165578	0.258055
C1_11210C	0.0646859	0.733939
C1_11220C	-0.135481	0.395346
C1_11230W	0.17664	0.331899
C1_11240C	0.191299	0.132934
C1_11250W	0.244263	0.103615
C1_11260C	0.141843	0.415217
C1_11270W	0.10807	0.439865
C1_11280W	0.0887929	0.638876
C1_11290W	0.0270283	0.909217
C1_11300C	-0.00372419	0.989223
C1_11310C	-0.0803245	0.65454
C1_11320C	-0.00156	0.999356
C1_11330C	-0.196695	0.165206
C1_11340W	0.117832	0.47092
C1_11350C	-0.0198001	0.93104
C1_11360W	0.0468201	0.759498
C1_11370C	0.0316087	0.885051
C1_11380W	-0.244211	0.0823768
C1_11390W	-0.00228561	0.987648
C1_11400C	0.141766	0.366566
C1_11410C	0.238364	0.188591
C1_11420W	0.0912619	0.584608
C1_11430W	0.470675	0.0130591
C1_11440C	0.0711914	0.685286
C1_11450C	-0.0413441	0.817401
C1_11470C	0.0948974	0.618707
C1_11480W	0.000454023	0.999228
C1_11490C	0.251113	0.136196
C1_11500C	-0.00162602	0.996395
C1_11510C	-0.0621223	0.745315
C1_11520C	0.0841401	0.621025
C1_11530C	-0.156621	0.396696
C1_11540C	0.0127202	0.955946
C1_11550W	0.111879	0.415048
C1_11560C	-0.0174777	0.941448
C1_11570W	0.310228	0.136504
C1_11580W	0.292696	0.115814
C1_11590W	-0.020044	0.920449
C1_11600W	0.298416	0.0537929
C1_11610C	-0.546372	0.00900757
C1_11620W	0.0599334	0.763614
C1_11630C	-1.02058	0.017451
C1_11640C	0.156628	0.374421
C1_11650W	-0.101287	0.4643
C1_11660W	0.129181	0.475204
C1_11670W	0.167524	0.393012
C1_11680C	0.105223	0.570005
C1_11690W	-0.0676572	0.714165
C1_11700C	0.14989	0.402176
C1_11710C	1.0296	0.00703282
C1_11720W	-0.135672	0.460043
C1_11730W	-0.0809206	0.643033
C1_11740W	0.00236783	0.993798
C1_11750W	0.0274514	0.904668
C1_11760C	0.0198295	0.929495
C1_11770C	-0.00833291	0.978002
C1_11780W	0.176994	0.344883
C1_11790W	0.133618	0.431619
C1_11800C	0.0889667	0.627028
C1_11810W	-0.0714815	0.69271
C1_11820W	-0.839273	0.0417837
C1_11830W	0.00923075	NA
C1_11850W	0.0675642	0.660414
C1_11860W	-0.306214	0.0244086
C1_11870W	0.447329	0.0070477
C1_11880W	-0.0318414	0.880076
C1_11890W	-0.593196	0.00185987
C1_11900C	0.114671	0.523288
C1_11910W	0.020496	0.930193
C1_11920W	-0.0599708	0.750678
C1_11930W	-0.133692	0.368139
C1_11940C	-0.420227	0.0592188
C1_11950W	-0.0084847	0.968132
C1_11960C	0.0767458	0.675748
C1_11970C	-0.105721	0.561349
C1_11980W	-0.0689631	0.722449
C1_11990W	0.362749	0.0187477
C1_12000C	-0.164455	0.275802
C1_12010C	0.0219326	0.923174
C1_12020W	-0.0111097	0.891496
C1_12030W	-1.15216	1.18e-30
C1_12040W	0.036286	0.395221
C1_12050W	-0.304637	0.0326725
C1_12060C	0.075137	0.682404
C1_12070C	0.105032	0.574124
C1_12080W	-0.115763	0.493624
C1_12090C	0.0238532	0.801927
C1_12100C	-0.0775825	0.676233
C1_12110C	0.0339149	0.876052
C1_12120W	-0.204962	0.256372
C1_12130C	0.0128845	0.959713
C1_12140W	-0.707323	0.000169432
C1_12150C	-0.138949	0.454898
C1_12160W	-0.168572	0.347444
C1_12170C	-0.0924597	0.622574
C1_12180C	-0.0670068	0.727288
C1_12190W	-0.0899463	0.633177
C1_12200W	0.141696	0.386594
C1_12210W	-0.121675	0.457069
C1_12220W	0.0513123	0.800156
C1_12230W	0.191617	0.182266
C1_12240C	-0.345009	0.015022
C1_12250C	-0.255525	0.0894673
C1_12260W	-0.0771271	0.685286
C1_12270W	0.0409119	0.847757
C1_12280C	0.440762	0.013781
C1_12290C	-0.0253288	0.903609
C1_12300W	0.0233632	NA
C1_12310C	0.0130255	0.954971
C1_12320C	0.0805037	0.608842
C1_12330W	0.00338955	0.978853
C1_12340C	-0.110795	0.452427
C1_12350W	0.0539443	0.776973
C1_12360C	0.00787597	0.973594
C1_12370W	0.0296744	0.894961
C1_12380C	-0.118614	0.406439
C1_12390C	0.117711	0.397439
C1_12400C	-0.049052	0.801426
C1_12410C	0.000356225	0.999644
C1_12420C	-0.0423245	0.806175
C1_12430W	-0.115483	0.499941
C1_12440W	0.74751	0.00438115
C1_12450C	-0.166711	0.311087
C1_12460C	0.0472421	0.800145
C1_12470W	-0.371561	0.115404
C1_12480W	0.0274282	0.902876
C1_12490W	0.028982	0.869444
C1_12500C	0.00132983	NA
C1_12510W	0.0771743	0.634289
C1_12520W	-0.0412435	0.841224
C1_12530C	0.209225	0.207262
C1_12540W	0.0955162	0.61186
C1_12550C	0.20916	0.186
C1_12560C	-0.0613169	0.622677
C1_12570C	0.327709	0.0525228
C1_12580W	0.180409	0.258958
C1_12590W	-0.00140547	0.989496
C1_12600C	0.33355	0.057936
C1_12610W	-0.00807713	0.97382
C1_12620W	0.148361	0.258958
C1_12630C	0.0168757	0.94493
C1_12640W	0.119064	0.511345
C1_12650C	-0.0737342	0.685286
C1_12660W	-0.00754469	0.977291
C1_12670C	0.125328	0.493624
C1_12680W	0.0964301	0.552085
C1_12690C	-0.0124557	0.959578
C1_12700W	-0.0133922	0.958615
C1_12710C	-0.244002	0.123671
C1_12720C	0.0692137	0.634289
C1_12730W	-0.120765	0.511507
C1_12740W	-0.0231463	0.920426
C1_12750C	0.389024	0.0601157
C1_12760W	0.147906	0.403703
C1_12770W	-0.11983	0.426198
C1_12780W	-0.234525	0.0890282
C1_12790C	0.273952	0.0613684
C1_12800W	-0.0347385	0.863558
C1_12810W	-0.195781	0.239517
C1_12820C	0.621915	7.67e-05
C1_12830C	-0.0518681	0.777663
C1_12840W	-0.00309303	0.991274
C1_12850W	-0.109961	0.422401
C1_12860C	-0.157596	0.393002
C1_12870C	0.0404969	0.838524
C1_12880C	0.0180642	0.94434
C1_12890W	0.0113016	0.964273
C1_12900W	0.131674	0.4467
C1_12910W	0.529331	0.0379507
C1_12920C	0.309253	0.0530658
C1_12930C	0.0499527	0.777292
C1_12940C	-0.112878	0.1562
C1_12950W	-0.0140079	0.955946
C1_12960C	-0.0676895	0.680859
C1_12970C	-0.0403601	0.84691
C1_12980W	0.44171	0.0910577
C1_12990W	0.445993	0.0553523
C1_13000W	0.636278	0.00581981
C1_13010W	-0.0528296	0.792864
C1_13020C	0.0288887	0.891582
C1_13030C	0.0138914	0.953184
C1_13040C	0.172599	0.345391
C1_13050W	0.0841853	0.579994
C1_13060C	-0.230124	0.132766
C1_13070C	0.309809	0.0291945
C1_13080W	0.167305	0.115944
C1_13090W	0.123771	0.353923
C1_13100W	-0.0127493	0.902229
C1_13110C	-0.00979996	0.962047
C1_13120C	-0.049554	0.790031
C1_13130C	0.398129	0.00822907
C1_13140C	0.0908418	0.479728
C1_13150W	0.610104	0.00901575
C1_13160W	0.0202772	0.93104
C1_13170C	-0.0655482	0.704637
C1_13180W	0.126405	0.485471
C1_13190W	-0.282534	0.0646978
C1_13200C	-0.0941096	0.616455
C1_13210C	0.0842381	0.591622
C1_13220C	-0.0253977	0.910229
C1_13240W	-0.0546099	0.783848
C1_13250W	0.185638	0.265077
C1_13260W	0.123717	0.382356
C1_13270W	-0.696339	7.29e-07
C1_13280C	0.5093	0.000153371
C1_13290W	0.0153796	0.949406
C1_13300C	-0.254935	0.0330529
C1_13310W	-0.0130689	0.959283
C1_13320C	-0.0972197	0.590457
C1_13330C	-0.00798824	0.974273
C1_13350W	-0.0600354	0.759979
C1_13360C	0.318966	0.149721
C1_13370W	0.0222892	0.922037
C1_13380W	0.165044	0.345746
C1_13390W	0.104723	0.572935
C1_13400C	-0.234758	0.174427
C1_13410W	-0.0695498	0.705234
C1_13420C	0.0212751	0.921047
C1_13430C	-0.846755	0.00887401
C1_13440C	0.060272	0.0738465
C1_13450W	-0.00243924	0.991274
C1_13460W	0.0162417	NA
C1_13470W	0.0737088	0.669838
C1_13480W	-0.943601	0.0137353
C1_13490C	0.0105172	0.966456
C1_13500C	0.656149	0.00148883
C1_13510C	0.277157	0.0443984
C1_13520C	-0.0372384	0.861925
C1_13540W	-0.00122187	0.998024
C1_13550C	0.18899	0.252193
C1_13560W	-0.000393201	0.998024
C1_13570W	-0.232935	0.0917524
C1_13580W	-0.234087	0.0588425
C1_13590W	0.0228877	0.886959
C1_13600W	0.00371107	0.985004
C1_13610C	0.0709818	0.72149
C1_13620W	-0.118444	0.409135
C1_13630W	-0.295581	0.160373
C1_13640W	-0.135794	0.385038
C1_13650C	-0.108624	0.522327
C1_13660W	0.060993	0.748537
C1_13670W	-0.88802	4.04e-05
C1_13680C	-0.103487	0.548515
C1_13690C	-0.0553508	0.73734
C1_13700W	-0.158983	0.208879
C1_13710C	0.0921281	0.626609
C1_13720W	0.0343603	0.842715
C1_13730C	0.0105782	0.966948
C1_13740W	0.0892181	0.631592
C1_13750C	0.0737854	0.687794
C1_13760W	-0.145278	0.417698
C1_13770C	-0.0454713	0.830167
C1_13780W	-0.121992	0.393864
C1_13790C	-0.0704954	0.69074
C1_13800C	-0.0209662	0.930193
C1_13810W	0.108085	0.526449
C1_13820C	0.344682	0.0698267
C1_13830C	3.96e-05	0.999803
C1_13840W	0.126077	0.467728
C1_13850C	0.106097	0.379346
C1_13860C	-0.0862557	0.557365
C1_13870W	-0.296078	0.109798
C1_13880C	-0.0803992	0.667557
C1_13890C	-0.0292453	0.484218
C1_13900C	0.0584424	0.719467
C1_13910C	-0.136754	0.439727
C1_13920W	-0.10397	0.566688
C1_13930W	-0.0116082	0.97382
C1_13940W	0.391512	0.0163718
C1_13950C	-0.0268809	0.842672
C1_13960W	-0.0495437	0.804918
C1_13970C	-0.0754781	0.691398
C1_13980C	-0.263718	0.154522
C1_13990W	0.0382298	0.861925
C1_14000C	-0.0499626	0.766225
C1_14010W	0.0166355	NA
C1_14020W	-0.0158974	0.881805
C1_14030W	-0.370462	0.0195761
C1_14040W	-0.34713	0.009586
C1_14050C	-0.0977843	0.579103
C1_14060W	0.00264912	0.993752
C1_14080W	0.291343	0.0569362
C1_14090W	-0.467895	0.0058532
C1_14100W	-0.150568	0.336432
C1_14110C	-0.135627	0.300099
C1_14120C	0.463755	0.0160965
C1_14130W	0.197462	0.209114
C1_14140C	0.267865	0.0499561
C1_14150C	0.0063866	0.980524
C1_14160W	-0.13914	0.439923
C1_14170W	-0.260127	0.126786
C1_14180W	-0.10672	0.519547
C1_14190C	0.0147527	0.947454
C1_14200W	0.110047	0.495587
C1_14210C	0.052204	0.772937
C1_14220C	0.0294809	0.890196
C1_14230C	0.0317873	0.878832
C1_14240W	0.055835	0.745779
C1_14250C	-0.167186	0.322925
C1_14260C	-0.0384304	0.822623
C1_14270W	-0.129523	0.463688
C1_14280C	-0.0147407	0.944526
C1_14290C	-0.138402	0.368727
C1_14300C	-0.0121739	0.962329
C1_14310W	0.137546	0.354648
C1_14320C	-0.231245	0.175739
C1_14330W	-0.0563841	0.77847
C1_14340C	0.120623	0.435817
C1_14350W	0.0777533	0.661068
C1_14360C	0.373193	0.0124916
C1_14370W	0.0252403	0.811118
C1_14380C	0.121807	0.505989
C1_14390W	0.157549	0.392491
C1_14400C	0.0877	0.59252
C1_14410W	-0.00624292	0.983165
C1_14420W	-0.0355267	0.866952
C1_14430C	-0.0628625	0.751156
C1_14440C	-0.274485	0.0328205
C1_14450C	-0.039175	0.837993
C1_14460W	-0.0701451	0.670535
C1_14470W	-0.0159795	0.93945
C1_14480W	-0.0763978	0.673102
C1_14490C	-0.0499465	0.808903
C1_14500C	-0.0529587	0.741404
C1_14520W	0.210611	0.0936036
C1_14530W	0.00828005	0.974571
C1_14550C	0.156729	0.368139
C1_14560C	0.325724	0.0294005
C1_14570C	0.189421	0.221716
C1_14580C	0.134038	0.452427
C1_14590C	0.0344127	0.875578
C1_14630C	-0.026641	0.738071
C2_00010W	0.313928	0.0635274
C2_00030W	0.182609	0.275989
C2_00050C	0.00357726	0.970792
C2_00060C	0.207193	0.101363
C2_00070C	0.301382	0.0557861
C2_00080C	0.113982	0.523925
C2_00090W	0.213131	0.14868
C2_00100C	0.246705	0.0428721
C2_00110W	-0.022859	0.920031
C2_00120C	0.0032893	0.980614
C2_00130W	0.200567	0.236559
C2_00140W	0.344746	0.032981
C2_00150W	-0.0214912	0.923054
C2_00160C	0.0896982	0.616455
C2_00170C	-0.00680384	0.977712
C2_00180C	-0.0984953	0.558537
C2_00190C	-0.0306573	0.8723
C2_00200W	-0.053095	0.794806
C2_00210W	0.0375898	0.804101
C2_00220C	0.136881	0.363962
C2_00230W	-0.0792371	0.669441
C2_00240C	-0.0371033	0.864097
C2_00250W	-0.164709	0.382356
C2_00260C	-0.00396326	0.990817
C2_00270C	0.0817083	0.666536
C2_00280C	0.139918	0.4467
C2_00290W	0.0785616	0.659089
C2_00300C	0.0277425	0.890832
C2_00310W	-0.0596234	0.759979
C2_00320W	0.164557	0.262733
C2_00330C	-0.0272831	0.90065
C2_00340C	-0.59516	0.000277014
C2_00350W	-0.266242	0.0864705
C2_00360C	-0.0820939	0.58612
C2_00370W	-0.0149799	0.94183
C2_00380C	-0.076099	0.69271
C2_00390C	-0.301591	0.0502057
C2_00400C	-0.115301	0.436349
C2_00410C	0.563349	0.00971595
C2_00420W	0.0657371	0.737175
C2_00430C	0.0193166	0.931369
C2_00440W	0.155414	0.388546
C2_00450C	-0.0392434	0.852135
C2_00460W	0.0624341	0.747453
C2_00470W	0.160202	0.234045
C2_00480C	-0.0678069	0.725735
C2_00490W	-0.0225533	0.91795
C2_00500W	0.0338955	0.876507
C2_00510W	0.0113066	0.964273
C2_00520W	0.109241	0.41438
C2_00530W	-0.0072258	0.977712
C2_00540W	0.0318893	0.868523
C2_00550W	0.107285	0.558274
C2_00560W	-0.00514694	0.951859
C2_00570W	-0.00346527	0.988532
C2_00580C	0.281161	0.0774269
C2_00590W	-0.140568	0.397439
C2_00600C	0.044714	0.793579
C2_00610C	0.206481	0.172322
C2_00620C	-0.0334769	0.867294
C2_00630C	-0.130811	0.483352
C2_00640W	0.140727	0.405848
C2_00650W	0.116073	0.50698
C2_00660C	-0.0535038	0.708271
C2_00670C	-0.00961593	NA
C2_00680C	-0.0560608	0.505608
C2_00690W	0.0739455	0.633724
C2_00700W	-0.285874	0.0333394
C2_00710W	0.141861	0.357895
C2_00720C	-0.086314	0.644448
C2_00730C	0.0443728	0.833907
C2_00740C	0.0982716	0.540663
C2_00750W	0.0987774	0.426198
C2_00760C	0.0780893	0.663947
C2_00770W	-0.0559551	0.780024
C2_00780W	0.0170576	0.94429
C2_00790C	0.284138	0.0483311
C2_00800C	0.165723	0.342044
C2_00810C	0.118632	0.505759
C2_00820W	-0.0310388	0.88118
C2_00830C	0.0248521	0.925683
C2_00840W	0.0268684	0.907808
C2_00850W	-0.287975	0.049106
C2_00860C	0.0624098	0.708271
C2_00870W	0.032563	0.881932
C2_00880W	-0.159236	0.354648
C2_00890W	0.0356046	0.815354
C2_00900W	-0.0212653	0.624384
C2_00910W	-0.150798	0.207752
C2_00920W	-0.0119028	0.931715
C2_00930C	0.000177268	0.999803
C2_00940W	0.0229375	0.915338
C2_00950C	-0.0959874	0.557485
C2_00960C	-0.308575	0.0269801
C2_00970C	-0.0697487	0.699473
C2_00980W	-0.0398362	0.747114
C2_00990W	0.078909	0.488807
C2_01000W	0.183122	0.258958
C2_01010W	1.1532	7.55e-29
C2_01020W	0.0627295	0.65454
C2_01030W	-0.0616908	0.719467
C2_01040W	0.0134664	0.956913
C2_01050W	0.476085	0.0655254
C2_01060C	0.09755	0.482964
C2_01070W	-0.0418532	0.828829
C2_01080C	-0.0190546	0.737605
C2_01090C	-0.0582324	0.767376
C2_01110C	-0.181227	0.20875
C2_01120W	0.126331	0.44231
C2_01130W	-0.0719268	0.682404
C2_01140C	0.0395826	0.638863
C2_01150W	0.0245587	0.911436
C2_01160W	-0.10983	0.499001
C2_01170C	0.00709495	0.97382
C2_01180W	-0.151428	0.354648
C2_01190C	0.156481	0.395489
C2_01200C	-0.0763822	0.678137
C2_01210C	0.0684243	0.724224
C2_01220W	0.00655534	0.970792
C2_01230W	-0.280606	0.147011
C2_01240C	0.0907456	0.626732
C2_01250W	-0.04297	0.837149
C2_01260W	0.136099	0.385113
C2_01270W	2.43512	2.04e-54
C2_01290C	-0.0190466	NA
C2_01300C	0.220961	0.214699
C2_01310W	-0.108913	0.536883
C2_01320W	-0.129633	0.435827
C2_01330C	-0.200252	0.269498
C2_01340W	0.109838	0.537826
C2_01350C	-0.0976031	0.574124
C2_01360C	0.198215	0.185914
C2_01370C	0.107134	0.534309
C2_01380W	0.736723	9.31e-05
C2_01390W	-0.125965	0.403645
C2_01400C	0.0316972	0.885142
C2_01410C	0.247632	0.0706287
C2_01420C	-0.084965	0.655363
C2_01430W	0.0302361	0.881412
C2_01440C	0.115611	0.492736
C2_01450C	-0.173588	0.296805
C2_01460C	-0.000479898	NA
C2_01470W	-0.0559491	0.76258
C2_01480W	0.0153065	0.935393
C2_01490C	-0.0227586	0.920031
C2_01500W	-0.0956036	0.59252
C2_01510C	0.0320551	0.881961
C2_01520W	-0.127094	0.468614
C2_01530C	-0.208533	0.139485
C2_01540W	0.204136	0.258055
C2_01550W	0.0812032	0.600704
C2_01560W	0.223576	0.111932
C2_01570W	0.0774127	0.676502
C2_01580W	0.036038	0.866023
C2_01590W	-0.172113	0.185316
C2_01600C	-0.0703021	0.670912
C2_01610C	-0.0075973	0.988197
C2_01620W	-0.0296449	0.875912
C2_01630W	0.176215	0.320435
C2_01640W	-0.0439455	0.826985
C2_01650W	-0.0544366	0.780004
C2_01660C	0.0066977	0.977712
C2_01670C	0.187399	0.161738
C2_01680C	-0.130661	0.454898
C2_01690W	-0.0710613	0.646477
C2_01700C	-0.132466	0.447417
C2_01710W	-0.0432339	0.837484
C2_01720C	0.0835031	0.639289
C2_01730W	0.394871	0.0871944
C2_01740C	-0.133446	0.440693
C2_01750C	-0.403193	0.031734
C2_01760C	0.0466838	0.825271
C2_01770C	-0.0136844	NA
C2_01780W	0.292029	0.0387015
C2_01800W	0.0114941	0.962155
C2_01820C	0.0273775	0.907808
C2_01830W	0.0319065	0.880645
C2_01840C	-0.687107	2.93e-05
C2_01850W	-0.0763422	0.638971
C2_01860C	-0.0874386	0.632362
C2_01870C	-0.136951	0.457553
C2_01880C	-0.104733	0.554774
C2_01890W	0.0413367	0.837484
C2_01900C	0.283903	0.094226
C2_01910W	-0.0261427	0.910875
C2_01920C	-0.209904	0.176732
C2_01930C	0.226422	0.18498
C2_01940C	0.007	NA
C2_01950C	0.332109	0.0372078
C2_01960C	0.0580954	0.74456
C2_01970C	0.364488	0.00982859
C2_01980C	0.234501	0.155524
C2_01990C	-0.441026	0.00776838
C2_02000W	-0.0724008	0.682404
C2_02010C	-0.173109	0.341885
C2_02020W	-0.301948	0.0304273
C2_02030W	-0.0629405	0.722449
C2_02040W	-0.260982	0.0696087
C2_02050C	-0.0463306	0.825271
C2_02060C	-0.537662	0.047851
C2_02070W	0.0621001	0.455418
C2_02080W	0.799952	0.000617791
C2_02090W	-0.0346799	0.866023
C2_02100W	0.177792	0.185248
C2_02110C	-0.026531	0.906367
C2_02120W	0.0167541	0.945159
C2_02130C	-0.0431739	0.602595
C2_02140C	-0.0202508	NA
C2_02150C	-0.0747537	0.673768
C2_02160W	0.00952963	0.970404
C2_02170W	0.257757	0.125001
C2_02180W	-0.0417875	0.842672
C2_02190C	0.00517405	0.985831
C2_02200W	0.29642	0.0345843
C2_02210C	0.0869628	0.634693
C2_02220C	0.0653269	0.191882
C2_02230C	0.163575	0.269842
C2_02240C	-0.024141	0.910229
C2_02250C	-0.0603177	0.751689
C2_02260W	0.000850071	0.997648
C2_02270C	-0.14959	0.334236
C2_02280W	-0.19522	0.238787
C2_02290C	0.0149682	0.953957
C2_02300W	0.00256251	0.995172
C2_02310W	-0.0495767	0.773322
C2_02320C	-0.197942	0.10016
C2_02330W	-0.187708	0.185997
C2_02340C	-0.0930516	0.495325
C2_02350C	0.08896	0.587852
C2_02360C	0.0438037	0.83697
C2_02370C	-0.267801	0.049282
C2_02380W	-0.0956759	0.560286
C2_02390W	-0.0489249	0.813579
C2_02400W	0.385877	0.0117089
C2_02410W	0.35278	0.0158242
C2_02420C	0.0948846	0.58925
C2_02430W	0.12538	0.494305
C2_02440W	-0.00402917	0.988158
C2_02450C	0.0946046	0.61292
C2_02460W	-0.101409	0.528303
C2_02470C	0.0203354	NA
C2_02480W	-0.00345762	NA
C2_02490C	0.432495	0.000187681
C2_02500W	-0.0929195	0.589905
C2_02510W	0.133219	0.365087
C2_02520W	-0.0456467	0.820877
C2_02530W	0.0254107	0.675838
C2_02540W	0.295234	0.0522385
C2_02550C	0.081529	0.659089
C2_02560W	0.0466855	0.553697
C2_02570W	0.600203	0.00719277
C2_02580W	-0.0221528	0.921644
C2_02590W	-0.138769	0.356229
C2_02600C	0.0697191	0.691193
C2_02610C	-1.79916	6.34e-08
C2_02620W	-0.22657	0.135265
C2_02630W	0.288675	0.10176
C2_02640C	-0.487844	0.0162515
C2_02650C	-0.129693	0.473634
C2_02660W	0.0126813	0.961054
C2_02670C	0.0132394	0.959283
C2_02680W	-0.330792	0.0176596
C2_02690W	-1.02592	3.13e-13
C2_02700C	-0.055517	0.783762
C2_02710C	-0.0295577	0.877674
C2_02720W	-0.0769096	0.662437
C2_02730W	-0.234044	0.163377
C2_02740C	0.0507755	0.785814
C2_02750C	-0.0408898	0.817401
C2_02760W	0.0498485	0.770645
C2_02770W	-0.0112849	0.959713
C2_02780C	-0.0276195	0.90536
C2_02790C	0.0748538	0.553332
C2_02800W	0.0405369	0.838082
C2_02810C	0.00202527	0.995687
C2_02820C	0.11117	0.519282
C2_02830C	-0.541824	0.000567355
C2_02840C	-0.0799317	0.662437
C2_02850W	0.164567	0.240281
C2_02860W	0.455041	0.00638372
C2_02870W	-0.0482474	0.818211
C2_02880C	-0.363194	0.0212466
C2_02890W	-0.059495	0.755323
C2_02900W	0.00989793	0.971326
C2_02910W	0.0693355	0.691193
C2_02920W	-0.134978	0.334425
C2_02930C	0.123126	0.427887
C2_02940W	-0.0903479	0.630281
C2_02950W	-0.382995	0.0270025
C2_02960C	-0.0199425	0.930193
C2_02970C	-0.303504	0.12079
C2_02980C	-0.0867283	0.618707
C2_02990C	-0.133759	0.368139
C2_03000C	0.134346	0.456604
C2_03010C	0.0979627	0.494625
C2_03020C	0.198119	0.243477
C2_03030W	0.113443	0.514654
C2_03040W	0.0288229	0.898273
C2_03050W	-0.193751	0.220205
C2_03060W	-0.134686	0.424016
C2_03070C	0.149288	0.406525
C2_03080W	-0.155105	0.281644
C2_03090C	-1.0539	5e-16
C2_03100W	-0.247502	0.0681112
C2_03110W	0.844728	0.000169432
C2_03120W	0.517415	0.0309388
C2_03130W	0.023403	0.915137
C2_03140C	0.00171127	0.997193
C2_03150C	0.00494553	0.988532
C2_03160C	0.00660276	0.97382
C2_03170W	0.066803	0.73734
C2_03180C	-0.380765	0.0188785
C2_03200W	0.287568	0.106626
C2_03210W	0.180588	0.265077
C2_03220C	0.250469	0.189453
C2_03230C	0.253041	0.0510261
C2_03240C	-0.0944713	0.532132
C2_03250W	-0.0264151	0.908494
C2_03260W	0.0366615	0.864151
C2_03270W	0.140854	0.336432
C2_03280W	-0.193926	0.115212
C2_03290W	-0.449844	0.0372078
C2_03300W	-0.219543	0.135066
C2_03310C	-0.0310424	0.877674
C2_03320W	-0.21256	0.18972
C2_03330C	-0.124685	0.387249
C2_03340W	-0.0828114	0.659106
C2_03350W	0.0784625	0.563819
C2_03360W	0.0431869	0.832233
C2_03370W	0.687559	0.0103387
C2_03380W	-0.232618	0.114703
C2_03390C	-0.798878	3.17e-12
C2_03400C	-0.0390826	0.849467
C2_03410W	-0.0714369	0.661921
C2_03420C	-0.281071	0.0614126
C2_03430W	0.285439	0.0612275
C2_03440W	0.0241516	0.910388
C2_03450W	0.0299692	0.889196
C2_03460C	-0.078627	0.65454
C2_03470C	-0.132305	0.347158
C2_03480C	0.0844053	0.599975
C2_03490C	0.0147275	0.954971
C2_03500W	-0.0856094	0.616455
C2_03520C	0.187471	0.200738
C2_03530W	-0.069198	0.675748
C2_03540W	0.628332	0.0022446
C2_03550C	-0.0790426	0.633177
C2_03560C	-0.220561	0.100367
C2_03570C	0.0283681	0.903993
C2_03580W	0.0821835	0.602709
C2_03590C	0.0606814	0.765858
C2_03600W	-0.183048	0.291917
C2_03610W	0.0115915	0.961166
C2_03620W	-0.141354	0.420827
C2_03630W	0.0462807	0.703973
C2_03640W	0.151946	0.411155
C2_03670W	0.0528557	0.730177
C2_03680W	-0.00347941	0.990447
C2_03690C	0.253898	0.0813265
C2_03700W	-0.051598	0.795686
C2_03710W	0.0479795	0.568938
C2_03720W	-0.0146073	NA
C2_03730W	-0.0816558	0.323215
C2_03740W	-1.14014	0.0194251
C2_03750W	-0.22438	0.163377
C2_03760C	0.057513	0.775034
C2_03770C	-0.00561829	0.983165
C2_03780C	0.234904	0.1562
C2_03790C	-0.175701	0.347444
C2_03800C	-0.0232103	0.91403
C2_03810C	0.144384	0.234894
C2_03820C	0.11651	0.349367
C2_03830W	0.0153445	0.949713
C2_03840C	0.099976	0.590789
C2_03850W	-0.0280223	0.667654
C2_03860W	-0.114208	0.181408
C2_03870W	0.0848993	0.632362
C2_03880C	0.174411	0.3252
C2_03890W	0.0859031	0.651958
C2_03900C	-0.0604311	0.721199
C2_03910C	-0.156673	0.24992
C2_03920C	0.195445	0.187782
C2_03930C	0.0598455	0.759498
C2_03940C	0.183609	0.289957
C2_03950W	-0.159263	0.24992
C2_03960W	0.0638885	0.646477
C2_03970W	-0.0903955	0.618968
C2_03980C	0.000408065	0.999356
C2_03990W	-0.00399531	0.988244
C2_04000C	-0.0671158	0.591622
C2_04010C	-0.142178	0.25438
C2_04020C	-0.136412	0.349367
C2_04030C	-0.0141667	0.947052
C2_04040C	0.0367758	0.880076
C2_04050C	-0.541603	8.2e-05
C2_04060C	-0.00595533	0.982325
C2_04070C	0.00258507	0.981571
C2_04080W	0.0415757	0.805615
C2_04090W	0.0799862	0.476644
C2_04100W	-0.015789	0.947052
C2_04110W	0.159423	0.390511
C2_04120C	0.120215	0.494625
C2_04130W	0.0175257	0.940749
C2_04140W	0.186325	0.286444
C2_04150C	-0.0686293	0.676502
C2_04160W	-0.0522977	0.793249
C2_04170C	-0.0548389	0.748537
C2_04180C	-0.365237	0.0366928
C2_04190C	-0.663168	0.000936854
C2_04200W	0.455158	0.00246746
C2_04210W	-0.0610188	0.761953
C2_04220C	0.103322	0.482074
C2_04230W	-0.0503938	0.798409
C2_04240C	-0.105707	0.559817
C2_04250W	0.00792613	0.977291
C2_04260W	-0.057456	0.775034
C2_04270W	-0.0203233	0.927532
C2_04280W	-0.312447	0.0776636
C2_04290W	-0.264283	0.1521
C2_04300C	0.101775	0.58925
C2_04310W	-0.164032	0.250277
C2_04320W	-0.0298827	0.885246
C2_04330C	-0.123509	0.482532
C2_04340C	-0.176155	0.333386
C2_04350C	0.124021	0.458625
C2_04360W	-0.149398	0.363512
C2_04370W	0.0302161	0.883013
C2_04380C	-0.136428	0.396375
C2_04390W	-0.212634	0.221786
C2_04400W	-0.108717	0.481719
C2_04410W	-0.128484	0.477819
C2_04420W	-0.0237663	0.917286
C2_04430W	-0.0142498	0.819382
C2_04440W	-0.0667868	0.460699
C2_04450W	0.0658873	0.681865
C2_04460W	-0.598855	0.000251012
C2_04470W	-0.291013	0.154522
C2_04480W	-0.063572	0.747453
C2_04490W	-0.0959127	0.550487
C2_04500W	0.121	0.458981
C2_04510W	0.183497	0.269197
C2_04520C	0.0215179	0.918019
C2_04530W	0.0881265	0.641598
C2_04540C	0.129666	0.433591
C2_04550C	-0.190234	0.182902
C2_04560W	0.137016	0.456604
C2_04570W	0.213597	0.154804
C2_04580W	0.0356256	0.851522
C2_04590C	-0.0439895	0.817709
C2_04600C	0.0643782	0.687682
C2_04610C	0.234508	0.234457
C2_04620W	-0.0485079	0.77847
C2_04640C	0.116975	0.523925
C2_04650C	0.132421	0.402709
C2_04660C	-0.0916462	0.617014
C2_04670W	0.294159	0.161078
C2_04680W	-0.0334871	0.863594
C2_04690C	0.0285417	0.896416
C2_04700C	0.0832928	0.655363
C2_04710C	0.0252068	0.905373
C2_04720C	-0.258672	0.0846935
C2_04730W	0.1646	0.369016
C2_04740C	0.0843422	0.657247
C2_04750W	0.0296506	0.89136
C2_04760W	-0.301123	0.0660019
C2_04770W	0.268064	0.0947052
C2_04780W	0.331421	0.00797698
C2_04790C	-0.128365	0.408141
C2_04800C	-0.0875275	0.626248
C2_04810W	-0.0696999	0.699473
C2_04820W	0.121668	0.456604
C2_04830W	-0.00336937	0.991274
C2_04850C	-0.0696542	0.692202
C2_04860W	0.204906	0.276
C2_04870C	0.131432	0.327165
C2_04880C	-0.0653293	0.729356
C2_04890C	-0.00233781	NA
C2_04910W	0.0388547	0.73659
C2_04930C	0.187684	0.235841
C2_04940C	0.275107	0.127796
C2_04950C	0.00852425	0.976953
C2_04960C	0.0194292	0.931369
C2_04970W	0.0861817	0.629867
C2_04980C	0.314338	0.0601386
C2_04990W	-0.137938	0.455418
C2_05000C	-0.155589	0.33105
C2_05010W	0.0275304	0.591779
C2_05020W	-0.179476	0.247706
C2_05030C	0.183422	0.194927
C2_05040C	0.264138	0.0774269
C2_05050C	0.116742	0.488221
C2_05060C	0.267606	0.178952
C2_05070W	0.368322	0.0621338
C2_05080C	0.0593167	0.769625
C2_05090W	0.295175	0.0595678
C2_05100C	-0.000888184	0.992621
C2_05110W	0.236434	0.0691999
C2_05120C	0.258122	0.191882
C2_05130W	0.037233	0.861925
C2_05140W	-0.0750076	0.689708
C2_05150W	-0.0285528	0.89721
C2_05160C	0.059118	0.759979
C2_05170W	0.0559289	0.777983
C2_05180W	0.0412379	0.737175
C2_05190W	-0.143499	0.354648
C2_05200C	0.0770199	0.686578
C2_05210W	0.109659	0.542621
C2_05220C	-0.0889708	0.600314
C2_05230C	0.128266	0.397019
C2_05250C	-1.37914	3.84e-16
C2_05260W	0.0391207	0.855186
C2_05270W	-0.0107622	0.966281
C2_05280C	0.0580736	0.760669
C2_05290C	0.111867	0.463723
C2_05300C	-0.0543623	0.775034
C2_05310C	0.083869	0.360015
C2_05320W	0.0612117	0.754099
C2_05330C	0.384226	0.0518707
C2_05340C	0.00771357	0.97628
C2_05350C	0.00445922	0.988158
C2_05360C	0.0676775	0.692472
C2_05370C	-0.148772	0.393357
C2_05380W	0.139196	0.382356
C2_05390C	0.00290552	0.991274
C2_05400W	-0.111085	0.54947
C2_05410W	0.107543	0.464049
C2_05420C	0.455367	0.0618547
C2_05430C	0.0172768	NA
C2_05440W	-0.564882	0.00945517
C2_05450C	0.0879441	0.64264
C2_05460W	0.00323174	0.997648
C2_05470W	-0.199092	0.139693
C2_05480C	-0.0765862	0.685555
C2_05490W	-0.0552921	0.747453
C2_05500W	0.0658053	0.634289
C2_05510C	-0.170938	0.329002
C2_05520W	0.0782201	0.64904
C2_05530C	0.134223	0.360935
C2_05540C	-0.0501253	0.794108
C2_05550W	-0.118196	0.471048
C2_05560W	-0.323401	0.0852786
C2_05570C	-0.140855	0.433434
C2_05580W	0.0806092	0.616455
C2_05590C	0.0516173	0.791912
C2_05600W	0.229854	0.214986
C2_05610C	0.103344	0.439865
C2_05620W	0.0178411	0.920031
C2_05630C	-0.037871	NA
C2_05640W	0.504003	0.0036496
C2_05650W	-0.184743	0.208673
C2_05660W	0.047943	0.800605
C2_05670C	0.348728	0.0716959
C2_05680W	0.0699217	0.685286
C2_05690C	0.0259972	0.904757
C2_05700W	-0.0975076	0.56201
C2_05710C	0.062764	0.639289
C2_05720C	-0.393261	0.00163821
C2_05730C	0.0606795	0.744507
C2_05740W	0.233019	0.163559
C2_05750W	0.294982	0.0789621
C2_05760C	0.03401	0.853154
C2_05770W	0.235448	0.163377
C2_05780C	-0.000631382	0.997648
C2_05790C	-0.506535	2.41e-05
C2_05800C	-0.0470892	0.807629
C2_05810W	-0.177387	0.288976
C2_05820W	0.229585	0.186949
C2_05830C	0.506941	0.0252374
C2_05840W	0.0573818	0.780004
C2_05850C	-0.0961719	0.593221
C2_05860C	-0.0509526	0.800557
C2_05870W	-0.0863671	0.646376
C2_05880W	-0.0813165	0.662437
C2_05890C	-0.259662	0.0601615
C2_05900W	0.127101	0.160373
C2_05910W	-0.0307577	0.892188
C2_05920C	-0.053372	0.766225
[truncated: 4,420 more rows]
